# Supplementary material for: OrthoFinder: solving fundamental biases in whole genome comparisons dramatically improves orthogroup inference accuracy
Source: Genome Biol. 2015 Aug 6;16(1):157. doi: 10.1186/s13059-015-0721-2 (PMC4531804; doi:10.1186/s13059-015-0721-2)
Supplement: Additional file 1: Table S1. — Table of all false positive and false negative genes produced by clustering OrthoBench using OrthoMCL. (XLSX 57 kb) [file 13059_2015_721_MOESM1_ESM.xlsx]

## Sheet: ImpactOfLength
Ref OG	Gene	Status	Length			Mean length	Geometric Mean Length
1	FBpp0083801	FP	356		False Positives (FP)	1932.6	1425.3
1	Y77E11A.13a	FP	313		False Negatives (FN)	518.8	411.7
1	ENSRNOP00000007474	FN	272
2	ENSDARP00000102087	FP	280
2	ENSMUSP00000055449	FN	1859
2	ENSGALP00000030922	FN	284
2	ENSTNIP00000005583	FN	793
2	ENSMODP00000028679	FN	838
2	ENSP00000371923	FN	2400
2	ENSPTRP00000048536	FN	2096
2	ENSCAFP00000011953	FN	1897
3	ENSDARP00000021675	FP	286
3	ENSP00000369855	FN	294
3	ENSTNIP00000007468	FN	503
3	ENSTNIP00000007098	FN	315
3	ENSMUSP00000027538	FN	336
3	ENSTNIP00000020643	FN	516
3	M60.7	FN	452
3	ENSMODP00000004613	FN	329
3	ENSCAFP00000017519	FN	293
3	ENSPTRP00000020464	FN	553
3	ENSP00000264607	FN	335
3	ENSDARP00000021808	FN	1076
3	ENSMUSP00000088022	FN	605
3	ENSRNOP00000004715	FN	323
3	ENSTNIP00000016007	FN	151
3	ENSCAFP00000012387	FN	329
3	ENSTNIP00000011744	FN	324
3	ENSTNIP00000020505	FN	527
3	ENSMUSP00000033549	FN	308
3	ENSPTRP00000011370	FN	587
3	ENSDARP00000089442	FN	422
3	ENSGALP00000017596	FN	329
3	ENSCINP00000017539	FN	501
3	ENSRNOP00000012045	FN	634
3	ENSTNIP00000016960	FN	255
3	ENSGALP00000026679	FN	287
3	ENSTNIP00000016915	FN	293
3	ENSP00000263634	FN	553
3	ENSMUSP00000021617	FN	634
3	ENSPTRP00000022408	FN	335
3	ENSGALP00000026677	FN	322
3	ENSTNIP00000002256	FN	503
3	ENSCAFP00000002595	FN	594
3	ENSMODP00000021545	FN	266
3	ENSCAFP00000024345	FN	319
3	ENSTNIP00000021658	FN	531
3	ENSGALP00000008868	FN	473
3	ENSRNOP00000038983	FN	290
3	ENSDARP00000054692	FN	308
3	ENSMODP00000028428	FN	532
3	ENSTNIP00000014843	FN	274
3	ENSMODP00000002800	FN	645
3	ENSGALP00000014312	FN	590
3	ENSDARP00000012869	FN	519
3	ENSGALP00000017666	FN	645
3	ENSTNIP00000018861	FN	321
3	ENSPTRP00000037147	FN	236
3	ENSMUSP00000044637	FN	323
3	ENSPTRP00000041419	FN	318
3	ENSDARP00000030625	FN	335
3	ENSMODP00000008929	FN	317
3	ENSCAFP00000034677	FN	328
3	ENSRNOP00000005663	FN	308
3	ENSTNIP00000013317	FN	583
3	ENSP00000275699	FN	588
3	ENSMODP00000000114	FN	533
3	ENSGALP00000006782	FN	264
3	ENSCAFP00000011747	FN	585
3	ENSRNOP00000008917	FN	293
3	ENSCAFP00000003986	FN	528
3	ENSGALP00000013276	FN	544
3	ENSGALP00000012265	FN	315
3	ENSDARP00000014061	FN	324
3	ENSPTRP00000045975	FN	262
3	ENSMUSP00000033756	FN	290
3	ENSP00000296525	FN	329
3	ENSMUSP00000020551	FN	525
3	ENSMODP00000034451	FN	591
3	ENSTNIP00000005820	FN	273
3	ENSDARP00000067406	FN	584
3	ENSMUSP00000087810	FN	486
3	ENSDARP00000069715	FN	106
3	ENSMUSP00000033918	FN	329
3	ENSDARP00000067103	FN	583
3	ENSMODP00000002877	FN	339
3	ENSPTRP00000033631	FN	588
3	ENSDARP00000006838	FN	591
3	ENSCAFP00000018354	FN	326
3	ENSP00000355195	FN	309
3	ENSPTRP00000025988	FN	587
3	ENSCAFP00000025970	FN	584
3	ENSMODP00000021509	FN	323
3	ENSPTRP00000028506	FN	329
3	ENSRNOP00000027528	FN	335
5	F58G4.1	FP	1974
5	ENSMUSP00000104324	FP	1938
5	ENSMUSP00000090672	FP	1941
5	ENSCAFP00000025874	FP	1947
5	ENSCINP00000018361	FP	2013
5	ENSTNIP00000006480	FP	1946
5	ENSMUSP00000102745	FP	2215
5	ENSPTRP00000052732	FP	1515
5	ENSMODP00000006367	FP	2205
5	ENSPTRP00000052903	FP	1939
5	ENSMUSP00000080538	FP	1938
5	R06C7.10.1	FP	1938
5	ENSTNIP00000016769	FP	2065
5	ENSDARP00000022798	FP	1883
5	ENSMODP00000023281	FP	559
5	Y11D7A.14	FP	1464
5	ENSCINP00000019372	FP	1196
5	ENSDARP00000078009	FP	611
5	ENSCINP00000002399	FP	142
5	ENSDARP00000082475	FP	2034
5	ENSMODP00000035682	FP	1979
5	ENSPTRP00000042423	FP	1777
5	ENSP00000255381	FP	1939
5	F52B10.1	FP	1963
5	ENSTNIP00000000857	FP	1938
5	ENSTNIP00000014475	FP	1633
5	ENSGALP00000007959	FP	2081
5	ENSDARP00000047408	FP	1917
5	ENSGALP00000023352	FP	1892
5	ENSGALP00000001423	FP	1683
5	ENSGALP00000001422	FP	1945
5	ENSGALP00000039921	FP	1942
5	ENSRNOP00000021405	FP	2119
5	ENSCAFP00000011657	FP	1986
5	ENSP00000347507	FP	1935
5	ENSDARP00000011269	FP	1619
5	ENSCAFP00000006616	FP	2112
5	ENSGALP00000020445	FP	1335
5	ENSP00000386331	FP	2215
5	ENSRNOP00000054082	FP	1936
5	ENSMUSP00000087756	FP	1972
5	FBpp0088684	FP	1800
5	ENSCAFP00000015037	FP	847
5	ENSDARP00000046047	FP	1939
5	ENSDARP00000025782	FP	1944
5	ENSP00000273353	FP	1946
5	ENSDARP00000088086	FP	1943
5	ENSDARP00000066526	FP	1938
5	ENSPTRP00000013322	FP	1941
5	ENSP00000216181	FP	1960
5	ENSDARP00000043200	FP	2069
5	ENSDARP00000051361	FP	1623
5	ENSCINP00000019271	FP	1969
5	ENSMUSP00000090661	FP	2013
5	ENSDARP00000088840	FP	1937
5	ENSDARP00000088847	FP	1937
5	ENSCINP00000026108	FP	2014
5	ENSGALP00000001182	FP	1460
5	ENSPTRP00000044237	FP	1855
5	FBpp0271775	FP	3145
5	ENSDARP00000026450	FP	2159
5	ENSP00000293201	FP	1529
5	ENSCINP00000019910	FP	293
5	ENSCAFP00000028043	FP	886
5	ENSCINP00000019915	FP	1919
5	ENSRNOP00000023018	FP	3508
5	ENSCINP00000022929	FP	402
5	FBpp0079097	FP	2122
5	ENSPTRP00000015079	FP	3377
5	ENSCAFP00000002455	FP	1962
5	ENSGALP00000039268	FP	1940
5	ENSRNOP00000024186	FP	1930
5	ENSPTRP00000057812	FP	2007
5	ENSPTRP00000033268	FP	746
5	ENSTNIP00000005304	FP	625
5	ENSTNIP00000010114	FP	1936
5	ENSRNOP00000019053	FP	2174
5	ENSPTRP00000014939	FP	1937
5	F11C3.3.1	FP	1963
5	ENSMODP00000001777	FP	1933
5	ENSRNOP00000023301	FP	1939
5	ENSPTRP00000014936	FP	1937
5	ENSMODP00000037912	FP	3552
5	ENSRNOP00000004236	FP	1944
5	ENSDARP00000088833	FP	1937
5	ENSDARP00000073415	FP	1936
5	ENSMODP00000005333	FP	1854
5	ENSTNIP00000014456	FP	2309
5	ENSRNOP00000051438	FP	867
5	ENSMUSP00000106087	FP	2062
5	ENSTNIP00000005305	FP	836
5	ENSTNIP00000002895	FP	1927
5	ENSCINP00000019909	FP	1985
5	ENSTNIP00000009781	FP	523
5	ENSDARP00000072232	FP	1041
5	ENSGALP00000021097	FP	2035
5	T10H10.1	FP	2098
5	ENSMODP00000036377	FP	992
5	ENSRNOP00000025859	FP	1983
5	T18D3.4	FP	1947
5	ENSCINP00000009711	FP	159
5	ENSMODP00000009294	FP	865
5	ENSGALP00000001044	FP	2177
5	ENSCAFP00000034798	FP	2178
5	ENSTNIP00000010824	FP	2037
5	ENSRNOP00000035440	FP	1974
5	ENSDARP00000046358	FP	1063
5	ENSDARP00000065501	FP	680
5	ENSTNIP00000010900	FP	1969
5	ENSGALP00000002990	FP	2157
5	ENSDARP00000103894	FP	564
5	ENSMUSP00000099867	FP	1935
5	ENSRNOP00000036792	FP	2001
5	ENSMODP00000005446	FP	1940
5	ENSP00000252172	FP	1938
5	ENSP00000252173	FP	1937
5	ENSMODP00000001705	FP	1940
5	ENSCINP00000018717	FP	2163
5	FBpp0072306	FP	2056
5	ENSMODP00000004343	FP	1428
5	ENSTNIP00000017126	FP	1958
5	ENSDARP00000103023	FP	1990
5	ENSTNIP00000001018	FP	2001
5	ENSDARP00000041141	FP	1974
5	ENSPTRP00000026215	FP	1946
5	ENSMUSP00000016771	FP	1960
5	ENSTNIP00000007040	FP	1456
5	ENSRNOP00000031321	FP	2013
5	ENSGALP00000032964	FP	1979
5	ENSCAFP00000025540	FP	2019
5	K12F2.1	FP	1969
5	ENSMUSP00000025251	FP	2115
5	ENSMODP00000036273	FP	1796
5	ENSTNIP00000017736	FP	1626
5	ENSRNOP00000056710	FP	1984
5	ENSTNIP00000017734	FP	1940
5	ENSDARP00000022330	FP	2180
5	ENSRNOP00000007398	FP	1960
5	ENSDARP00000021727	FP	1046
5	ENSTNIP00000009552	FP	1932
5	FBpp0080282	FP	2167
5	FBpp0080455	FP	1962
5	ENSMUSP00000018641	FP	1912
5	ENSRNOP00000057258	FP	1417
5	ENSMUSP00000018637	FP	1942
5	ENSP00000205890	FP	3530
5	ENSMUSP00000018632	FP	1939
5	ENSDARP00000051360	FP	1624
5	ENSTNIP00000015027	FP	684
5	ENSPTRP00000024645	FP	1834
5	ENSP00000379616	FP	1929
5	ENSMUSP00000007301	FP	1940
5	F20G4.3	FP	2003
5	ENSMODP00000022529	FP	1029
5	ENSGALP00000001418	FP	1939
5	ENSGALP00000001419	FP	1946
5	ENSGALP00000039087	FP	1935
5	ENSTNIP00000019576	FP	1588
5	ENSDARP00000100745	FP	1774
5	ENSMUSP00000071777	FP	3511
5	ENSCAFP00000007700	FP	1721
5	ENSCAFP00000025828	FP	1942
5	ENSTNIP00000002181	FP	1938
5	ENSTNIP00000006335	FP	1472
5	ENSCAFP00000027442	FP	1985
5	ENSCAFP00000027065	FP	3516
5	ENSPTRP00000007055	FP	1912
5	ENSPTRP00000023033	FP	2010
5	ENSPTRP00000028730	FP	2007
5	ENSTNIP00000010712	FP	2097
5	ENSP00000245503	FP	1941
5	ENSMUSP00000046059	FP	2000
5	ENSDARP00000086805	FP	1923
5	F45G2.2a	FP	1235
5	ENSGALP00000012484	FP	768
5	ENSCAFP00000025930	FP	1941
5	ENSP00000348634	FP	1939
5	ENSMODP00000010173	FP	2016
5	ENSGALP00000024742	FP	1943
5	ENSTNIP00000006941	FP	2311
5	ENSTNIP00000003180	FP	1997
5	ENSTNIP00000022977	FP	1946
5	ENSMUSP00000091439	FP	2336
5	ENSMODP00000003126	FP	1876
5	ENSGALP00000004988	FP	1938
5	ENSTNIP00000009814	FP	588
5	ENSCAFP00000004846	FP	2012
5	ENSDARP00000019276	FP	1985
5	ENSMODP00000001542	FP	1949
5	ENSPTRP00000048538	FP	2012
5	ENSTNIP00000011106	FP	2310
5	ENSDARP00000071938	FP	565
5	ENSCAFP00000022286	FP	1937
5	ENSPTRP00000014940	FP	1941
5	ENSTNIP00000008222	FP	1952
5	ENSDARP00000017991	FP	1938
5	ENSGALP00000018192	FP	2040
5	ENSP00000226207	FP	1939
5	ENSTNIP00000006312	FP	2209
5	ENSDARP00000069695	FP	556
5	ENSDARP00000045538	FP	1826
5	ENSP00000226209	FP	1940
5	ENSMUSP00000019625	FP	1937
5	ENSCAFP00000028151	FP	2055
5	FBpp0076321	FP	879
5	F07A5.7a	FP	872
5	ENSCINP00000019360	FP	342
5	ENSDARP00000051359	FP	1933
5	ENSTNIP00000023109	FP	2013
5	ENSRNOP00000060652	FP	2054
5	ENSPTRP00000021291	FP	2274
5	ENSP00000407879	FP	2036
5	ENSCAFP00000025869	FP	1944
5	ENSCINP00000019346	FP	91
5	ENSP00000269243	FP	2007
5	ENSPTRP00000014947	FP	1850
5	ENSDARP00000083378	FP	589
5	ENSPTRP00000014942	FP	1939
5	ENSMUSP00000117493	FP	1853
5	ENSP00000391106	FP	2069
5	ENSCAFP00000017079	FP	1939
5	ENSP00000415090	FP	2360
5	ENSDARP00000083467	FP	476
5	ENSDARP00000090306	FP	1938
5	ENSDARP00000102921	FP	3458
5	ENSCAFP00000007721	FP	497
5	ENSCAFP00000025847	FP	1964
5	ENSP00000262873	FP	1983
5	ENSCAFP00000025727	FP	1556
6	F58G4.1	FP	1974
6	ENSMUSP00000104324	FP	1938
6	ENSMUSP00000090672	FP	1941
6	ENSCAFP00000025874	FP	1947
6	ENSCINP00000018361	FP	2013
6	ENSTNIP00000006480	FP	1946
6	ENSDARP00000082975	FP	1030
6	ENSPTRP00000052732	FP	1515
6	ENSGALP00000007381	FP	726
6	ENSMODP00000006367	FP	2205
6	ENSPTRP00000052903	FP	1939
6	ENSMUSP00000080538	FP	1938
6	R06C7.10.1	FP	1938
6	ENSTNIP00000016769	FP	2065
6	ENSDARP00000022798	FP	1883
6	ENSMODP00000023281	FP	559
6	Y11D7A.14	FP	1464
6	ENSMUSP00000112728	FP	1844
6	ENSCINP00000019372	FP	1196
6	ENSDARP00000082470	FP	1890
6	ENSDARP00000078009	FP	611
6	ENSCINP00000002399	FP	142
6	ENSDARP00000082475	FP	2034
6	ENSPTRP00000042423	FP	1777
6	ENSTNIP00000013541	FP	1731
6	ENSTNIP00000000857	FP	1938
6	ENSTNIP00000014475	FP	1633
6	ENSMUSP00000102745	FP	2215
6	ENSDARP00000047408	FP	1917
6	ENSGALP00000001423	FP	1683
6	ENSGALP00000001422	FP	1945
6	ENSGALP00000039921	FP	1942
6	ENSRNOP00000021405	FP	2119
6	ENSCAFP00000023057	FP	1746
6	ENSCAFP00000011657	FP	1986
6	ENSP00000347507	FP	1935
6	ENSDARP00000011269	FP	1619
6	ENSCAFP00000006616	FP	2112
6	ENSP00000348634	FP	1939
6	ENSP00000386331	FP	2215
6	ENSRNOP00000054082	FP	1936
6	ENSP00000261839	FP	1742
6	FBpp0088684	FP	1800
6	ENSCAFP00000015037	FP	847
6	ENSDARP00000046047	FP	1939
6	ENSDARP00000025782	FP	1944
6	ENSP00000273353	FP	1946
6	ENSDARP00000088086	FP	1943
6	ENSDARP00000066526	FP	1938
6	ENSDARP00000043200	FP	2069
6	ENSDARP00000051361	FP	1623
6	ENSCINP00000019271	FP	1969
6	ENSDARP00000088840	FP	1937
6	ENSDARP00000088847	FP	1937
6	ENSCINP00000026108	FP	2014
6	ENSCAFP00000023255	FP	1858
6	ENSGALP00000001182	FP	1460
6	ENSPTRP00000044237	FP	1855
6	FBpp0271775	FP	3145
6	ENSDARP00000026450	FP	2159
6	ENSP00000293201	FP	1529
6	ENSCINP00000019910	FP	293
6	ENSCAFP00000028043	FP	886
6	ENSCAFP00000028046	FP	897
6	ENSCINP00000019915	FP	1919
6	ENSRNOP00000023018	FP	3508
6	ENSCINP00000022929	FP	402
6	FBpp0079097	FP	2122
6	ENSPTRP00000015079	FP	3377
6	ENSGALP00000039268	FP	1940
6	ENSRNOP00000024186	FP	1930
6	ENSP00000285039	FP	1848
6	ENSPTRP00000033268	FP	746
6	ENSTNIP00000005304	FP	625
6	ENSTNIP00000010114	FP	1936
6	ENSRNOP00000019053	FP	2174
6	ENSPTRP00000014939	FP	1937
6	F11C3.3.1	FP	1963
6	ENSMODP00000001777	FP	1933
6	ENSRNOP00000023301	FP	1939
6	ENSPTRP00000014936	FP	1937
6	ENSGALP00000002990	FP	2157
6	ENSRNOP00000004236	FP	1944
6	ENSDARP00000088833	FP	1937
6	ENSDARP00000073415	FP	1936
6	ENSMODP00000005333	FP	1854
6	ENSTNIP00000014456	FP	2309
6	ENSRNOP00000051438	FP	867
6	ENSMUSP00000106087	FP	2062
6	ENSGALP00000021156	FP	902
6	ENSTNIP00000005305	FP	836
6	ENSTNIP00000002895	FP	1927
6	ENSMODP00000004596	FP	1854
6	ENSTNIP00000009781	FP	523
6	ENSDARP00000072232	FP	1041
6	ENSGALP00000021097	FP	2035
6	T10H10.1	FP	2098
6	ENSMODP00000036377	FP	992
6	ENSTNIP00000013132	FP	1719
6	ENSRNOP00000025859	FP	1983
6	T18D3.4	FP	1947
6	ENSCINP00000009711	FP	159
6	ENSMODP00000009294	FP	865
6	ENSGALP00000007959	FP	2081
6	ENSGALP00000001044	FP	2177
6	ENSCAFP00000034798	FP	2178
6	ENSTNIP00000010824	FP	2037
6	ENSP00000255381	FP	1939
6	ENSDARP00000065501	FP	680
6	ENSMODP00000033779	FP	1846
6	ENSRNOP00000011768	FP	1741
6	ENSDARP00000103894	FP	564
6	ENSMUSP00000099867	FP	1935
6	ENSMODP00000005446	FP	1940
6	ENSP00000252172	FP	1938
6	ENSP00000252173	FP	1937
6	ENSMODP00000001705	FP	1940
6	ENSTNIP00000000264	FP	994
6	ENSCINP00000018717	FP	2163
6	ENSMODP00000004343	FP	1428
6	ENSTNIP00000003753	FP	1850
6	ENSDARP00000103023	FP	1990
6	ENSRNOP00000019512	FP	1837
6	ENSPTRP00000026215	FP	1946
6	ENSPTRP00000054806	FP	1880
6	ENSCINP00000019909	FP	1985
6	K12F2.1	FP	1969
6	ENSMUSP00000025251	FP	2115
6	ENSTNIP00000017736	FP	1626
6	ENSRNOP00000056710	FP	1984
6	ENSTNIP00000017734	FP	1940
6	ENSDARP00000022330	FP	2180
6	ENSDARP00000058336	FP	1813
6	ENSGALP00000007352	FP	1857
6	ENSDARP00000021727	FP	1046
6	ENSTNIP00000009552	FP	1932
6	FBpp0080282	FP	2167
6	FBpp0080455	FP	1962
6	ENSMUSP00000018641	FP	1912
6	ENSRNOP00000057258	FP	1417
6	ENSMUSP00000018637	FP	1942
6	ENSP00000205890	FP	3530
6	ENSMUSP00000018632	FP	1939
6	ENSDARP00000051360	FP	1624
6	ENSTNIP00000015027	FP	684
6	ENSMUSP00000007301	FP	1940
6	ENSMODP00000022529	FP	1029
6	ENSGALP00000001418	FP	1939
6	ENSGALP00000001419	FP	1946
6	ENSMUSP00000042229	FP	1742
6	ENSGALP00000039087	FP	1935
6	ENSTNIP00000019576	FP	1588
6	ENSDARP00000100745	FP	1774
6	ENSMUSP00000071777	FP	3511
6	ENSCAFP00000007700	FP	1721
6	ENSCAFP00000025828	FP	1942
6	ENSTNIP00000002181	FP	1938
6	ENSP00000382177	FP	1880
6	ENSCAFP00000027065	FP	3516
6	ENSDARP00000083463	FP	1527
6	ENSPTRP00000007055	FP	1912
6	ENSCINP00000004336	FP	1689
6	ENSPTRP00000023033	FP	2010
6	ENSPTRP00000028730	FP	2007
6	ENSTNIP00000010712	FP	2097
6	ENSP00000245503	FP	1941
6	ENSPTRP00000017028	FP	1849
6	F45G2.2a	FP	1235
6	ENSGALP00000012484	FP	768
6	ENSCAFP00000025930	FP	1941
6	ENSPTRP00000012111	FP	1733
6	F36D4.3b	FP	1837
6	ENSGALP00000024742	FP	1943
6	ENSTNIP00000003180	FP	1997
6	ENSTNIP00000022977	FP	1946
6	ENSMUSP00000091439	FP	2336
6	ENSMODP00000003126	FP	1876
6	ENSGALP00000004988	FP	1938
6	ENSTNIP00000009814	FP	588
6	ENSMODP00000001542	FP	1949
6	ENSTNIP00000011106	FP	2310
6	ENSDARP00000071938	FP	565
6	ENSCAFP00000022286	FP	1937
6	ENSMODP00000002338	FP	1742
6	ENSPTRP00000014940	FP	1941
6	ENSTNIP00000008222	FP	1952
6	ENSDARP00000017991	FP	1938
6	ENSGALP00000018192	FP	2040
6	ENSP00000226207	FP	1939
6	ENSTNIP00000006312	FP	2209
6	ENSDARP00000069695	FP	556
6	ENSDARP00000045538	FP	1826
6	ENSP00000226209	FP	1940
6	ENSMUSP00000019625	FP	1937
6	ENSCAFP00000028151	FP	2055
6	FBpp0076321	FP	879
6	F07A5.7a	FP	872
6	ENSRNOP00000029604	FP	1841
6	ENSCINP00000019360	FP	342
6	ENSDARP00000051359	FP	1933
6	ENSCAFP00000025869	FP	1944
6	ENSRNOP00000060652	FP	2054
6	ENSPTRP00000021291	FP	2274
6	ENSP00000407879	FP	2036
6	ENSMODP00000037912	FP	3552
6	ENSCINP00000019346	FP	91
6	ENSPTRP00000014947	FP	1850
6	ENSDARP00000083378	FP	589
6	ENSPTRP00000014942	FP	1939
6	ENSMUSP00000117493	FP	1853
6	ENSP00000391106	FP	2069
6	ENSCAFP00000017079	FP	1939
6	ENSP00000415090	FP	2360
6	ENSDARP00000083467	FP	476
6	ENSDARP00000090306	FP	1938
6	ENSDARP00000102921	FP	3458
6	ENSCAFP00000007721	FP	497
6	ENSTNIP00000016708	FP	1843
6	ENSCAFP00000025847	FP	1964
6	ENSP00000262873	FP	1983
6	ENSCAFP00000025727	FP	1556
6	ENSDARP00000096003	FN	196
7	FBpp0085101	FP	802
7	FBpp0085099	FP	755
7	ENSCINP00000016430	FP	1185
7	ENSMODP00000017622	FN	372
7	ENSPTRP00000041054	FN	437
7	ENSRNOP00000057982	FN	387
7	ENSTNIP00000013030	FN	652
7	ENSGALP00000010309	FN	382
7	ENSPTRP00000059175	FN	693
7	ENSCAFP00000012793	FN	524
7	ENSMODP00000017533	FN	473
7	ENSP00000359686	FN	3080
7	ENSCAFP00000000415	FN	1250
7	ENSTNIP00000002924	FN	1205
7	ENSP00000356581	FN	1250
7	ENSGALP00000001725	FN	338
7	ENSMODP00000017515	FN	473
7	ENSP00000342981	FN	570
7	ENSDARP00000032151	FN	648
7	ENSTNIP00000016620	FN	548
7	ENSMUSP00000051079	FN	542
7	ENSRNOP00000029263	FN	1195
7	ENSMUSP00000074155	FN	523
7	ENSTNIP00000007341	FN	474
7	ENSTNIP00000021388	FN	374
7	ENSTNIP00000013027	FN	394
7	ENSCAFP00000016093	FN	2996
7	ENSCAFP00000012769	FN	555
7	ENSCAFP00000012785	FN	694
7	ENSP00000332900	FN	549
7	ENSMODP00000017522	FN	687
7	ENSRNOP00000020062	FN	541
7	ENSMUSP00000043055	FN	1165
7	ENSRNOP00000020921	FN	687
7	ENSGALP00000036714	FN	1222
7	ENSMODP00000021556	FN	1226
7	ENSGALP00000001624	FN	675
7	ENSGALP00000001622	FN	441
7	ENSPTRP00000042713	FN	1249
7	ENSPTRP00000039830	FN	518
7	ENSMUSP00000090959	FN	687
9	FBpp0076722	FP	3712
9	ENSMUSP00000027752	FP	1607
9	ENSGALP00000007343	FP	1608
9	ENSRNOP00000015745	FP	2243
9	ENSTNIP00000020781	FP	1646
9	ENSGALP00000008521	FP	3668
9	ENSDARP00000006065	FP	1871
9	ENSCAFP00000029518	FP	1468
9	ENSMUSP00000019992	FP	1816
9	ENSCINP00000010645	FP	1824
9	ENSMUSP00000027753	FP	1193
9	ENSRNOP00000037099	FP	1192
9	ENSP00000252999	FP	3695
9	FBpp0080193	FP	3375
9	ENSCAFP00000026847	FP	3450
9	ENSPTRP00000016876	FP	3294
9	ENSMODP00000020924	FP	3695
9	ENSRNOP00000000737	FP	1819
9	ENSP00000230538	FP	1823
9	ENSMUSP00000109066	FP	1592
9	ENSCAFP00000018646	FP	530
9	ENSTNIP00000004691	FP	1106
9	ENSCAFP00000006004	FP	1760
9	ENSGALP00000024241	FP	3356
9	ENSP00000354360	FP	1587
9	ENSPTRP00000036756	FP	1579
9	ENSTNIP00000007943	FP	1263
9	ENSCAFP00000018639	FP	671
9	ENSMUSP00000015791	FP	3718
9	ENSRNOP00000008981	FP	3719
9	ENSDARP00000102758	FP	674
9	ENSTNIP00000006343	FP	1378
9	C54D1.5	FP	1535
9	ENSTNIP00000016444	FP	790
9	ENSPTRP00000002939	FP	1609
9	T22A3.8	FP	3102
9	ENSGALP00000007360	FP	1175
9	ENSDARP00000062704	FP	1263
9	ENSDARP00000079491	FP	1455
9	ENSDARP00000045125	FP	3664
9	ENSPTRP00000031624	FP	1823
9	ENSTNIP00000018283	FP	3451
9	ENSGALP00000006113	FP	1444
9	ENSP00000264144	FP	568
9	ENSTNIP00000004565	FP	322
9	ENSMUSP00000089703	FP	3016
9	ENSCINP00000014718	FP	1587
9	ENSDARP00000024860	FP	1593
9	ENSP00000258341	FP	1609
9	ENSMODP00000029485	FP	1598
9	ENSCAFP00000019493	FP	1470
9	ENSRNOP00000003605	FP	1607
9	ENSMODP00000022293	FP	1758
9	ENSGALP00000024147	FP	1766
9	ENSMODP00000035538	FP	3250
9	FBpp0076111	FP	1639
9	ENSP00000324532	FP	3335
9	K08C7.3a	FP	3704
9	ENSTNIP00000001897	FP	1604
9	ENSDARP00000072876	FP	1891
9	ENSPTRP00000002941	FP	1193
9	ENSRNOP00000063580	FP	1579
9	ENSCAFP00000019515	FP	1199
9	ENSMODP00000008728	FP	1190
9	ENSMODP00000008686	FP	1603
9	ENSDARP00000064379	FN	63
11	ENSRNOP00000017876	FN	439
11	ENSPTRP00000022959	FN	250
11	ENSPTRP00000022955	FN	526
11	ENSMUSP00000105382	FN	473
11	ENSP00000253362	FN	249
11	ENSP00000344929	FN	453
11	ENSGALP00000010763	FN	452
11	ENSMODP00000000058	FN	576
11	ENSCAFP00000010887	FN	449
11	ENSPTRP00000046582	FN	476
11	ENSMODP00000030650	FN	454
11	ENSP00000364632	FN	614
11	ENSRNOP00000016431	FN	459
11	ENSMODP00000030653	FN	483
11	ENSCAFP00000010879	FN	458
11	ENSGALP00000033070	FN	485
11	ENSRNOP00000047586	FN	470
11	ENSCAFP00000010910	FN	572
11	ENSGALP00000010780	FN	451
11	ENSRNOP00000018226	FN	235
11	ENSRNOP00000018581	FN	270
11	ENSCAFP00000010917	FN	249
11	ENSPTRP00000042215	FN	249
11	ENSMUSP00000105379	FN	617
11	ENSP00000170150	FN	458
11	ENSPTRP00000022948	FN	439
11	ENSMUSP00000086347	FN	449
11	ENSPTRP00000022947	FN	458
11	ENSP00000346251	FN	256
11	ENSMUSP00000046080	FN	235
11	ENSP00000253354	FN	484
11	ENSMODP00000000170	FN	442
11	ENSPTRP00000022964	FN	484
11	ENSPTRP00000022962	FN	205
11	ENSP00000364603	FN	254
11	ENSMODP00000000159	FN	282
11	ENSRNOP00000052216	FN	473
11	ENSRNOP00000018512	FN	239
11	ENSCAFP00000010928	FN	262
11	ENSP00000364643	FN	476
11	ENSGALP00000033072	FN	483
11	ENSMODP00000038592	FN	450
11	ENSCAFP00000010902	FN	482
11	ENSMUSP00000028984	FN	239
11	ENSMUSP00000028985	FN	278
11	ENSMUSP00000028986	FN	270
11	ENSMUSP00000080501	FN	474
11	ENSCAFP00000010962	FN	476
11	ENSMUSP00000028983	FN	462
11	ENSCAFP00000010942	FN	255
11	ENSRNOP00000020713	FN	270
11	ENSRNOP00000052209	FN	470
12	F54D1.5	FP	1406
12	C05C12.3	FP	1694
13	FBpp0288951	FP	608
13	FBpp0288950	FP	621
13	FBpp0071043	FN	625
13	FBpp0073506	FN	659
13	FBpp0071032	FN	614
14	ENSRNOP00000063241	FP	2323
15	F59D8.2	FP	1603
15	ENSDARP00000072780	FP	1497
15	ENSDARP00000096008	FP	1364
15	K07H8.6c.2	FP	1650
15	ENSDARP00000072687	FP	1378
15	ENSDARP00000050237	FP	1360
15	ENSDARP00000101309	FP	1361
15	K09F5.2	FP	1616
15	ENSDARP00000072700	FN	228
15	ENSDARP00000094189	FN	1248
15	ENSTNIP00000003865	FN	1241
16	ENSTNIP00000008535	FP	458
16	ENSRNOP00000054478	FP	638
16	ENSP00000336740	FP	677
16	ENSRNOP00000026032	FN
17	ENSCAFP00000013282	FP	2081
17	ENSTNIP00000006548	FP	1967
17	ENSMUSP00000077703	FP	973
17	ENSP00000352208	FP	2061
17	ENSMUSP00000080579	FP	2100
17	ENSMUSP00000040880	FP	992
17	ENSCINP00000017154	FP	1893
17	ENSRNOP00000041287	FP	2117
17	ENSDARP00000005170	FP	2068
17	ENSMODP00000029024	FP	1847
17	ENSTNIP00000014174	FP	2100
17	ENSGALP00000025899	FP	908
17	ENSPTRP00000055323	FP	2042
17	ENSRNOP00000026451	FP	375
17	ENSDARP00000101407	FP	1216
17	ENSMODP00000013611	FP	1570
17	ENSDARP00000077055	FP	1865
17	ENSPTRP00000059120	FP	801
17	ENSRNOP00000021546	FP	2059
17	ENSMODP00000007844	FP	1985
17	F43G9.6a	FP	2034
17	ENSP00000386881	FP	2119
17	ENSDARP00000047768	FP	1559
17	ENSP00000381982	FP	1857
17	ENSTNIP00000003920	FP	2057
17	T05E8.1	FP	893
17	ENSTNIP00000011501	FP	2000
17	ENSCAFP00000003505	FP	2031
17	ENSCAFP00000012034	FP	1057
17	ENSP00000410634	FP	2097
17	ENSGALP00000000107	FP	614
17	ENSMUSP00000045036	FP	2048
17	ENSDARP00000041684	FP	1817
17	FBpp0271797	FP	1647
17	ENSPTRP00000045484	FP	2018
17	ENSCINP00000013715	FP	755
17	ENSCAFP00000011565	FP	2037
17	ENSRNOP00000056556	FP	2039
17	ENSP00000400398	FP	2056
17	ENSMUSP00000073803	FP	1997
17	ENSGALP00000038965	FP	2061
18	ENSP00000248566	FP	89
18	Y119D3B.15.1	FP	82
18	ENSP00000396960	FP	70
18	FBpp0079031	FP	79
20	ENSTNIP00000021734	FP	1267
20	ENSTNIP00000008202	FP	1645
20	ENSCAFP00000003058	FP	1372
20	ENSDARP00000095569	FP	1880
20	ENSDARP00000070908	FP	603
20	ENSCINP00000003011	FP	368
20	ENSPTRP00000001753	FP	1818
20	ENSRNOP00000010333	FP	1855
20	ENSPTRP00000045805	FP	1707
20	ENSMODP00000033523	FP	1768
20	ENSRNOP00000016423	FP	1371
20	ENSGALP00000026061	FP	1588
20	ENSGALP00000038245	FP	1815
20	ENSRNOP00000004956	FP	1463
20	ENSCAFP00000021860	FP	1468
20	ENSMODP00000027344	FP	1265
20	ENSMUSP00000029583	FP	1816
20	ENSDARP00000091007	FP	1492
20	ENSMODP00000004020	FP	1807
20	ENSP00000359603	FP	1714
20	ENSCAFP00000016122	FP	1613
20	ENSTNIP00000018567	FP	1108
20	ENSGALP00000013825	FP	1690
20	ENSTNIP00000000744	FP	1372
20	ENSPTRP00000001582	FP	1684
20	ENSMUSP00000035802	FP	1580
20	ENSPTRP00000040653	FP	1563
20	ENSMODP00000017847	FP	1285
20	ENSCAFP00000029402	FP	1822
20	ENSCAFP00000001679	FP	1618
20	ENSP00000362776	FP	1604
20	ENSTNIP00000003924	FP	1769
20	ENSMUSP00000004201	FP	1739
20	ENSP00000369889	FP	150
20	ENSTNIP00000013524	FP	1510
20	ENSTNIP00000014167	FP	1096
20	ENSDARP00000071763	FP	420
20	ENSMUSP00000031668	FP	1372
20	ENSCAFP00000031041	FP	1711
20	ENSDARP00000031878	FP	888
20	ENSMUSP00000028280	FP	1838
20	ENSGALP00000015687	FP	1363
20	ENSP00000364000	FP	1499
20	ENSMODP00000002148	FP	1015
20	ENSTNIP00000014168	FP	1658
20	ENSDARP00000042989	FP	1352
20	ENSDARP00000088923	FP	1125
20	ENSRNOP00000032845	FP	1486
20	ENSP00000400953	FP	1736
20	F01G12.5b.2	FP	1758
20	ENSDARP00000029446	FP	1150
20	ENSPTRP00000021759	FP	1466
20	ENSDARP00000003177	FP	1447
20	ENSTNIP00000001174	FP	973
20	ENSCAFP00000004923	FP	1390
20	ENSTNIP00000014103	FP	1460
20	ENSGALP00000026012	FP	1118
20	ENSTNIP00000016928	FP	1666
20	ENSDARP00000099827	FP	1659
20	ENSGALP00000003945	FP	1458
20	ENSRNOP00000019210	FP	854
20	ENSTNIP00000021251	FP	443
20	ENSCAFP00000025056	FP	1476
20	ENSMODP00000021918	FP	1603
20	ENSMODP00000000315	FP	850
20	ENSPTRP00000025703	FP	2944
20	ENSCAFP00000026524	FP	1810
20	ENSTNIP00000001679	FP	1489
20	ENSDARP00000010788	FP	1227
20	ENSMUSP00000029848	FP	1733
20	ENSCAFP00000018349	FP	2936
20	ENSMODP00000023416	FP	957
20	ENSMODP00000014976	FP	1458
20	ENSDARP00000098905	FP	728
20	ENSMUSP00000107701	FP	2944
20	ENSMODP00000016529	FP	1626
20	ENSMUSP00000105683	FP	551
20	ENSCINP00000014309	FP	1408
20	ENSMODP00000014217	FP	1508
20	ENSPTRP00000059041	FP	1367
20	ENSCAFP00000013330	FP	1489
20	ENSCINP00000003025	FP	1553
20	ENSPTRP00000031314	FP	1142
20	ENSPTRP00000036361	FP	1693
20	ENSGALP00000013750	FP	2078
20	ENSMUSP00000110899	FP	1136
20	ENSMODP00000016957	FP	1547
20	ENSPTRP00000035251	FP	1626
20	ENSP00000331902	FP	1691
20	ENSCAFP00000029621	FP	1813
20	ENSP00000413007	FP	1736
20	ENSPTRP00000017783	FP	1625
20	ENSDARP00000088068	FP	1658
20	ENSRNOP00000017169	FP	1124
20	ENSTNIP00000004488	FP	1802
20	ENSTNIP00000021933	FP	1682
20	ENSTNIP00000019670	FP	924
20	ENSTNIP00000011092	FP	1772
20	ENSP00000397117	FP	1736
20	ENSTNIP00000022148	FP	886
20	ENSTNIP00000022149	FP	421
20	ENSDARP00000013036	FP	1164
20	ENSP00000414605	FP	1736
20	ENSMUSP00000023123	FP	1487
20	ENSTNIP00000001392	FP	1356
20	ENSTNIP00000002564	FP	1495
20	ENSRNOP00000012334	FP	1846
20	ENSCAFP00000021825	FP	894
20	ENSCAFP00000029613	FP	1803
20	ENSP00000363840	FP	1736
20	ENSTNIP00000017639	FP	1085
20	ENSRNOP00000005073	FP	1471
20	ENSMUSP00000083620	FP	1497
20	ENSGALP00000035064	FP	726
20	ENSRNOP00000058947	FP	1581
20	ENSRNOP00000027897	FP	1737
20	ENSTNIP00000006430	FP	775
20	ENSTNIP00000010405	FP	2153
20	ENSP00000297268	FP	1366
20	ENSDARP00000003380	FP	1194
20	ENSP00000303153	FP	1626
20	ENSDARP00000047843	FP	464
20	ENSCINP00000026433	FP	1407
20	ENSMUSP00000085192	FP	1464
20	ENSPTRP00000048958	FP	1499
20	ENSMUSP00000076193	FP	1736
20	ENSMODP00000001037	FP	1595
20	ENSGALP00000004024	FP	1498
20	ENSGALP00000008307	FP	1807
20	ENSRNOP00000027994	FP	2941
20	ENSMUSP00000043816	FP	1845
20	ENSP00000316030	FP	1142
20	ENSP00000304408	FP	1466
20	ENSRNOP00000054192	FP	1663
20	ENSRNOP00000053475	FP	1513
20	ENSTNIP00000012079	FP	1068
20	ENSDARP00000003038	FP	1449
20	ENSP00000351163	FP	1818
20	ENSCAFP00000003739	FP	1143
20	ENSGALP00000011258	FP	1836
20	ENSRNOP00000000537	FP	1736
20	ENSCAFP00000003401	FP	957
20	ENSRNOP00000061595	FP	1803
20	ENSMODP00000013550	FP	1451
20	ENSTNIP00000018669	FP	1658
20	ENSP00000225964	FP	1464
20	ENSTNIP00000008199	FP	1666
20	ENSCINP00000012674	FP	1176
20	ENSDARP00000057303	FP	1219
20	ENSP00000332371	FP	2944
20	ENSDARP00000042064	FP	1736
20	ENSDARP00000082295	FP	1723
20	ENSRNOP00000054272	FP	1649
20	ENSPTRP00000045228	FP	1491
20	ENSCINP00000017221	FP	781
20	ENSDARP00000041806	FP	1515
20	ENSRNOP00000005311	FP	1453
20	ENSGALP00000009317	FP	2636
20	ENSMODP00000004868	FP	1491
20	ENSTNIP00000007005	FP	1111
20	ENSTNIP00000001682	FP	1485
20	ENSP00000348385	FP	1867
20	ENSP00000264828	FP	1745
20	ENSMODP00000023184	FP	1132
20	ENSDARP00000051455	FP	1251
20	ENSP00000360882	FP	1838
20	ENSTNIP00000000633	FP	1248
20	ENSPTRP00000015952	FP	1464
20	ENSTNIP00000021343	FP	1376
20	ENSTNIP00000019683	FP	1135
20	ENSP00000408457	FP	1683
20	ENSP00000399122	FP	1736
20	ENSDARP00000009477	FP	1407
20	ENSPTRP00000036846	FP	1692
20	ENSMUSP00000001547	FP	1453
20	ENSDARP00000075954	FN	431
20	ENSRNOP00000054270	FN
21	ENSMODP00000038524	FP	1202
21	ENSMUSP00000091288	FP	3411
21	ENSMUSP00000096482	FP	2361
21	T05C12.10	FP	1169
21	ENSPTRP00000051766	FP	2262
21	ENSP00000373370	FP	2391
21	ENSCAFP00000019151	FP	2814
21	ENSP00000357791	FP	2850
21	ENSPTRP00000002232	FP	2320
21	ENSRNOP00000053315	FN	577
22	FBpp0289317	FP	699
22	ENSTNIP00000014051	FN	457
22	ENSDARP00000076860	FN	456
22	ENSDARP00000076594	FN	253
22	ENSMUSP00000033502	FN	413
22	ENSRNOP00000038111	FN	413
22	ENSP00000365858	FN	1407
22	ENSCAFP00000022898	FN	412
22	ENSTNIP00000010123	FN	417
22	ENSMODP00000010015	FN	473
22	ENSCAFP00000006152	FN	480
22	ENSGALP00000009491	FN	467
22	ENSMUSP00000015197	FN	480
22	ENSMODP00000012647	FN	401
22	ENSTNIP00000017630	FN	456
22	ENSPTRP00000054198	FN	480
22	ENSPTRP00000047429	FN	174
22	ENSRNOP00000017240	FN	480
22	ENSDARP00000010033	FN	427
22	ENSDARP00000002330	FN	418
23	ENSCAFP00000014640	FP	906
23	ENSDARP00000101847	FP	2763
23	ENSTNIP00000001260	FP	659
23	FBpp0077084	FP	1286
23	ENSDARP00000098647	FP	3920
23	ENSPTRP00000008931	FP	363
23	ENSCINP00000009328	FP	3394
23	ENSP00000381008	FP	8998
23	ENSCINP00000001406	FP	1264
23	ENSCAFP00000018973	FP	2666
23	ENSDARP00000104041	FP	4097
23	ENSMODP00000025646	FP	1265
23	ENSDARP00000046575	FP	1383
23	ENSPTRP00000033417	FP	570
23	FBpp0073728	FP	3269
23	FBpp0075871	FP	3135
23	ENSTNIP00000011630	FP	1154
23	ENSPTRP00000047567	FP	455
23	ENSCINP00000002028	FP	1373
23	ENSCINP00000009333	FP	893
23	ENSDARP00000092130	FP	1044
23	ENSCAFP00000006758	FP	5117
23	ENSPTRP00000047764	FP	3182
23	ENSMUSP00000047991	FP	4998
23	ENSCAFP00000032252	FP	607
23	ENSTNIP00000000961	FP	532
23	ENSGALP00000038585	FP	3883
23	ENSDARP00000073300	FP	277
23	ENSDARP00000057342	FP	961
23	ENSDARP00000057345	FP	681
23	FBpp0079499	FP	1701
23	ENSMODP00000022966	FP	3229
23	ENSTNIP00000007660	FP	969
23	ENSP00000395253	FP	1640
23	ENSPTRP00000047765	FP	409
23	ENSCINP00000001910	FP	4356
23	ENSCAFP00000031400	FP	1424
23	ENSP00000302716	FP	4493
23	FBpp0075795	FP	1799
23	C03E10.5	FP	1034
23	ENSGALP00000010855	FP	950
23	ENSDARP00000071187	FP	3552
23	ENSMUSP00000093813	FP	292
23	ENSCAFP00000020616	FP	3760
23	ENSCINP00000016061	FP	1004
23	ENSDARP00000088544	FP	4988
23	ENSDARP00000088694	FP	4914
23	ENSTNIP00000001016	FP	534
23	ENSP00000375415	FP	476
23	ENSP00000406861	FP	2439
23	ENSGALP00000012104	FP	1145
23	FBpp0112695	FP	711
23	ENSRNOP00000049980	FP	6889
23	T06D8.1a	FP	3719
23	ENSMODP00000011044	FP	224
23	ENSMUSP00000085907	FP	814
23	ENSPTRP00000050173	FP	702
23	ENSPTRP00000057999	FP	1319
23	FBpp0070274	FP	1795
23	ENSGALP00000010815	FP	560
23	ENSP00000367255	FP	5148
23	ENSDARP00000087247	FP	510
23	ENSDARP00000098967	FP	592
23	ENSP00000415183	FP	2817
23	ENSP00000298820	FP	752
23	ENSDARP00000098805	FP	1473
23	ENSP00000304207	FP	850
23	ENSMUSP00000036169	FP	923
23	ENSDARP00000080704	FP	4443
23	ENSDARP00000098665	FP	693
23	ZC178.2	FP	1459
23	ENSDARP00000099054	FP	1044
23	ENSRNOP00000062329	FP	2902
23	FBpp0073985	FP	1242
23	ENSPTRP00000042237	FP	6310
23	F16F9.2	FP	1254
23	ENSRNOP00000002421	FP	1795
23	ENSMODP00000003423	FP	5102
23	ENSRNOP00000037189	FP	5141
23	FBpp0288445	FP	22971
23	H02F09.3	FP	1275
23	ENSP00000368755	FP	5478
23	ENSDARP00000099693	FP	1283
23	ENSDARP00000079238	FP	1707
23	ENSDARP00000103586	FP	3381
23	ENSDARP00000098104	FP	4914
23	ENSPTRP00000044039	FN	401
23	ENSGALP00000010898	FN	233
23	ENSTNIP00000013402	FN	845
23	ENSTNIP00000009471	FN	360
23	ENSDARP00000074547	FN	859
23	ENSCINP00000004392	FN	1029
23	ENSCINP00000001999	FN	811
23	ENSCINP00000014936	FN	879
24	ENSDARP00000067816	FP	470
24	FBpp0071351	FP	4541
24	ENSDARP00000095389	FP	481
24	ENSMUSP00000102362	FP	431
24	ENSDARP00000005298	FP	475
24	ENSDARP00000017918	FP	471
24	C04F6.3.2	FP	617
24	ENSMUSP00000107875	FP	464
24	ENSDARP00000018699	FP	483
24	ENSP00000255409	FN	383
24	ENSRNOP00000052821	FN	196
24	ENSMODP00000001807	FN	393
24	ENSCAFP00000020226	FN	590
24	ENSPTRP00000003133	FN	383
24	ENSRNOP00000045596	FN	337
24	ENSTNIP00000003161	FN	436
24	ENSMUSP00000053923	FN	398
24	ENSMUSP00000083666	FN
24	ENSRNOP00000057440	FN
24	ENSMUSP00000000573	FN	721
24	ENSPTRP00000001888	FN	390
24	ENSPTRP00000051860	FN	727
24	ENSRNOP00000052819	FN
24	ENSRNOP00000029473	FN	440
24	ENSP00000358763	FN	390
24	ENSMODP00000001267	FN	378
24	ENSMODP00000001616	FN	368
24	ENSCAFP00000033309	FN	404
24	ENSP00000358747	FN	742
24	ENSMUSP00000080717	FN	389
24	ENSMUSP00000080851	FN	402
25	ENSDARP00000097902	FP	478
25	F45G2.6	FP	462
26	ENSRNOP00000059005	FP	819
27	ENSDARP00000067763	FP	367
27	ENSCAFP00000015677	FN	372
27	ENSMODP00000015177	FN	372
27	ENSDARP00000005376	FN	354
27	ENSPTRP00000021817	FN	372
27	ENSRNOP00000016857	FN	371
27	ENSMUSP00000027263	FN	372
27	ENSP00000263955	FN	372
27	ENSCINP00000027153	FN	159
27	ENSTNIP00000021009	FN	347
27	ENSGALP00000012851	FN	372
28	ENSTNIP00000001293	FP	318
28	ENSCAFP00000021877	FN	685
28	ENSGALP00000015220	FN	690
28	ENSDARP00000056521	FN	420
28	ENSMUSP00000112413	FN	675
28	ENSP00000259119	FN	684
28	ENSMODP00000035037	FN	678
28	ENSDARP00000028344	FN	624
28	ENSTNIP00000017957	FN	674
28	ENSRNOP00000013191	FN	677
28	ENSPTRP00000026869	FN	684
29	ENSP00000397259	FP	354
31	ENSRNOP00000062520	FP	692
31	FBpp0082933	FP	831
31	C50H2.1	FP	929
31	ENSDARP00000054085	FN	377
32	ENSDARP00000101815	FP	733
32	ENSTNIP00000021849	FN	554
32	FBpp0086907	FN	648
32	ENSTNIP00000019148	FN	1420
32	ENSRNOP00000009662	FN	1382
32	ENSRNOP00000045551	FN	1377
32	ENSP00000317272	FN	1408
32	ENSP00000296084	FN	608
32	ENSGALP00000004891	FN	1274
32	ENSDARP00000004402	FN	323
32	ENSMUSP00000035203	FN	1378
32	ENSTNIP00000010138	FN	1379
32	T14E8.1a	FN	1086
32	FBpp0080736	FN	610
32	ENSDARP00000087680	FN	456
32	ENSCAFP00000031338	FN	1394
32	ENSMODP00000019742	FN	1391
32	ENSPTRP00000026572	FN	575
32	ENSMODP00000015454	FN	1427
32	ENSTNIP00000017783	FN	1377
32	ENSCAFP00000010007	FN	534
32	ENSCINP00000018455	FN	211
32	ENSP00000296474	FN	1400
32	ENSCAFP00000005067	FN	1382
32	ENSMUSP00000035142	FN	594
32	ENSTNIP00000005151	FN	118
32	ENSDARP00000079102	FN	1329
32	ENSCINP00000019224	FN	519
32	ENSMUSP00000111102	FN	1379
32	ENSPTRP00000033588	FN	1408
32	ENSCINP00000006121	FN	68
32	FBpp0080765	FN	584
32	ENSRNOP00000011764	FN	557
32	ENSMODP00000023074	FN	540
32	ENSGALP00000010474	FN	478
32	ENSDARP00000095229	FN	1382
32	ENSPTRP00000025788	FN	1400
32	ENSCINP00000013965	FN	1240
32	ENSGALP00000015284	FN	1382
33	ENSCINP00000022102	FP	145
33	ENSDARP00000094084	FP	194
33	ENSGALP00000038135	FP	246
33	ENSP00000216862	FP	514
33	ENSMODP00000020489	FP	514
33	ENSCINP00000026393	FP	216
33	ENSGALP00000012629	FP	505
33	ENSPTRP00000052026	FP	409
33	FBpp0088436	FP	521
33	FBpp0088437	FP	521
33	ZK177.5.2	FP	489
33	FBpp0083144	FP	536
33	ENSCINP00000022488	FP	267
33	ZK177.4.2	FP	655
33	ENSCINP00000022486	FP	411
33	ENSCINP00000022487	FP	298
33	FBpp0074858	FP	524
33	ENSCAFP00000017435	FP	514
33	FBpp0083145	FP	536
33	FBpp0089308	FP	589
33	ENSMUSP00000047954	FP	514
33	ENSTNIP00000021438	FP	513
33	ENSRNOP00000043298	FP	514
33	ENSP00000228606	FN	508
33	ENSDARP00000074330	FN	513
33	ENSMUSP00000006907	FN	448
33	ENSMODP00000023310	FN	453
33	ENSTNIP00000021409	FN	466
33	ENSCAFP00000006781	FN	474
33	ENSMODP00000026680	FN	504
33	ENSPTRP00000021276	FN	372
33	ENSTNIP00000002845	FN	462
33	ENSDARP00000066177	FN	438
33	ENSP00000334128	FN	372
33	ENSGALP00000018780	FN	476
33	ENSPTRP00000008760	FN	508
33	ENSCAFP00000000406	FN	508
34	T04B2.6	FP	262
34	ENSMODP00000035438	FN	277
35	ENSGALP00000006896	FP	1646
35	ENSMUSP00000047927	FP	1642
35	ENSGALP00000006898	FP	1626
35	ENSMODP00000019506	FP	2598
35	ENSDARP00000103381	FP	1808
35	ENSRNOP00000024564	FP	2258
35	ENSCAFP00000021078	FP	1862
35	ENSP00000411096	FP	5058
35	ENSDARP00000085193	FP	879
35	ENSP00000342216	FP	1624
35	ENSCAFP00000015973	FP	1644
35	ENSRNOP00000020339	FP	2434
35	ENSMODP00000007812	FP	1643
35	ENSCAFP00000028626	FP	1724
35	ENSCAFP00000026223	FP	1684
35	ENSRNOP00000057509	FP	1702
35	ENSMODP00000036793	FP	1487
35	ENSPTRP00000044984	FP	1581
35	ENSTNIP00000014842	FP	1651
35	ENSRNOP00000059943	FP	1617
35	ENSRNOP00000063805	FP	2155
35	ENSTNIP00000012634	FP	1607
35	ENSMODP00000021580	FP	2408
35	ENSRNOP00000051939	FP	1712
35	ENSP00000301732	FP	1708
35	ENSMUSP00000043090	FP	2159
35	ENSP00000272895	FP	2597
35	ENSMUSP00000112736	FP	1678
35	ENSPTRP00000016272	FP	1593
35	FBpp0110124	FP	1997
35	ENSPTRP00000016277	FP	1549
35	ENSPTRP00000016280	FP	1500
35	ENSMODP00000027769	FP	1707
35	ENSRNOP00000005848	FP	1644
35	ENSCAFP00000026245	FP	1676
35	ENSP00000344155	FP	2466
35	FBpp0085587	FP	1665
35	FBpp0076927	FP	1713
35	ENSCAFP00000016145	FP	1629
35	ENSCAFP00000029052	FP	2346
35	ENSCAFP00000004953	FP	4937
35	ENSTNIP00000004092	FP	2415
35	Y39D8C.1	FP	1802
35	ENSCINP00000013651	FP	1437
35	ENSMODP00000036774	FP	1642
35	ENSCAFP00000026254	FP	1703
35	ENSDARP00000051557	FP	2268
35	ENSDARP00000051555	FP	1213
35	ENSPTRP00000036970	FP	1565
35	FBpp0110241	FP	1597
35	FBpp0074959	FP	1700
35	ENSRNOP00000057544	FP	1773
35	ENSRNOP00000054481	FP	2595
35	ENSCAFP00000016082	FP	1623
35	ENSRNOP00000045800	FP	1623
35	ENSMODP00000027719	FP	1706
35	ENSPTRP00000013070	FP	1704
35	ENSMUSP00000045808	FP	1620
35	ENSMUSP00000112821	FP	1668
35	ENSMODP00000007705	FP	1626
35	ENSRNOP00000030281	FP	5006
35	ENSMODP00000007702	FP	417
35	ENSGALP00000021326	FP	2139
35	ENSDARP00000085176	FP	2416
35	ENSMUSP00000099983	FP	2433
35	ENSRNOP00000001933	FP	1609
35	ENSMUSP00000081690	FP	1683
35	ENSDARP00000104324	FP	1339
35	ENSP00000269080	FP	1581
35	ENSP00000269081	FP	1543
35	ENSPTRP00000016286	FP	1643
35	ENSGALP00000005610	FP	2582
35	ENSCINP00000011521	FP	1690
35	ENSP00000284425	FP	1617
35	FBpp0074938	FP	1526
35	ENSP00000319766	FP	1643
35	ENSDARP00000103046	FP	373
35	ENSMUSP00000046218	FP	1733
35	ENSMUSP00000035458	FP	1624
35	C48B4.4c	FP	1689
35	ENSGALP00000039707	FP	2376
35	ENSPTRP00000022036	FP	2594
35	ENSP00000263094	FP	2146
35	ENSMODP00000011751	FP	4773
35	ENSMUSP00000036338	FP	1623
35	ENSMODP00000007815	FP	1629
35	ENSMUSP00000084523	FP	2596
35	ENSCAFP00000016107	FP	1625
35	ENSCAFP00000028642	FP	1706
35	ENSMUSP00000078544	FP	1704
35	ENSMUSP00000040465	FP	5034
35	ENSDARP00000103740	FP	1165
35	ENSGALP00000003050	FP	1706
35	ENSDARP00000101792	FP	957
35	ENSPTRP00000032770	FP	4986
35	ENSMUSP00000020948	FP	1620
35	Y53C10A.9	FP	1564
35	ENSDARP00000101550	FP	1654
35	ENSTNIP00000019538	FP	1509
35	F12B6.1	FP	2146
36	ENSDARP00000042188	FP	409
36	ENSP00000387536	FP	415
36	ZK370.5.1	FP	401
36	ENSP00000007708	FP	407
36	ENSMODP00000020618	FN	395
36	ENSRNOP00000012759	FN	412
36	ENSMUSP00000019721	FN	412
36	ENSPTRP00000033224	FN	411
36	ENSP00000005178	FN	411
36	ENSCAFP00000003118	FN	412
36	ENSGALP00000015774	FN	393
37	ENSDARP00000057304	FP	962
37	ENSDARP00000102127	FP	1183
37	ENSTNIP00000003343	FP	446
37	ENSDARP00000040207	FP	962
37	ENSTNIP00000023097	FN	160
37	ENSCINP00000018383	FN	609
38	ENSTNIP00000013946	FP	640
38	ENSPTRP00000001807	FP	699
38	ENSMUSP00000088052	FP	858
38	ENSTNIP00000018191	FP	776
38	ENSRNOP00000042760	FP	825
38	ENSCAFP00000029371	FP	729
38	ENSDARP00000073171	FP	771
38	ENSDARP00000025601	FP	814
38	ENSTNIP00000010080	FP	636
38	ENSMODP00000002515	FP	639
38	ENSP00000256637	FP	831
38	M03E7.4	FN	555
39	ENSMODP00000012695	FP	16075
39	ENSCINP00000013670	FP	24826
39	ENSP00000385636	FP	1896
39	ENSTNIP00000011727	FP	891
39	ENSP00000348444	FP	33421
39	ENSRNOP00000012146	FP	3445
39	ENSGALP00000014843	FP	1021
39	C09D1.1b	FP	6632
39	ENSMUSP00000097561	FP	35213
39	ENSPTRP00000057729	FP	1749
39	ENSGALP00000018315	FP	1173
39	ENSTNIP00000011176	FP	3219
39	ENSTNIP00000001071	FP	802
39	ENSP00000311684	FP	3267
39	ENSDARP00000091357	FP	1266
39	F54E2.4	FP	406
39	ENSCAFP00000022838	FP	3274
39	ENSDARP00000093613	FP	2006
39	ENSMODP00000035342	FP	1234
39	FBpp0088735	FP	8943
39	ENSRNOP00000030164	FP	3410
39	ENSTNIP00000001906	FP	3814
39	ENSMODP00000017211	FP	6626
39	ENSTNIP00000001309	FP	402
39	ENSPTRP00000021693	FP	31899
39	ENSMODP00000018951	FP	3277
39	ZK617.1b	FP	6839
39	ENSDARP00000032236	FP	2995
39	ENSRNOP00000034204	FP	1227
39	ENSMODP00000026152	FP	399
39	FBpp0072728	FP	18141
39	ENSCAFP00000001649	FP	6596
39	ENSDARP00000059585	FP	2699
39	ENSCAFP00000020728	FP	34345
39	ENSCINP00000015858	FP	5459
39	ENSGALP00000007565	FP	6635
39	ENSPTRP00000036737	FP	220
39	ENSP00000409493	FP	301
39	ENSDARP00000001468	FP	7601
39	ENSRNOP00000026941	FP	3257
39	ENSMODP00000036178	FP	1791
39	ENSMUSP00000109197	FP	1804
39	ENSTNIP00000005548	FP	1795
39	ENSTNIP00000022586	FP	670
39	ENSTNIP00000007082	FP	4906
39	ENSMUSP00000020732	FP	1579
39	ENSRNOP00000020673	FP	1803
39	ENSTNIP00000022587	FP	18947
39	ENSTNIP00000005547	FP	729
39	ENSTNIP00000016407	FP	1031
39	FBpp0289698	FP	13540
39	ENSTNIP00000003097	FP	1298
39	ENSRNOP00000029928	FP	1579
39	ENSTNIP00000018604	FP	5572
39	ENSGALP00000014819	FP	817
39	ENSPTRP00000036731	FP	1326
39	ENSCAFP00000022994	FP	1174
39	ENSRNOP00000031453	FP	4349
39	ENSDARP00000100143	FP	2009
39	FBpp0112375	FP	4218
39	F54E2.3a	FP	4488
39	ENSDARP00000102597	FP	815
39	ENSGALP00000014775	FP	4162
39	ENSDARP00000032021	FP	465
39	ENSMUSP00000084361	FP	3262
39	ENSTNIP00000003627	FP	1020
39	ENSDARP00000019957	FP	28836
39	ENSTNIP00000007039	FP	2832
39	ENSDARP00000017985	FP	17625
39	ENSTNIP00000022585	FP	5291
39	ENSTNIP00000000678	FP	1328
39	ENSTNIP00000011329	FP	1106
39	ENSDARP00000100268	FP	798
39	ENSPTRP00000003516	FP	6660
39	ENSP00000389272	FP	746
39	ENSPTRP00000022133	FP	3148
39	ENSRNOP00000033710	FN
40	ENSGALP00000034776	FP	771
40	ENSCAFP00000010077	FP	2136
40	ENSPTRP00000020959	FP	2136
40	ENSDARP00000100613	FP	962
40	FBpp0075282	FP	2142
40	Y46G5A.4	FP	2145
40	Y54E2A.4	FP	2017
40	ENSMODP00000010540	FP	2136
40	ENSDARP00000098660	FP	2136
40	ENSGALP00000022625	FP	170
40	ENSMUSP00000099509	FP	2136
40	ENSRNOP00000048598	FP	2139
40	ENSCINP00000010465	FP	2143
40	ENSP00000317123	FP	2136
40	ENSTNIP00000006950	FP	1986
41	ENSCAFP00000001168	FN	178
41	ENSCAFP00000018057	FN	174
41	ENSCAFP00000031345	FN	167
41	ENSRNOP00000057259	FN	123
41	ENSRNOP00000005511	FN	169
41	ENSRNOP00000034448	FN	161
41	ENSMUSP00000082771	FN	178
43	F27D4.4a.1	FP	374
43	ENSRNOP00000045858	FN	277
44	ENSDARP00000030578	FP	465
44	ENSPTRP00000049842	FN	192
45	ENSP00000256216	FP	761
46	Y48B6A.2.2	FP	91
46	ENSP00000418082	FP	92
46	FBpp0078655	FP	92
46	ENSRNOP00000054360	FP	96
46	ENSCAFP00000034989	FN	92
46	ENSRNOP00000042635	FN	92
46	ENSPTRP00000045705	FN	93
46	ENSCAFP00000010905	FN	88
46	ENSMODP00000037042	FN	97
46	ENSRNOP00000033369	FN
46	ENSRNOP00000004303	FN	96
46	ENSCAFP00000031963	FN	86
46	ENSCAFP00000033174	FN	91
46	ENSRNOP00000042454	FN	97
46	ENSRNOP00000050481	FN	81
47	T13A10.11a.1	FP	404
47	C49F5.1.3	FP	403
47	C06E7.1a	FN
47	C06E7.3a	FN
48	ENSMUSP00000120518	FP	84
48	F56E10.4.2	FP	83
48	ENSP00000331019	FP	97
48	ENSP00000410885	FP	84
48	ENSCAFP00000025581	FN	83
48	ENSRNOP00000033162	FN	291
49	ENSDARP00000084713	FP	328
49	ENSMODP00000032906	FP	314
49	ENSMODP00000034831	FP	326
49	ENSTNIP00000021011	FP	330
50	ENSDARP00000098935	FP	478
50	ENSMUSP00000027044	FP	465
50	Y38F1A.6.1	FP	465
51	T19B4.3.2	FP	185
51	ENSTNIP00000007995	FN	66
51	ENSTNIP00000019325	FN	200
52	ENSTNIP00000013946	FP	640
52	ENSRNOP00000056722	FP	1595
52	ENSP00000260197	FP	2214
52	ENSDARP00000021667	FP	2128
52	ENSCINP00000024362	FP	1441
52	ENSMUSP00000058613	FP	2215
52	ENSMODP00000016287	FP	2193
52	ENSTNIP00000017394	FP	2219
52	ENSGALP00000010625	FP	2116
52	ENSCAFP00000017344	FP	2222
52	ENSPTRP00000007532	FP	2190
53	T21B6.1.1	FP	584
53	FBpp0086396	FP	1179
53	ENSDARP00000020759	FP	866
53	ENSCINP00000018986	FP	668
53	F56C3.6	FN	399
54	ENSDARP00000089792	FN	195
55	ENSP00000362684	FN	163
55	ENSTNIP00000020024	FN	195
55	ENSMODP00000021797	FN	184
55	ENSCAFP00000015672	FN	163
55	ENSMUSP00000050531	FN	162
55	ENSPTRP00000000839	FN	163
55	ENSGALP00000005221	FN	85
56	ENSTNIP00000017372	FN	127
56	FBpp0073952	FN	1246
57	ENSMUSP00000066840	FP	253
57	ENSTNIP00000021505	FN	253
58	ENSDARP00000101269	FP	389
58	ENSRNOP00000043956	FP	465
58	ENSRNOP00000042371	FN
60	ENSDARP00000055527	FN	207
60	ENSMODP00000017578	FN	141
60	ENSRNOP00000019683	FN	275
60	ENSPTRP00000019652	FN	275
60	C18D1.4	FN	366
60	ENSCAFP00000016711	FN	254
60	ENSMODP00000020393	FN	315
60	ENSTNIP00000014905	FN	324
60	ENSCAFP00000021765	FN	207
60	ENSTNIP00000004552	FN	104
60	ENSTNIP00000017140	FN	292
60	ENSP00000270458	FN	425
60	ENSP00000169565	FN	296
60	ENSMUSP00000023400	FN	222
60	ENSPTRP00000013481	FN	230
60	ENSPTRP00000058616	FN	253
60	ENSTNIP00000008143	FN	253
60	ENSRNOP00000004578	FN	273
60	ENSP00000262138	FN	327
60	ENSDARP00000024358	FN	275
60	ENSMUSP00000091432	FN	211
60	ENSRNOP00000016632	FN	315
60	ENSCAFP00000003953	FN	276
60	ENSMUSP00000090005	FN	221
60	ENSMODP00000007172	FN	230
60	ENSGALP00000009680	FN	94
60	ENSDARP00000057326	FN	275
60	ENSP00000222212	FN	275
60	FBpp0076940	FN	447
60	ENSTNIP00000021358	FN	279
60	ENSMODP00000004989	FN	328
60	ENSDARP00000086128	FN	284
60	ENSRNOP00000004383	FN	327
60	ENSTNIP00000021357	FN	429
60	ENSTNIP00000010929	FN	327
60	ENSCAFP00000025905	FN	315
60	ENSMUSP00000021066	FN	327
60	ENSTNIP00000015847	FN	207
60	ENSPTRP00000052702	FN	157
60	ENSMUSP00000102353	FN	275
60	ENSTNIP00000010928	FN	280
60	ENSDARP00000055022	FN	318
60	ENSGALP00000011868	FN	211
60	ENSRNOP00000019300	FN	421
60	ENSGALP00000006193	FN	328
60	ENSDARP00000094667	FN	346
60	ENSTNIP00000012665	FN	210
60	ENSPTRP00000059480	FN	296
60	ENSGALP00000006216	FN	275
60	ENSMUSP00000081664	FN	315
60	ENSRNOP00000003749	FN	222
60	ENSDARP00000012473	FN	432
60	ENSDARP00000094670	FN	335
60	ENSPTRP00000048500	FN	224
60	ENSTNIP00000014563	FN	314
60	ENSMUSP00000090567	FN	275
60	ENSDARP00000057324	FN	327
60	ENSP00000005284	FN	315
60	ENSDARP00000014958	FN	323
60	ENSCAFP00000032231	FN	276
61	ENSPTRP00000000942	FP	955
61	ENSMUSP00000108083	FN	752
61	ENSMODP00000010160	FN	577
61	ENSMODP00000006938	FN	322
61	ENSCAFP00000019287	FN	685
61	ENSTNIP00000015159	FN	891
61	ENSP00000369009	FN	711
61	ENSGALP00000026433	FN	180
61	ENSRNOP00000006867	FN	662
62	ENSP00000353695	FP	633
63	ENSDARP00000103772	FP	105
64	ENSDARP00000098626	FP	772
64	ENSCINP00000025534	FP	78
64	FBpp0081540	FN	463
64	ENSMODP00000014273	FN	334
64	ENSCINP00000001689	FN	190
65	ENSDARP00000102087	FP	280
65	ENSMUSP00000055449	FN	1859
65	ENSGALP00000030922	FN	284
65	ENSTNIP00000005583	FN	793
65	ENSMODP00000028679	FN	838
65	ENSP00000371923	FN	2400
65	ENSPTRP00000048536	FN	2096
65	ENSCAFP00000011953	FN	1897
66	ENSP00000332721	FP	317
66	Y80D3A.9	FN	279
67	Y97E10AR.7.1	FP	124
68	ENSMUSP00000120469	FP	1055
68	ENSRNOP00000059738	FP	1620
68	ENSRNOP00000007369	FN	1164
68	ENSP00000385713	FN	1172
68	ENSGALP00000035346	FN	330
68	ENSTNIP00000020488	FN	1193
68	ENSCAFP00000022925	FN	1182
68	ENSCINP00000001704	FN	230
68	ENSDARP00000080453	FN	1225
68	ENSPTRP00000058125	FN	1166
68	ENSCINP00000027090	FN	297
68	B0511.14a	FN	551
68	ENSMODP00000010668	FN	1183
68	ENSMUSP00000038916	FN	1177
68	ENSGALP00000029091	FN	47
68	ENSGALP00000019425	FN	1184
69	ENSCAFP00000031248	FN	126
69	ENSP00000296099	FN	124
69	ENSPTRP00000020205	FN	124
69	ENSMODP00000028973	FN	130
69	ENSMUSP00000035321	FN	122
69	ENSRNOP00000008037	FN	122
70	ENSGALP00000005212	FP	480
70	ENSPTRP00000000843	FP	482
70	ENSTNIP00000020022	FP	470
70	ENSTNIP00000012136	FP	440
70	FBpp0073173	FP	521
70	ENSP00000381331	FP	582
70	ENSRNOP00000012854	FP	474
70	ENSMUSP00000078339	FP	482
70	ENSCINP00000005410	FP	569
70	ENSMODP00000022264	FP	490
70	ENSGALP00000024133	FP	488
70	ENSMUSP00000099657	FP	482
70	ENSMUSP00000019911	FP	488
70	R06C1.1.2	FP	465
70	C53A5.3.2	FP	461
70	ENSPTRP00000049696	FP	488
70	ENSDARP00000051798	FP	480
70	ENSP00000362649	FP	482
70	ENSRNOP00000057161	FP	428
70	ENSRNOP00000000742	FP	488
70	ENSCAFP00000015619	FP	487
70	ENSTNIP00000007837	FP	490
70	ENSCAFP00000006011	FP	483
70	ENSMODP00000021783	FP	458
