# Supplementary material for: OrthoFinder: solving fundamental biases in whole genome comparisons dramatically improves orthogroup inference accuracy
Source: Genome Biol. 2015 Aug 6;16(1):157. doi: 10.1186/s13059-015-0721-2 (PMC4531804; doi:10.1186/s13059-015-0721-2)
Supplement: Additional file 6: Table S2. — Transcription factor orthogroups inferred using OrthoFinder. Orthogroups are named according to the PFAM domain classification and from largest to smallest where #1 is the largest orthogroup of that transcription factor type. Accession numbers provided are correct for Phytozome version 9. Maximum likelihood phylogenetic trees are provided in column AS. The relationship of the OrthoFinder orthogroup to OrthoMCL orthogroups is listed in column B. ‘Identical’ means that the OrthoFinder orthogroup is identical to an OrthoMCL orthogroup. ‘Superset’ means that the OrthoFinder orthogroup is a superset of more than one OrthoMCL orthogroups. ‘Subset’ means that the OrthoFinder orthogroup is a subset of a larger OrthoMCL orthogroup. ‘Neither subset nor superset’ means that the OrthoFinder orthogroup contains sequences that were not clustered into any orthogroups by OrthoMCL. The results of the gene tree species tree reconciliation are provided in column C, this column specifics whether the phylogenetic tree inferred from the OrthoFinder orthogroup contained genes that were separated by a duplication prior to the last common ancestor. (XLSX 2110 kb) [file 13059_2015_721_MOESM6_ESM.xlsx]

## Sheet: Sheet1
OrthoFinder Transcription Factor Orthogroup	Relationship to OrthoMCL Orthogroup	Duplication prior to LCA	Aquilegia coerulea	Arabidopsis lyrata	Arabidopsis thaliana	Brachypodium distachyon	Brassica rapa	Citrus clementina	Carica papaya	Chlamydomonas reinhardtii	Capsella rubella	Cucumis sativus	Citrus sinensis	Coccomyxa subellipsoidea C169	Eucalyptus grandis	Fragaria vesca	Glycine max	Gossypium raimondii	Linum usitatissimum	Malus domestica	Manihot esculenta	Mimulus guttatus	Micromonas pusilla CCMP1545	Micromonas pusilla RCC299	Medicago truncatula	Ostreococcus lucimarinus	Oryza sativa	Physcomitrella patens	Prunus persica	Populus trichocarpa	Panicum virgatum	Phaseoulus vulgaris	Ricinus communis	Sorghum bicolor	Setaria italica	Solanum lycopersicum	Selaginella moellendorffii	Solanum tuberosum	Theobroma cacao	Thellungiella halophila	Volvox carteri	Vitis vinifera	Zea mays	ML tree of OrthoFinder Orthogroup	OrthoMCL subset 1	OrthoMCL subset 2	OrthoMCL subset 3	OrthoMCL subset 4	OrthoMCL subset 5
NAC 1	Superset	No	Aquca_022_00282.1|PACid:22055087, Aquca_020_00035.1|PACid:22025538, Aquca_014_00032.1|PACid:22028942, Aquca_044_00122.1|PACid:22060522, Aquca_007_00369.1|PACid:22048947, Aquca_013_00692.1|PACid:22059477, Aquca_002_01358.1|PACid:22052007, Aquca_020_00034.1|PACid:22025132, Aquca_002_01357.1|PACid:22053548, Aquca_030_00252.1|PACid:22035562, Aquca_023_00039.1|PACid:22023148, Aquca_006_00155.1|PACid:2…	496601|PACid:16065147, 873225|PACid:16045587, 858896|PACid:16052575, 478382|PACid:16041986, 863655|PACid:16062206, 326748|PACid:16048060, 488590|PACid:16034984, 875131|PACid:16042279, 474694|PACid:16062810, 317848|PACid:16052884, 475082|PACid:16049666, 876543|PACid:16039395, 904148|PACid:16051168, 487745|PACid:16037821, 496976|PACid:16035974, 316163|PACid:16039558, 906244|PACid:16059766, 471376|P…	AT1G65910.1|PACid:19651681, AT1G12260.1|PACid:19658230, AT1G54330.1|PACid:19654842, AT4G36160.1|PACid:19644263, AT5G64060.1|PACid:19671992, AT5G24590.2|PACid:19668560, AT2G46770.1|PACid:19642691, AT2G18060.1|PACid:19641002, AT4G17980.1|PACid:19644057, AT1G62700.1|PACid:19652688, AT3G10480.3|PACid:19662853, AT1G79580.1|PACid:19650722, AT1G71930.1|PACid:19650459, AT5G17260.1|PACid:19669075, AT5G093…	Bradi2g24790.1|PACid:21807256, Bradi3g50067.1|PACid:21828842, Bradi3g13727.1|PACid:21833517, Bradi3g09520.1|PACid:21832034, Bradi1g76730.1|PACid:21823015, Bradi1g77217.1|PACid:21822353, Bradi5g16917.1|PACid:21826393, Bradi2g09530.1|PACid:21808298, Bradi5g21010.1|PACid:21823780, Bradi1g50057.1|PACid:21816185, Bradi4g37327.1|PACid:21813211, Bradi5g27467.1|PACid:21826623, Bradi3g13117.1|PACid:218314…	Bra034119|PACid:22704958, Bra019599|PACid:22695064, Bra039915|PACid:22701719, Bra010077|PACid:22697769, Bra001365|PACid:22708181, Bra016098|PACid:22702306, Bra012626|PACid:22711837, Bra025012|PACid:22698380, Bra006019|PACid:22708795, Bra003602|PACid:22700306, Bra035488|PACid:22724270, Bra021366|PACid:22704172, Bra027024|PACid:22716097, Bra023288|PACid:22718213, Bra035896|PACid:22716094, Bra009379…	Ciclev10006988m|PACid:20791581, Ciclev10005341m|PACid:20791203, Ciclev10001200m|PACid:20785986, Ciclev10024520m|PACid:20805996, Ciclev10031966m|PACid:20805444, Ciclev10024588m|PACid:20811574, Ciclev10031606m|PACid:20805037, Ciclev10019368m|PACid:20806795, Ciclev10006623m|PACid:20790401, Ciclev10003255m|PACid:20786343, Ciclev10026114m|PACid:20801329, Ciclev10024218m|PACid:20811133, Ciclev10021141m…	evm.model.supercontig_90.52|PACid:16428417, evm.model.supercontig_202.6|PACid:16413199, evm.model.supercontig_42.145|PACid:16419729, evm.model.supercontig_38.43|PACid:16418879, evm.model.supercontig_3.311|PACid:16416604, evm.TU.contig_30558.1|PACid:16429844, evm.model.supercontig_118.26|PACid:16406483, evm.model.supercontig_37.89|PACid:16418765, evm.model.supercontig_29.118|PACid:16416142, evm.mo…		Carubv10000892m|PACid:20908995, Carubv10014426m|PACid:20900918, Carubv10001139m|PACid:20908290, Carubv10013694m|PACid:20898996, Carubv10003879m|PACid:20908014, Carubv10019223m|PACid:20885640, Carubv10020645m|PACid:20904629, Carubv10028284m|PACid:20912690, Carubv10010920m|PACid:20892818, Carubv10026697m|PACid:20911498, Carubv10026898m|PACid:20914137, Carubv10013564m|PACid:20899129, Carubv10013584m…	Cucsa.237820.1|PACid:16970635, Cucsa.251620.1|PACid:16971815, Cucsa.173670.1|PACid:16966644, Cucsa.313350.1|PACid:16976988, Cucsa.320590.1|PACid:16977367, Cucsa.273280.1|PACid:16973799, Cucsa.308760.1|PACid:16976402, Cucsa.302120.1|PACid:16975717, Cucsa.112500.1|PACid:16960189, Cucsa.100920.1|PACid:16958607, Cucsa.120870.1|PACid:16961230, Cucsa.240210.1|PACid:16970861, Cucsa.240650.1|PACid:169709…	orange1.1g007938m|PACid:18123228, orange1.1g014260m|PACid:18118486, orange1.1g036240m|PACid:18123344, orange1.1g020354m|PACid:18110580, orange1.1g036998m|PACid:18133487, orange1.1g046523m|PACid:18133478, orange1.1g019821m|PACid:18091537, orange1.1g014130m|PACid:18113776, orange1.1g021187m|PACid:18098493, orange1.1g018835m|PACid:18100450, orange1.1g042376m|PACid:18122495, orange1.1g015853m|PACid:1…		Eucgr.H00614.1|PACid:23589974, Eucgr.F04097.1|PACid:23585347, Eucgr.A02887.1|PACid:23564891, Eucgr.G02740.1|PACid:23588459, Eucgr.E00298.1|PACid:23576998, Eucgr.L02465.1|PACid:23607164, Eucgr.D02027.1|PACid:23575835, Eucgr.A00969.1|PACid:23562683, Eucgr.D01671.1|PACid:23575414, Eucgr.F02615.1|PACid:23583457, Eucgr.E01053.1|PACid:23577757, Eucgr.I02366.1|PACid:23597116, Eucgr.F02910.1|PACid:235838…	mrna23561.1-v1.0-hybrid|PACid:27248112, mrna27615.1-v1.0-hybrid|PACid:27264729, mrna31658.1-v1.0-hybrid|PACid:27247111, mrna10722.1-v1.0-hybrid|PACid:27269829, mrna32254.1-v1.0-hybrid|PACid:27269502, mrna27614.1-v1.0-hybrid|PACid:27264403, mrna18635.1-v1.0-hybrid|PACid:27248404, mrna18636.1-v1.0-hybrid|PACid:27247730, mrna21248.1-v1.0-hybrid|PACid:27249544, mrna14868.1-v1.0-hybrid|PACid:27246360,…	Glyma17g14700.1|PACid:26313327, Glyma15g41825.1|PACid:26330529, Glyma08g17140.1|PACid:26306257, Glyma05g04250.3|PACid:26320134, Glyma20g31551.1|PACid:26338722, Glyma11g33210.1|PACid:26295268, Glyma15g42050.1|PACid:26331835, Glyma09g29760.2|PACid:26341969, Glyma04g40450.1|PACid:26305250, Glyma10g36050.2|PACid:26347334, Glyma09g36600.1|PACid:26341408, Glyma06g14290.1|PACid:26300155, Glyma02g40750.1…	Gorai.006G189600.1|PACid:26833833, Gorai.004G129200.1|PACid:26772304, Gorai.013G140700.1|PACid:26786196, Gorai.004G048200.1|PACid:26772271, Gorai.008G063600.1|PACid:26816147, Gorai.008G130300.1|PACid:26817614, Gorai.006G205300.1|PACid:26829813, Gorai.011G234200.1|PACid:26807587, Gorai.003G010700.1|PACid:26797955, Gorai.003G169000.1|PACid:26800465, Gorai.013G146300.1|PACid:26788070, Gorai.007G1888…	Lus10028372|PACid:23165991, Lus10015587|PACid:23145890, Lus10001664|PACid:23154046, Lus10041822|PACid:23146746, Lus10023537|PACid:23160599, Lus10020896|PACid:23177967, Lus10030205|PACid:23153081, Lus10013782|PACid:23169111, Lus10031721|PACid:23180640, Lus10031142|PACid:23151045, Lus10042284|PACid:23153915, Lus10032919|PACid:23160359, Lus10026373|PACid:23156448, Lus10017915|PACid:23145657, Lus1003…	MDP0000180605|PACid:22660649, MDP0000387787|PACid:22667045, MDP0000226701|PACid:22676763, MDP0000652584|PACid:22629450, MDP0000656113|PACid:22678662, MDP0000679262|PACid:22637695, MDP0000528984|PACid:22628146, MDP0000240855|PACid:22620258, MDP0000437676|PACid:22674221, MDP0000460430|PACid:22649877, MDP0000520807|PACid:22655251, MDP0000246470|PACid:22658839, MDP0000276982|PACid:22665606, MDP000093…	cassava4.1_026446m|PACid:17972783, cassava4.1_032497m|PACid:17972784, cassava4.1_010885m|PACid:17972584, cassava4.1_009240m|PACid:17990955, cassava4.1_003233m|PACid:17972864, cassava4.1_027686m|PACid:17988188, cassava4.1_028254m|PACid:17991079, cassava4.1_011029m|PACid:17963298, cassava4.1_025277m|PACid:17990528, cassava4.1_031698m|PACid:17979470, cassava4.1_031776m|PACid:17966445, cassava4.1_004…	mgv1a007138m|PACid:17681701, mgv1a022636m|PACid:17669871, mgv1a025081m|PACid:17683588, mgv1a019069m|PACid:17695123, mgv1a025077m|PACid:17680408, mgv1a007979m|PACid:17696988, mgv1a021980m|PACid:17676076, mgv1a025388m|PACid:17678933, mgv1a017775m|PACid:17690105, mgv1a003123m|PACid:17670767, mgv1a026788m|PACid:17695396, mgv1a020345m|PACid:17691088, mgv1a025187m|PACid:17669738, mgv1a014655m|PACid:176…			Medtr2g062730.1|PACid:23015513, Medtr8g076110.1|PACid:23039226, Medtr8g063550.1|PACid:23036063, Medtr5g021710.1|PACid:23028931, Medtr3g093040.1|PACid:23011995, Medtr4g035590.1|PACid:23048969, Medtr3g096140.1|PACid:23008185, Medtr4g098630.1|PACid:23051074, Medtr3g093050.1|PACid:23011633, Medtr3g064580.1|PACid:23012137, Medtr5g076850.1|PACid:23035083, Medtr4g101680.1|PACid:23047518, Medtr5g069030.1…		LOC_Os08g01330.1|PACid:24098806, LOC_Os08g02300.1|PACid:24098689, LOC_Os06g01480.1|PACid:24144240, LOC_Os02g15340.1|PACid:24134139, LOC_Os04g59470.1|PACid:24102626, LOC_Os04g45340.1|PACid:24104043, LOC_Os05g35170.1|PACid:24154617, LOC_Os09g38000.1|PACid:24138218, LOC_Os10g42130.1|PACid:24093419, LOC_Os03g03540.1|PACid:24122160, LOC_Os06g33940.1|PACid:24141093, LOC_Os03g02800.1|PACid:24128287, LOC…	Pp1s223_12V6.1|PACid:18036556, Pp1s102_187V6.1|PACid:18060302, Pp1s1_447V6.1|PACid:18069861, Pp1s8_36V6.1|PACid:18074162, Pp1s73_182V6.1|PACid:18059034, Pp1s70_104V6.1|PACid:18060678, Pp1s42_248V6.1|PACid:18047463, Pp1s10_90V6.1|PACid:18071052, Pp1s304_12V6.1|PACid:18057178, Pp1s6_458V6.1|PACid:18039097, Pp1s201_58V6.1|PACid:18047185, Pp1s182_37V6.1|PACid:18052144, Pp1s161_73V6.1|PACid:18053299	ppa002384m|PACid:17668804, ppa016236m|PACid:17661087, ppa026376m|PACid:17668779, ppa017765m|PACid:17669220, ppa007941m|PACid:17649823, ppa004072m|PACid:17667890, ppa024642m|PACid:17652543, ppa025341m|PACid:17643811, ppa007785m|PACid:17646728, ppa022264m|PACid:17647586, ppa006028m|PACid:17665799, ppa015786m|PACid:17643505, ppa007828m|PACid:17642384, ppa007076m|PACid:17641383, ppa020139m|PACid:1764…	Potri.012G007500.1|PACid:27050463, Potri.015G127400.1|PACid:27017192, Potri.008G080000.1|PACid:27038797, Potri.001G144400.1|PACid:27044961, Potri.010G174600.1|PACid:26982132, Potri.013G092400.1|PACid:26994493, Potri.013G113100.1|PACid:26995229, Potri.007G014400.1|PACid:27014659, Potri.012G038100.1|PACid:27049013, Potri.015G004100.1|PACid:27019568, Potri.001G120000.1|PACid:27046672, Potri.007G1091…	Pavirv00050833m|PACid:23806387, Pavirv00002265m|PACid:23771040, Pavirv00002470m|PACid:23812941, Pavirv00002457m|PACid:23788886, Pavirv00036225m|PACid:23786088, Pavirv00017336m|PACid:23817599, Pavirv00002479m|PACid:23768978, Pavirv00019493m|PACid:23768021, Pavirv00051586m|PACid:23807126, Pavirv00047070m|PACid:23764319, Pavirv00018116m|PACid:23761175, Pavirv00066518m|PACid:23758180, Pavirv00042778m…	Phvul.010G118700.1|PACid:27140842, Phvul.011G003900.1|PACid:27150719, Phvul.003G217600.1|PACid:27144767, Phvul.003G260500.1|PACid:27142218, Phvul.007G140300.1|PACid:27161121, Phvul.002G110900.1|PACid:27169742, Phvul.011G005700.1|PACid:27151810, Phvul.002G271700.1|PACid:27168776, Phvul.007G140400.1|PACid:27158490, Phvul.003G229600.1|PACid:27141756, Phvul.005G047300.1|PACid:27149978, Phvul.006G0870…	30172.m000206|PACid:16822247, 28872.m000254|PACid:16801906, 28872.m000252|PACid:16801904, 29728.m000815|PACid:16806885, 30136.m001048|PACid:16819176, 28623.m000400|PACid:16801293, 29770.m000336|PACid:16808265, 29827.m002555|PACid:16809989, 27964.m000369|PACid:16799656, 30068.m002591|PACid:16816598, 30171.m000407|PACid:16822226, 30147.m014211|PACid:16820223, 28200.m000189|PACid:16800303, 29764.m00…	Sb01g030760.1|PACid:1952799, Sb10g020850.1|PACid:1983906, Sb10g020860.1|PACid:1983908, Sb06g023780.1|PACid:1973293, Sb10g000460.1|PACid:1982190, Sb04g033570.1|PACid:1968186, Sb01g028450.1|PACid:1952494, Sb07g001550.1|PACid:1974746, Sb03g010130.1|PACid:1961246, Sb02g032220.1|PACid:1958524, Sb02g032230.1|PACid:1958525, Sb10g002120.1|PACid:1982393, Sb04g009180.1|PACid:1966021, Sb01g048730.1|PACid:19…	Si022216m|PACid:19700794, Si006829m|PACid:19704875, Si001021m|PACid:19674269, Si034541m|PACid:19684129, Si033085m|PACid:19709969, Si006565m|PACid:19705021, Si040220m|PACid:19679678, Si012319m|PACid:19694132, Si010504m|PACid:19694022, Si007822m|PACid:19705713, Si017679m|PACid:19689813, Si001354m|PACid:19676097, Si039467m|PACid:19686027, Si022723m|PACid:19702279, Si032702m|PACid:19712927, Si017641m…	Solyc06g063430.1.1|PACid:27283935, Solyc06g073050.2.1|PACid:27284184, Solyc03g083880.2.1|PACid:27289966, Solyc08g077110.2.1|PACid:27305318, Solyc08g008660.2.1|PACid:27305301, Solyc03g078120.2.1|PACid:27291602, Solyc06g034340.1.1|PACid:27283364, Solyc11g018660.1.1|PACid:27295502, Solyc05g055480.2.1|PACid:27299020, Solyc06g065410.2.1|PACid:27284386, Solyc03g098190.2.1|PACid:27291507, Solyc02g084350…	89986|PACid:15413338, 74950|PACid:15413797, 36139|PACid:15406866, 68150|PACid:15412090, 71404|PACid:15423223	PGSC0003DMP400017075|PACid:24378158, PGSC0003DMP400037409|PACid:24393943, PGSC0003DMP400021401|PACid:24393403, PGSC0003DMP400019955|PACid:24413698, PGSC0003DMP400001114|PACid:24403662, PGSC0003DMP400054120|PACid:24409998, PGSC0003DMP400030569|PACid:24390445, PGSC0003DMP400010297|PACid:24392248, PGSC0003DMP400001684|PACid:24409313, PGSC0003DMP400046923|PACid:24393877, PGSC0003DMP400037231|PACid:24…	Thecc1EG014939t1|PACid:27446717, Thecc1EG015621t1|PACid:27449035, Thecc1EG043357t1|PACid:27443925, Thecc1EG016035t2|PACid:27446769, Thecc1EG044911t1|PACid:27443897, Thecc1EG036364t1|PACid:27457393, Thecc1EG000235t1|PACid:27436897, Thecc1EG036034t1|PACid:27458080, Thecc1EG015535t1|PACid:27447997, Thecc1EG001442t1|PACid:27432890, Thecc1EG028313t1|PACid:27441147, Thecc1EG001450t1|PACid:27432324, The…	Thhalv10004501m|PACid:20199119, Thhalv10020717m|PACid:20183235, Thhalv10009336m|PACid:20185290, Thhalv10010340m|PACid:20207071, Thhalv10018275m|PACid:20192192, Thhalv10005380m|PACid:20199903, Thhalv10004488m|PACid:20198817, Thhalv10027064m|PACid:20194995, Thhalv10007823m|PACid:20185309, Thhalv10008226m|PACid:20186031, Thhalv10029403m|PACid:20197894, Thhalv10004105m|PACid:20200209, Thhalv10025510m…		GSVIVT01018809001|PACid:17828628, GSVIVT01001264001|PACid:17817484, GSVIVT01016176001|PACid:17826667, GSVIVT01026495001|PACid:17834188, GSVIVT01036711001|PACid:17841570, GSVIVT01034485001|PACid:17839936, GSVIVT01013182001|PACid:17824509, GSVIVT01037113001|PACid:17841838, GSVIVT01018623001|PACid:17828507, GSVIVT01035214001|PACid:17840427, GSVIVT01036682001|PACid:17841549, GSVIVT01038666001|PACid:1…	GRMZM5G885329_T01|PACid:20835191, GRMZM2G041668_T01|PACid:20837480, GRMZM2G171395_T01|PACid:20837614, GRMZM2G082709_T01|PACid:20866252, GRMZM2G092465_T01|PACid:20821898, GRMZM2G440219_T01|PACid:20840113, GRMZM2G406204_T01|PACid:20863736, GRMZM2G167492_T01|PACid:20850103, GRMZM2G178998_T01|PACid:20842041, GRMZM2G041746_T02|PACid:20824069, GRMZM2G069047_T01|PACid:20858342, GRMZM2G099144_T01|PACid:2…	(Eucgr.F04097.1|PACid-23585347:0.32352,(29382.m000084|PACid-16802777:0.18976,(cassava4.1_026446m|PACid-17972783:0.07966,cassava4.1_032497m|PACid-17972784:0.10104)1.000:0.15774)0.915:0.05981,((Potri.013G092400.1|PACid-26994493:0.09242,Potri.019G066000.1|PACid-27024877:0.11595)0.993:0.08644,(((Gorai.004G267300.1|PACid-26774241:0.19930,Thecc1EG036034t1|PACid-27458080:0.12962)0.937:0.06777,(GSVIVT010…	AT2G18060.1|PACid:19641002, MDP0000136180|PACid:22652684, Thecc1EG000235t1|PACid:27436897, Lus10041822|PACid:23146746, Si036363m|PACid:19685724, Glyma11g07990.3|PACid:26297718, MDP0000176447|PACid:22637881, Cucsa.043420.1|PACid:16953049, Potri.007G014400.1|PACid:27014659, orange1.1g021187m|PACid:18098493, Ciclev10026114m|PACid:20801329, Bra017750|PACid:22707156, Thhalv10025510m|PACid:20195825, Sb…	Thecc1EG005047t1|PACid:27437190, GRMZM2G069047_T01|PACid:20858342, Thhalv10001506m|PACid:20189059, Bradi1g50057.1|PACid:21816185, Potri.014G104800.1|PACid:27034743, Solyc10g005010.2.1|PACid:27279992, 27964.m000369|PACid:16799656, LOC_Os08g02300.1|PACid:24098689, AT2G46770.1|PACid:19642691, Bradi3g13727.1|PACid:21833517, cassava4.1_026759m|PACid:17975724, 904148|PACid:16051168, LOC_Os06g04090.1|PA…	326748|PACid:16048060, Bra019599|PACid:22695064, Phvul.009G039000.1|PACid:27147369, Thecc1EG015535t1|PACid:27447997, Solyc03g080090.2.1|PACid:27291771, evm.model.supercontig_3.170|PACid:16416447, orange1.1g007393m|PACid:18097717, Bra036520|PACid:22715366, Gorai.007G017500.1|PACid:26778762, Thhalv10010340m|PACid:20207071, AT3G49530.1|PACid:19658720, Carubv10017199m|PACid:20887122, PGSC0003DMP40000…	Thhalv10019534m|PACid:20192618, Carubv10020504m|PACid:20905694, cassava4.1_023521m|PACid:17967324, Glyma15g42050.1|PACid:26331835, Bradi1g38730.1|PACid:21820024, Sb10g020860.1|PACid:1983908, Glyma08g17140.1|PACid:26306257, ppa025341m|PACid:17643811, mrna19898.1-v1.0-hybrid|PACid:27274944, Pavirv00017752m|PACid:23822539, mgv1a025187m|PACid:17669738, MDP0000652584|PACid:22629450, cassava4.1_028269m…	Solyc08g077110.2.1|PACid:27305318, Ciclev10031966m|PACid:20805444, GRMZM2G082709_T01|PACid:20866252, evm.model.supercontig_90.52|PACid:16428417, Lus10030978|PACid:23166844, cassava4.1_011029m|PACid:17963298, orange1.1g018835m|PACid:18100450, Gorai.004G186700.1|PACid:26773657, Sb01g028450.1|PACid:1952494, Gorai.003G180600.1|PACid:26797412, Pavirv00002470m|PACid:23812941, Cucsa.313350.1|PACid:16976…
NAC 2	Superset	No	Aquca_002_00662.1|PACid:22051786, Aquca_026_00305.1|PACid:22055722, Aquca_007_00948.1|PACid:22048379, Aquca_014_00944.1|PACid:22028945, Aquca_034_00347.1|PACid:22056428, Aquca_017_00744.1|PACid:22031754, Aquca_015_00272.1|PACid:22041964, Aquca_018_00116.1|PACid:22040919, Aquca_033_00035.1|PACid:22024726	496302|PACid:16035101, 478949|PACid:16055104, 484673|PACid:16034626, 476799|PACid:16047183, 494028|PACid:16048195, 477665|PACid:16061019, 344010|PACid:16042484, 885551|PACid:16060852, 873301|PACid:16043860, 326242|PACid:16039141, 487602|PACid:16054980, 491912|PACid:16061703	AT5G07680.1|PACid:19667066, AT2G24430.1|PACid:19643475, AT3G04060.1|PACid:19658407, AT3G18400.1|PACid:19664441, AT5G61430.1|PACid:19671455, AT5G39610.1|PACid:19665857, AT3G15170.1|PACid:19658372, AT5G18270.1|PACid:19665555, AT5G53950.1|PACid:19672450, AT3G29035.1|PACid:19660686, AT4G28530.1|PACid:19644931, AT1G76420.1|PACid:19657950	Bradi3g40090.1|PACid:21831885, Bradi1g17440.1|PACid:21815921, Bradi3g46900.1|PACid:21830417, Bradi3g54817.1|PACid:21828616, Bradi1g63630.1|PACid:21818982, Bradi4g34157.1|PACid:21810950, Bradi1g14467.1|PACid:21815451, Bradi5g15587.1|PACid:21824046, Bradi5g12407.1|PACid:21826546	Bra003023|PACid:22692010, Bra028685|PACid:22689312, Bra037585|PACid:22704292, Bra008259|PACid:22690195, Bra001705|PACid:22709792, Bra023669|PACid:22687651, Bra011037|PACid:22705353, Bra009246|PACid:22694651, Bra002148|PACid:22692214, Bra025658|PACid:22718944, Bra025374|PACid:22695004, Bra028435|PACid:22688275, Bra012960|PACid:22709896, Bra022319|PACid:22683857, Bra006449|PACid:22707757, Bra010362…	Ciclev10020549m|PACid:20811624, Ciclev10021312m|PACid:20810084, Ciclev10001403m|PACid:20787866, Ciclev10012093m|PACid:20798557, Ciclev10020480m|PACid:20806211, Ciclev10008885m|PACid:20794220, Ciclev10008619m|PACid:20793489, Ciclev10023578m|PACid:20809429	evm.model.supercontig_165.12|PACid:16410351, evm.model.supercontig_131.88|PACid:16408087, evm.model.supercontig_14.101|PACid:16408594, evm.model.supercontig_594.1|PACid:16423250, evm.model.supercontig_3.509|PACid:16416823, evm.model.supercontig_286.12|PACid:16416080, evm.model.supercontig_244.7|PACid:16414599, evm.model.supercontig_111.22|PACid:16405845		Carubv10022061m|PACid:20906791, Carubv10028330m|PACid:20911466, Carubv10017737m|PACid:20886555, Carubv10014118m|PACid:20898218, Carubv10005201m|PACid:20895079, Carubv10001372m|PACid:20910045, Carubv10015990m|PACid:20899612, Carubv10001373m|PACid:20908686, Carubv10026752m|PACid:20913474, Carubv10005139m|PACid:20895633, Carubv10014276m|PACid:20899481, Carubv10025508m|PACid:20904165	Cucsa.199090.1|PACid:16968679, Cucsa.002980.1|PACid:16950956, Cucsa.077390.1|PACid:16955944, Cucsa.197830.1|PACid:16968502, Cucsa.032500.1|PACid:16952460, Cucsa.122890.1|PACid:16961517, Cucsa.171660.1|PACid:16966523, Cucsa.272370.1|PACid:16973710, Cucsa.387940.1|PACid:16982785, Cucsa.112890.1|PACid:16960237, Cucsa.161510.1|PACid:16965518, Cucsa.158180.1|PACid:16965088, Cucsa.338700.1|PACid:169787…	orange1.1g036376m|PACid:18103028, orange1.1g047710m|PACid:18100957, orange1.1g018950m|PACid:18135177, orange1.1g016283m|PACid:18092061, orange1.1g037591m|PACid:18108964, orange1.1g028803m|PACid:18113866, orange1.1g016542m|PACid:18125590, orange1.1g017827m|PACid:18130431		Eucgr.B00724.1|PACid:23565857, Eucgr.K02225.1|PACid:23603770, Eucgr.I01958.1|PACid:23596666, Eucgr.A02074.1|PACid:23563913, Eucgr.K01472.1|PACid:23602978, Eucgr.F01170.1|PACid:23581858, Eucgr.F03588.1|PACid:23584713, Eucgr.K03256.1|PACid:23604964, Eucgr.C02105.1|PACid:23571578, Eucgr.B00529.1|PACid:23565638	mrna04424.1-v1.0-hybrid|PACid:27255505, mrna00971.1-v1.0-hybrid|PACid:27266410, mrna22522.1-v1.0-hybrid|PACid:27258556, mrna08112.1-v1.0-hybrid|PACid:27265147, mrna26043.1-v1.0-hybrid|PACid:27270799, mrna30746.1-v1.0-hybrid|PACid:27275318, mrna25163.1-v1.0-hybrid|PACid:27271385, mrna20686.1-v1.0-hybrid|PACid:27244427, mrna31474.1-v1.0-hybrid|PACid:27269872, mrna30749.1-v1.0-hybrid|PACid:27275336,…	Glyma14g20276.1|PACid:26286130, Glyma12g35530.1|PACid:26293339, Glyma04g33270.1|PACid:26304369, Glyma04g08320.2|PACid:26305585, Glyma10g04350.1|PACid:26346739, Glyma19g34881.1|PACid:26328563, Glyma05g35090.1|PACid:26320832, Glyma19g28515.1|PACid:26326947, Glyma17g10970.1|PACid:26314042, Glyma07g10240.1|PACid:26349962, Glyma06g01741.1|PACid:26302612, Glyma13g05540.1|PACid:26317318, Glyma08g04610.1…	Gorai.007G323900.1|PACid:26784136, Gorai.007G038100.1|PACid:26782178, Gorai.004G221300.1|PACid:26774024, Gorai.002G113300.1|PACid:26794885, Gorai.002G067300.1|PACid:26794792, Gorai.010G124100.1|PACid:26758696, Gorai.001G178800.1|PACid:26824635, Gorai.007G147300.1|PACid:26780410, Gorai.001G254300.1|PACid:26820141, Gorai.013G118000.1|PACid:26790212, Gorai.013G171300.1|PACid:26790304, Gorai.006G0609…	Lus10021659|PACid:23180274, Lus10022915|PACid:23159931, Lus10030723|PACid:23155269, Lus10020165|PACid:23141959, Lus10026879|PACid:23142918, Lus10005537|PACid:23139624, Lus10033905|PACid:23172738, Lus10038937|PACid:23150380, Lus10024908|PACid:23179006, Lus10001648|PACid:23175237, Lus10009029|PACid:23173341, Lus10003435|PACid:23164891, Lus10027227|PACid:23145403, Lus10009669|PACid:23140031, Lus1004…	MDP0000167208|PACid:22670191, MDP0000153949|PACid:22648144, MDP0000121265|PACid:22648969, MDP0000232008|PACid:22669631, MDP0000232050|PACid:22626431, MDP0000246482|PACid:22667743, MDP0000276765|PACid:22681151, MDP0000135860|PACid:22665658, MDP0000130785|PACid:22683188, MDP0000198235|PACid:22672981, MDP0000129335|PACid:22661087, MDP0000911724|PACid:22675254, MDP0000184069|PACid:22651025, MDP000069…	cassava4.1_030482m|PACid:17968334, cassava4.1_029418m|PACid:17962360, cassava4.1_011442m|PACid:17959798, cassava4.1_029652m|PACid:17965762, cassava4.1_027291m|PACid:17963501, cassava4.1_010528m|PACid:17974117, cassava4.1_027587m|PACid:17963009, cassava4.1_023225m|PACid:17990189, cassava4.1_026876m|PACid:17970254, cassava4.1_031247m|PACid:17987134, cassava4.1_010869m|PACid:17976386, cassava4.1_010…	mgv1a017707m|PACid:17683809, mgv1a017974m|PACid:17693217, mgv1a022548m|PACid:17681634, mgv1a015033m|PACid:17673653, mgv1a020476m|PACid:17686360, mgv1a020840m|PACid:17693340, mgv1a023923m|PACid:17679994, mgv1a011270m|PACid:17674468, mgv1a018459m|PACid:17685621, mgv1a018141m|PACid:17695204, mgv1a010134m|PACid:17670592, mgv1a025738m|PACid:17677243, mgv1a026208m|PACid:17678366, mgv1a023230m|PACid:176…			Medtr1g008740.1|PACid:23042332, Medtr7g011120.1|PACid:23020293, Medtr6g032770.1|PACid:23026518, Medtr3g070030.1|PACid:23013388, Medtr6g012670.1|PACid:23025337, Medtr6g084430.1|PACid:23027011, Medtr7g011130.1|PACid:23020191, Medtr3g109340.1|PACid:23012295, Medtr3g116070.1|PACid:23009730, Medtr3g070040.1|PACid:23009067, Medtr7g085260.1|PACid:23023414		LOC_Os12g03050.1|PACid:24149280, LOC_Os04g43560.1|PACid:24107071, LOC_Os04g38720.1|PACid:24107646, LOC_Os11g03310.1|PACid:24157212, LOC_Os03g01870.1|PACid:24126886, LOC_Os02g56600.1|PACid:24131085, LOC_Os06g23650.1|PACid:24140146, LOC_Os02g41450.1|PACid:24133964, LOC_Os03g21030.1|PACid:24127730, LOC_Os10g33760.1|PACid:24094195, LOC_Os08g40030.1|PACid:24098672, LOC_Os03g42630.1|PACid:24125240, LOC…	Pp1s279_85V6.1|PACid:18051159, Pp1s227_100V6.1|PACid:18066235, Pp1s46_208V6.1|PACid:18059778, Pp1s159_57V6.1|PACid:18049736, Pp1s327_64V6.1|PACid:18049265, Pp1s288_4V6.1|PACid:18065369	ppa005770m|PACid:17652190, ppa007839m|PACid:17648237, ppa009628m|PACid:17667139, ppa026810m|PACid:17645655, ppa007883m|PACid:17651326, ppa007653m|PACid:17662855, ppa022238m|PACid:17668899, ppa025916m|PACid:17643357	Potri.002G037100.1|PACid:27021886, Potri.015G046800.1|PACid:27018516, Potri.012G001400.1|PACid:27051097, Potri.012G056300.1|PACid:27050968, Potri.005G255900.1|PACid:27027911, Potri.019G031600.1|PACid:27025140, Potri.011G115400.1|PACid:27001762, Potri.013G054200.1|PACid:26995498, Potri.002G005800.1|PACid:27021494, Potri.001G396400.1|PACid:27048714, Potri.005G225800.1|PACid:27027433, Potri.006G2770…	Pavirv00059662m|PACid:23824754, Pavirv00047204m|PACid:23806340, Pavirv00005862m|PACid:23777590, Pavirv00003515m|PACid:23802528, Pavirv00066754m|PACid:23765198, Pavirv00057809m|PACid:23786714, Pavirv00010690m|PACid:23768929, Pavirv00018500m|PACid:23816539, Pavirv00046002m|PACid:23824797, Pavirv00028192m|PACid:23825560, Pavirv00012287m|PACid:23819346, Pavirv00045488m|PACid:23775776, Pavirv00055759m…	Phvul.009G186000.1|PACid:27145730, Phvul.002G316500.1|PACid:27168287, Phvul.009G008000.1|PACid:27145838, Phvul.007G192100.1|PACid:27158911, Phvul.005G074500.1|PACid:27148746, Phvul.001G100500.1|PACid:27162723, Phvul.004G029900.1|PACid:27157678, Phvul.001G161700.1|PACid:27161871, Phvul.008G037900.1|PACid:27155084, Phvul.001G059900.1|PACid:27162936, Phvul.004G076900.1|PACid:27158226, Phvul.011G1604…	29950.m001171|PACid:16814445, 28649.m000212|PACid:16801403, 27950.m000105|PACid:16799578, 30170.m014236|PACid:16822069, 29974.m000235|PACid:16814757, 30138.m004055|PACid:16819420, 28226.m000851|PACid:16800386	Sb06g019010.1|PACid:1972718, Sb07g027650.1|PACid:1976913, Sb05g001590.1|PACid:1968981, Sb04g036340.1|PACid:1968515, Sb04g026440.1|PACid:1967297, Sb08g006330.1|PACid:1977880, Sb04g036640.1|PACid:1968553, Sb01g036590.1|PACid:1953518, Sb02g028870.1|PACid:1958112, Sb04g023990.1|PACid:1966993, Sb02g043270.1|PACid:1959889, Sb01g014310.1|PACid:1951055, Sb07g021200.1|PACid:1976107	Si010799m|PACid:19697407, Si026649m|PACid:19708460, Si015498m|PACid:19691817, Si030187m|PACid:19713991, Si010553m|PACid:19694091, Si036835m|PACid:19684612, Si007886m|PACid:19702914, Si014973m|PACid:19691207, Si018001m|PACid:19689286, Si010417m|PACid:19696215, Si017567m|PACid:19686134, Si030526m|PACid:19714121, Si035639m|PACid:19682882, Si017967m|PACid:19686044, Si038740m|PACid:19681536, Si036535m…	Solyc06g069100.1.1|PACid:27284922, Solyc07g062840.2.1|PACid:27293269, Solyc06g008360.2.1|PACid:27283485, Solyc06g083850.2.1|PACid:27285182, Solyc08g074300.2.1|PACid:27304432, Solyc06g069710.2.1|PACid:27285629, Solyc08g006020.2.1|PACid:27305030, Solyc03g115850.2.1|PACid:27290548, Solyc09g025310.2.1|PACid:27311293, Solyc12g036480.1.1|PACid:27307778, Solyc02g088180.2.1|PACid:27288746	77371|PACid:15417917, 104940|PACid:15415839, 71303|PACid:15422487	PGSC0003DMP400044233|PACid:24396483, PGSC0003DMP400026135|PACid:24390792, PGSC0003DMP400050122|PACid:24397675, PGSC0003DMP400002396|PACid:24426562, PGSC0003DMP400009522|PACid:24378590, PGSC0003DMP400051536|PACid:24390302, PGSC0003DMP400033929|PACid:24406124, PGSC0003DMP400055801|PACid:24396331, PGSC0003DMP400034966|PACid:24396127, PGSC0003DMP400018183|PACid:24400065, PGSC0003DMP400017509|PACid:24…	Thecc1EG012350t1|PACid:27450154, Thecc1EG003998t1|PACid:27432388, Thecc1EG034835t1|PACid:27456568, Thecc1EG018621t1|PACid:27454588, Thecc1EG031619t1|PACid:27446108, Thecc1EG014073t1|PACid:27449753, Thecc1EG026028t1|PACid:27422682, Thecc1EG036791t1|PACid:27431012	Thhalv10004583m|PACid:20200179, Thhalv10000520m|PACid:20208399, Thhalv10027479m|PACid:20193112, Thhalv10011708m|PACid:20184853, Thhalv10013863m|PACid:20204227, Thhalv10014081m|PACid:20203079, Thhalv10021186m|PACid:20181571, Thhalv10025606m|PACid:20193932, Thhalv10027874m|PACid:20189756, Thhalv10021125m|PACid:20181744, Thhalv10019493m|PACid:20191153, Thhalv10014060m|PACid:20204655, Thhalv10021200m…		GSVIVT01011445001|PACid:17823307, GSVIVT01013419001|PACid:17824686, GSVIVT01033374001|PACid:17839101, GSVIVT01028354001|PACid:17835518, GSVIVT01007982001|PACid:17820667, GSVIVT01014287001|PACid:17825303, GSVIVT01035554001|PACid:17840688, GSVIVT01008291001|PACid:17820917	GRMZM2G386163_T01|PACid:20834879, GRMZM2G140901_T01|PACid:20858331, GRMZM2G181605_T01|PACid:20834390, GRMZM2G393433_T02|PACid:20821482, GRMZM2G008374_T02|PACid:20848824, GRMZM2G009892_T01|PACid:20846896, GRMZM2G062009_T01|PACid:20857723, GRMZM2G139700_T01|PACid:20827295, GRMZM2G043813_T01|PACid:20874251, GRMZM2G081930_T01|PACid:20843721, GRMZM2G031120_T01|PACid:20866952, GRMZM2G430522_T01|PACid:2…	((Aquca_018_00116.1|PACid-22040919:0.40292,GSVIVT01035554001|PACid-17840688:0.15954)0.732:0.05625,((((evm.model.supercontig_244.7|PACid-16414599:0.16750,(Gorai.010G124100.1|PACid-26758696:0.15784,Thecc1EG036791t1|PACid-27431012:0.06277)0.964:0.06123)0.949:0.06377,(cassava4.1_011442m|PACid-17959798:0.11418,28226.m000851|PACid-16800386:0.10154)0.976:0.06828)0.199:0.01824,(Ciclev10008885m|PACid-2079…	MDP0000276765|PACid:22681151, Potri.017G086200.1|PACid:26984232, 487602|PACid:16054980, Carubv10001372m|PACid:20910045, evm.model.supercontig_14.101|PACid:16408594, Carubv10026752m|PACid:20913474, Aquca_002_00662.1|PACid:22051786, cassava4.1_010528m|PACid:17974117, Sb04g023990.1|PACid:1966993, Sb06g019010.1|PACid:1972718, Solyc06g069710.2.1|PACid:27285629, orange1.1g018950m|PACid:18135177, AT5G61…	Pavirv00010690m|PACid:23768929, Bradi5g15587.1|PACid:21824046, Lus10024908|PACid:23179006, Pavirv00049740m|PACid:23765484, Lus10022915|PACid:23159931, Si010799m|PACid:19697407, Lus10033905|PACid:23172738, Sb04g026440.1|PACid:1967297, Pavirv00017640m|PACid:23789373, mgv1a020209m|PACid:17671202, GRMZM2G062009_T01|PACid:20857723, Sb04g036340.1|PACid:1968515, cassava4.1_030482m|PACid:17968334, Bra024…	PGSC0003DMP400051536|PACid:24390302, Aquca_018_00116.1|PACid:22040919, mgv1a020476m|PACid:17686360, MDP0000232008|PACid:22669631, Sb02g028870.1|PACid:1958112, Phvul.001G059900.1|PACid:27162936, Pavirv00024501m|PACid:23806358, GRMZM2G008374_T02|PACid:20848824, GRMZM2G386163_T01|PACid:20834879, LOC_Os09g32260.2|PACid:24138261, evm.model.supercontig_244.7|PACid:16414599, Carubv10025508m|PACid:209041…	Phvul.004G076900.1|PACid:27158226, Aquca_014_00944.1|PACid:22028945, Bradi1g63630.1|PACid:21818982, Potri.013G054200.1|PACid:26995498, Glyma19g28515.1|PACid:26326947, 29950.m001171|PACid:16814445, Lus10003435|PACid:23164891, Lus10026879|PACid:23142918, AT5G18270.1|PACid:19665555, Bra023669|PACid:22687651, Phvul.001G100500.1|PACid:27162723, cassava4.1_029652m|PACid:17965762, GSVIVT01033374001|PACi…	Phvul.004G156700.1|PACid:27157754, Thhalv10021200m|PACid:20183160, Si036535m|PACid:19683975, ppa007839m|PACid:17648237, Sb01g014310.1|PACid:1951055, PGSC0003DMP400009522|PACid:24378590, mgv1a023230m|PACid:17680662, evm.model.supercontig_3.509|PACid:16416823, 29974.m000235|PACid:16814757, cassava4.1_027587m|PACid:17963009, Aquca_026_00305.1|PACid:22055722, Bradi1g14467.1|PACid:21815451, 873301|PAC…
NAC 3	Superset	No	Aquca_024_00081.1|PACid:22051572, Aquca_002_00663.1|PACid:22053019, Aquca_027_00052.1|PACid:22045350, Aquca_059_00027.1|PACid:22035393	477666|PACid:16039125, 478997|PACid:16060711, 315244|PACid:16057497, 474412|PACid:16059082, 476076|PACid:16052821	AT1G69490.1|PACid:19654233, AT3G15510.1|PACid:19662760, AT3G04070.1|PACid:19659765, AT1G61110.1|PACid:19657786, AT1G52880.1|PACid:19656323	Bradi1g17480.1|PACid:21821369, Bradi1g24390.1|PACid:21817398, Bradi1g63600.1|PACid:21815124, Bradi4g44000.1|PACid:21812595	Bra021114|PACid:22706564, Bra003998|PACid:22702284, Bra004385|PACid:22699155, Bra031949|PACid:22690300, Bra018997|PACid:22697352, Bra027101|PACid:22717490, Bra001597|PACid:22711327, Bra027237|PACid:22683956, Bra040152|PACid:22702927	Ciclev10008628m|PACid:20792923, Ciclev10020717m|PACid:20806498, Ciclev10013694m|PACid:20796502, Ciclev10015688m|PACid:20815840, Ciclev10017618m|PACid:20816596, Ciclev10010632m|PACid:20794509, Ciclev10030252m|PACid:20814203, Ciclev10032304m|PACid:20802764	evm.model.supercontig_80.94|PACid:16426823, evm.model.supercontig_27.81|PACid:16415705, evm.model.supercontig_435.1|PACid:16420073, evm.model.supercontig_1.48|PACid:16404391, evm.TU.contig_33298.1|PACid:16430243		Carubv10021371m|PACid:20904577, Carubv10020776m|PACid:20905558, Carubv10014008m|PACid:20897625, Carubv10014000m|PACid:20900783, Carubv10009524m|PACid:20890237	Cucsa.284890.1|PACid:16974767, Cucsa.341790.1|PACid:16979271, Cucsa.074600.1|PACid:16955672, Cucsa.126450.1|PACid:16961930	orange1.1g045934m|PACid:18097390, orange1.1g016791m|PACid:18130704, orange1.1g017665m|PACid:18125595, orange1.1g017854m|PACid:18114197, orange1.1g042614m|PACid:18094976, orange1.1g039886m|PACid:18124196, orange1.1g023197m|PACid:18101890		Eucgr.F01091.1|PACid:23581754, Eucgr.D00665.1|PACid:23574438, Eucgr.J00940.1|PACid:23598829, Eucgr.B03208.1|PACid:23568488, Eucgr.A02070.1|PACid:23563908, Eucgr.G02486.1|PACid:23588117, Eucgr.B02485.1|PACid:23567645, Eucgr.K01471.1|PACid:23602977	mrna10901.1-v1.0-hybrid|PACid:27267665, mrna04766.1-v1.0-hybrid|PACid:27251389, mrna14711.1-v1.0-hybrid|PACid:27262878, mrna30439.1-v1.0-hybrid|PACid:27274629, mrna09702.1-v1.0-hybrid|PACid:27255534, mrna31150.1-v1.0-hybrid|PACid:27273995, mrna25284.1-v1.0-hybrid|PACid:27256146	Glyma03g33690.2|PACid:26336439, Glyma01g06150.1|PACid:26325655, Glyma02g07700.1|PACid:26290557, Glyma12g21272.1|PACid:26292831, Glyma06g38440.2|PACid:26300304, Glyma13g35560.1|PACid:26316068, Glyma13g40251.1|PACid:26314994, Glyma15g07620.1|PACid:26332510, Glyma12g29360.1|PACid:26293421, Glyma10g09180.1|PACid:26346161, Glyma13g31660.2|PACid:26316314, Glyma16g04740.1|PACid:26353535, Glyma07g35630.1…	Gorai.012G169300.1|PACid:26826543, Gorai.011G271500.1|PACid:26811750, Gorai.012G073400.1|PACid:26825753, Gorai.010G151400.1|PACid:26761476, Gorai.006G088400.1|PACid:26833469, Gorai.008G179900.1|PACid:26813675, Gorai.009G418700.1|PACid:26766025, Gorai.002G073800.1|PACid:26793795, Gorai.005G142300.1|PACid:26802540, Gorai.006G127700.1|PACid:26832025, Gorai.009G170700.1|PACid:26762020, Gorai.009G4331…	Lus10019926|PACid:23163963, Lus10042531|PACid:23181680, Lus10043095|PACid:23168032, Lus10036773|PACid:23171082, Lus10018469|PACid:23162087, Lus10032657|PACid:23146249, Lus10013964|PACid:23170110, Lus10030446|PACid:23140762, Lus10011215|PACid:23147102, Lus10026496|PACid:23164413, Lus10036117|PACid:23141171, Lus10023179|PACid:23170395, Lus10007410|PACid:23175816, Lus10015076|PACid:23171491, Lus1000…	MDP0000722092|PACid:22640857, MDP0000255884|PACid:22670031, MDP0000299944|PACid:22666693, MDP0000296292|PACid:22643429, MDP0000233010|PACid:22652842, MDP0000802924|PACid:22631005, MDP0000499023|PACid:22652323, MDP0000404409|PACid:22628750, MDP0000481448|PACid:22644536, MDP0000140493|PACid:22622776, MDP0000173636|PACid:22633387, MDP0000868419|PACid:22631647, MDP0000516159|PACid:22682770, MDP000012…	cassava4.1_030134m|PACid:17993142, cassava4.1_013467m|PACid:17963196, cassava4.1_010010m|PACid:17965977, cassava4.1_023969m|PACid:17967273, cassava4.1_027253m|PACid:17970056, cassava4.1_010191m|PACid:17964717, cassava4.1_031228m|PACid:17990866, cassava4.1_022751m|PACid:17979768, cassava4.1_010323m|PACid:17970148, cassava4.1_010976m|PACid:17987131, cassava4.1_029170m|PACid:17980918	mgv1a018754m|PACid:17689898, mgv1a021552m|PACid:17688807, mgv1a020591m|PACid:17680144, mgv1a009589m|PACid:17695652, mgv1a012228m|PACid:17681249			Medtr2g093810.1|PACid:23016997, Medtr7g100990.1|PACid:23019534, Medtr5g041940.1|PACid:23035039, Medtr4g081870.1|PACid:23052024, Medtr7g085220.1|PACid:23022335		LOC_Os03g21060.1|PACid:24127493, LOC_Os11g03300.1|PACid:24158682, LOC_Os07g37920.1|PACid:24113479, LOC_Os07g48450.1|PACid:24108737, LOC_Os12g03040.1|PACid:24145801		ppa007445m|PACid:17648592, ppa017586m|PACid:17643982, ppa017089m|PACid:17660423, ppa015363m|PACid:17654675, ppa007314m|PACid:17659706, ppa019007m|PACid:17646692, ppa007577m|PACid:17649163, ppa020620m|PACid:17643916, ppa009530m|PACid:17668700	Potri.013G054000.1|PACid:26993704, Potri.010G166200.1|PACid:26981907, Potri.011G046700.1|PACid:27001320, Potri.001G404400.1|PACid:27046194, Potri.011G058600.1|PACid:27000631, Potri.016G088300.1|PACid:27012701, Potri.004G049500.1|PACid:26991332, Potri.019G031400.1|PACid:27025910, Potri.018G095000.1|PACid:27011282, Potri.006G129400.1|PACid:27004635, Potri.004G038000.1|PACid:26990564, Potri.011G1235…	Pavirv00055486m|PACid:23798337, Pavirv00065253m|PACid:23789732, Pavirv00026885m|PACid:23789440, Pavirv00068192m|PACid:23769498, Pavirv00013170m|PACid:23758483, Pavirv00045916m|PACid:23776287, Pavirv00005913m|PACid:23771078, Pavirv00025546m|PACid:23762632, Pavirv00018572m|PACid:23809976, Pavirv00001640m|PACid:23798981, Pavirv00045065m|PACid:23780839, Pavirv00047258m|PACid:23762335, Pavirv00014061m…	Phvul.001G100200.1|PACid:27163039, Phvul.011G148000.1|PACid:27152227, Phvul.004G077400.1|PACid:27158362, Phvul.003G045600.1|PACid:27144741, Phvul.005G084600.1|PACid:27148983, Phvul.005G136400.1|PACid:27150094, Phvul.002G224900.1|PACid:27168294, Phvul.001G176100.1|PACid:27163984, Phvul.006G188900.1|PACid:27167296, Phvul.002G170200.1|PACid:27168335	29813.m001519|PACid:16809478, 27961.m000091|PACid:16799629, 29851.m002359|PACid:16811387, 30078.m002348|PACid:16817459, 30169.m006458|PACid:16821258, 29950.m001173|PACid:16814447, 30111.m000742|PACid:16817899	Sb03g000330.1|PACid:1960018, Sb05g001580.1|PACid:1968980, Sb01g036560.1|PACid:1953515, Sb02g036620.1|PACid:1959068, Sb08g001940.1|PACid:1977339, Sb02g043210.1|PACid:1959878	Si030267m|PACid:19712585, Si032676m|PACid:19711636, Si026530m|PACid:19708516, Si004195m|PACid:19673788, Si010410m|PACid:19697517, Si036303m|PACid:19682645	Solyc10g083450.1.1|PACid:27280845, Solyc04g005610.2.1|PACid:27277851, Solyc10g006880.2.1|PACid:27280324, Solyc05g007770.2.1|PACid:27297742, Solyc11g065540.1.1|PACid:27295783, Solyc07g063420.2.1|PACid:27294639	69131|PACid:15415014, 71307|PACid:15422491, 47266|PACid:15417866, 105213|PACid:15413363, 147012|PACid:15401730	PGSC0003DMP400033522|PACid:24416570, PGSC0003DMP400005111|PACid:24386416, PGSC0003DMP400043440|PACid:24411175, PGSC0003DMP400032120|PACid:24389890	Thecc1EG031363t1|PACid:27444719, Thecc1EG022126t1|PACid:27422554, Thecc1EG026030t1|PACid:27421940, Thecc1EG029796t1|PACid:27437968, Thecc1EG011671t1|PACid:27459897, Thecc1EG041055t1|PACid:27431148, Thecc1EG029931t1|PACid:27439026	Thhalv10023591m|PACid:20201172, Thhalv10022353m|PACid:20181932, Thhalv10012308m|PACid:20185015, Thhalv10021011m|PACid:20183072, Thhalv10018997m|PACid:20191280		GSVIVT01025657001|PACid:17833606, GSVIVT01019952001|PACid:17829480, GSVIVT01025244001|PACid:17833274, GSVIVT01014405001|PACid:17825395, GSVIVT01006485001|PACid:17819923, GSVIVT01025165001|PACid:17833209	GRMZM2G011598_T01|PACid:20870102, GRMZM2G430849_T01|PACid:20836208, GRMZM2G079632_T01|PACid:20832915, GRMZM2G179885_T03|PACid:20836044, GRMZM2G127379_T01|PACid:20875812, GRMZM2G042494_T01|PACid:20839081	(evm.model.supercontig_1.48|PACid-16404391:0.48260,(Thecc1EG011671t1|PACid-27459897:0.06042,(Gorai.008G179900.1|PACid-26813675:0.20804,Gorai.005G142300.1|PACid-26802540:0.17440)0.893:0.04112)0.608:0.01416,((((((Lus10030446|PACid-23140762:0.02879,Lus10026617|PACid-23164317:0.03110)1.000:0.50946,(Lus10037156|PACid-23152356:0.01281,Lus10036773|PACid-23171082:0.06583)0.998:0.43770)0.717:0.07907,mgv1a…	ppa009530m|PACid:17668700, mgv1a021552m|PACid:17688807, Carubv10020776m|PACid:20905558, GSVIVT01019952001|PACid:17829480, Pavirv00013170m|PACid:23758483, MDP0000481448|PACid:22644536, Thecc1EG011671t1|PACid:27459897, MDP0000140493|PACid:22622776, Lus10036773|PACid:23171082, 476076|PACid:16052821, MDP0000262990|PACid:22636995, Medtr5g041940.1|PACid:23035039, PGSC0003DMP400005111|PACid:24386416, Gl…	Aquca_059_00027.1|PACid:22035393, Si032676m|PACid:19711636, ppa007577m|PACid:17649163, Gorai.009G433100.1|PACid:26769841, LOC_Os07g37920.1|PACid:24113479, Pavirv00068192m|PACid:23769498, Glyma12g34990.1|PACid:26294220, Lus10032657|PACid:23146249, GSVIVT01014405001|PACid:17825395, Potri.011G123500.1|PACid:27002422, Lus10043095|PACid:23168032, Cucsa.074600.1|PACid:16955672, Pavirv00065253m|PACid:23…	Lus10026496|PACid:23164413, Glyma03g33690.2|PACid:26336439, Aquca_027_00052.1|PACid:22045350, Potri.016G088300.1|PACid:27012701, 30078.m002348|PACid:16817459, ppa015363m|PACid:17654675, Lus10015076|PACid:23171491, Potri.006G129400.1|PACid:27004635, GSVIVT01025657001|PACid:17833606, MDP0000802924|PACid:22631005, Gorai.009G418700.1|PACid:26766025, orange1.1g042614m|PACid:18094976, mrna09702.1-v1.0-…	orange1.1g045934m|PACid:18097390, mgv1a018754m|PACid:17689898, Phvul.005G136400.1|PACid:27150094, Glyma13g40251.1|PACid:26314994, Lus10036117|PACid:23141171, GSVIVT01025165001|PACid:17833209, Ciclev10030252m|PACid:20814203, Thecc1EG041055t1|PACid:27431148, Medtr2g093810.1|PACid:23016997, Eucgr.B02485.1|PACid:23567645, MDP0000255884|PACid:22670031, cassava4.1_029170m|PACid:17980918, Lus10007410|PA…	Gorai.011G030600.1|PACid:26808507, Lus10015389|PACid:23160946, Sb03g000330.1|PACid:1960018, Si004195m|PACid:19673788, Potri.011G058600.1|PACid:27000631, Thecc1EG029796t1|PACid:27437968, Lus10013964|PACid:23170110, Potri.004G049500.1|PACid:26991332, Pavirv00055486m|PACid:23798337, cassava4.1_027253m|PACid:17970056, Gorai.006G088400.1|PACid:26833469
NAC 4	Superset	No						Ciclev10033541m|PACid:20804941, Ciclev10033957m|PACid:20804040, Ciclev10013626m|PACid:20798098, Ciclev10033744m|PACid:20805205, Ciclev10013879m|PACid:20799018, Ciclev10033536m|PACid:20802605, Ciclev10023312m|PACid:20808933, Ciclev10023292m|PACid:20808524, Ciclev10013691m|PACid:20797945, Ciclev10033879m|PACid:20803432, Ciclev10033346m|PACid:20805349, Ciclev10033719m|PACid:20802985, Ciclev10033526m…				Cucsa.370520.1|PACid:16981781, Cucsa.249390.1|PACid:16971558, Cucsa.081320.1|PACid:16956330, Cucsa.175670.1|PACid:16966785, Cucsa.391880.1|PACid:16982989	orange1.1g047622m|PACid:18122600, orange1.1g042765m|PACid:18099208, orange1.1g044940m|PACid:18123252, orange1.1g038876m|PACid:18128171, orange1.1g041697m|PACid:18094732, orange1.1g037198m|PACid:18104779, orange1.1g045647m|PACid:18123248, orange1.1g046003m|PACid:18119204, orange1.1g043513m|PACid:18128944			mrna29087.1-v1.0-hybrid|PACid:27269912, mrna24342.1-v1.0-hybrid|PACid:27259857, mrna07822.1-v1.0-hybrid|PACid:27271234, mrna02016.1-v1.0-hybrid|PACid:27245611, mrna26542.1-v1.0-hybrid|PACid:27245538, mrna22263.1-v1.0-hybrid|PACid:27251189, mrna21872.1-v1.0-hybrid|PACid:27265123, mrna22722.1-v1.0-hybrid|PACid:27254011, mrna08427.1-v1.0-hybrid|PACid:27265949, mrna11780.1-v1.0-hybrid|PACid:27268122,…			Lus10004531|PACid:23182186, Lus10007204|PACid:23167607, Lus10033279|PACid:23172199, Lus10033281|PACid:23172196, Lus10033676|PACid:23143356, Lus10035400|PACid:23170611, Lus10022637|PACid:23178559, Lus10031937|PACid:23161203, Lus10003334|PACid:23148055, Lus10008200|PACid:23164937, Lus10031951|PACid:23161164, Lus10022965|PACid:23146165, Lus10025078|PACid:23167752, Lus10014342|PACid:23164733, Lus1000…	MDP0000206199|PACid:22637386, MDP0000272164|PACid:22623585, MDP0000267678|PACid:22676869, MDP0000267681|PACid:22676867, MDP0000667743|PACid:22623584, MDP0000289955|PACid:22662478, MDP0000225852|PACid:22635428, MDP0000222045|PACid:22629744, MDP0000281446|PACid:22628007, MDP0000265416|PACid:22624504, MDP0000184706|PACid:22620301, MDP0000655666|PACid:22622293, MDP0000265616|PACid:22656493, MDP000017…	cassava4.1_025056m|PACid:17967711, cassava4.1_022025m|PACid:17978288, cassava4.1_025821m|PACid:17993649, cassava4.1_033607m|PACid:17964188				Medtr1g045470.1|PACid:23042632, Medtr1g019820.1|PACid:23045811, Medtr7g116460.1|PACid:23021949				ppa020506m|PACid:17654574, ppa015761m|PACid:17649306, ppa023103m|PACid:17647720, ppa026935m|PACid:17646573, ppa024063m|PACid:17650671, ppa025721m|PACid:17652254, ppa016426m|PACid:17649499, ppa022350m|PACid:17657023, ppa018799m|PACid:17647289, ppa018222m|PACid:17655197, ppa019897m|PACid:17655358, ppa019438m|PACid:17655925, ppa017531m|PACid:17660298, ppa023804m|PACid:17647419, ppa019675m|PACid:1764…	Potri.001G220500.1|PACid:27047932, Potri.006G030800.1|PACid:27007637, Potri.016G027900.1|PACid:27013294, Potri.015G002900.1|PACid:27018965, Potri.019G063000.1|PACid:27026933, Potri.006G028300.1|PACid:27008398, Potri.006G029300.1|PACid:27003485, Potri.006G029200.1|PACid:27005173, Potri.006G028700.1|PACid:27008647, Potri.006G028900.1|PACid:27008384, Potri.006G028800.1|PACid:27006065, Potri.016G0307…			29657.m000482|PACid:16804981, 29908.m006143|PACid:16812961, 29983.m003135|PACid:16814903, 48859.m000017|PACid:16828132, 29983.m003137|PACid:16814905, 27744.m000093|PACid:16799058, 29657.m000471|PACid:16804970, 29657.m000474|PACid:16804973, 29346.m000115|PACid:16802745, 29679.m000378|PACid:16805482, 29657.m000463|PACid:16804962, 29657.m000465|PACid:16804964, 29657.m000483|PACid:16804982			Solyc07g062240.1.1|PACid:27294073			Thecc1EG044739t1|PACid:27443411, Thecc1EG044633t1|PACid:27443179, Thecc1EG044619t1|PACid:27441958, Thecc1EG044621t1|PACid:27441449, Thecc1EG044667t1|PACid:27441595, Thecc1EG044617t1|PACid:27441711, Thecc1EG044673t1|PACid:27442236					(((Potri.015G002900.1|PACid-27018965:0.31510,(Potri.016G027900.1|PACid-27013294:0.36086,(((Potri.006G028700.1|PACid-27008647:0.20215,((Potri.006G029300.1|PACid-27003485:0.09104,(Potri.006G030600.1|PACid-27007911:0.00611,Potri.006G028300.1|PACid-27008398:0.01931)1.000:0.06362)0.597:0.03673,(Potri.006G029200.1|PACid-27005173:0.11029,Potri.006G028900.1|PACid-27008384:0.10915)0.981:0.07566)0.954:0.04…	MDP0000148746|PACid:22649484, mrna17721.1-v1.0-hybrid|PACid:27257418, MDP0000759612|PACid:22635306, ppa022350m|PACid:17657023, MDP0000126009|PACid:22620367, MDP0000171771|PACid:22646018, MDP0000394116|PACid:22635905, MDP0000289955|PACid:22662478	Ciclev10013626m|PACid:20798098, orange1.1g043513m|PACid:18128944, Ciclev10013730m|PACid:20797405	Ciclev10013691m|PACid:20797945, Ciclev10013879m|PACid:20799018, orange1.1g047622m|PACid:18122600	29657.m000463|PACid:16804962, orange1.1g041697m|PACid:18094732
NAC 5	Superset	No	Aquca_014_00941.1|PACid:22027588, Aquca_014_00255.1|PACid:22028710	887272|PACid:16057277, 908859|PACid:16046610, 895634|PACid:16054543, 886649|PACid:16065072	AT1G77450.1|PACid:19656831, AT1G01720.1|PACid:19657246, AT5G08790.1|PACid:19671499, AT5G63790.1|PACid:19672201	Bradi2g24987.1|PACid:21803039, Bradi2g53260.1|PACid:21803499, Bradi4g23640.1|PACid:21810247, Bradi1g53770.1|PACid:21819908, Bradi2g57100.1|PACid:21806837	Bra029201|PACid:22688685, Bra033239|PACid:22691763, Bra028645|PACid:22690631, Bra009370|PACid:22693147, Bra038663|PACid:22698651, Bra008309|PACid:22688023, Bra006015|PACid:22712259	Ciclev10001956m|PACid:20785920, Ciclev10001976m|PACid:20788318	evm.model.supercontig_37.28|PACid:16418698, evm.model.supercontig_64.115|PACid:16424186		Carubv10009926m|PACid:20891398, Carubv10020834m|PACid:20904561, Carubv10003254m|PACid:20909407, Carubv10026953m|PACid:20912957	Cucsa.060600.1|PACid:16954871, Cucsa.228100.1|PACid:16970028, Cucsa.125330.1|PACid:16961824	orange1.1g023190m|PACid:18107314, orange1.1g021910m|PACid:18134078		Eucgr.H05089.1|PACid:23594464, Eucgr.I00057.1|PACid:23594585, Eucgr.I00056.1|PACid:23594584, Eucgr.I00060.1|PACid:23594591, Eucgr.I00059.1|PACid:23594587, Eucgr.I00058.1|PACid:23594586, Eucgr.F04341.1|PACid:23585598, Eucgr.I00099.1|PACid:23594621, Eucgr.I00101.1|PACid:23594624, Eucgr.I00100.1|PACid:23594622, Eucgr.I00102.1|PACid:23594625, Eucgr.I00097.1|PACid:23594619, Eucgr.I00095.1|PACid:235946…	mrna11226.1-v1.0-hybrid|PACid:27264167	Glyma06g11970.1|PACid:26301671, Glyma14g24220.1|PACid:26286057, Glyma04g38560.1|PACid:26304233, Glyma06g16440.1|PACid:26299486, Glyma02g26480.1|PACid:26288459, Glyma04g42800.1|PACid:26305632, Glyma05g32850.1|PACid:26319948	Gorai.005G088800.1|PACid:26804117, Gorai.012G037600.1|PACid:26825812, Gorai.010G051900.1|PACid:26757990	Lus10003847|PACid:23163331, Lus10042731|PACid:23181865, Lus10002083|PACid:23151640, Lus10033493|PACid:23143453, Lus10029692|PACid:23151954, Lus10020883|PACid:23177912, Lus10018142|PACid:23145188, Lus10025690|PACid:23144989	MDP0000848610|PACid:22680835, MDP0000843889|PACid:22625504, MDP0000258530|PACid:22642811, MDP0000936441|PACid:22671140, MDP0000334047|PACid:22647601	cassava4.1_021507m|PACid:17966814, cassava4.1_013132m|PACid:17991385, cassava4.1_012943m|PACid:17960015, cassava4.1_029733m|PACid:17971299	mgv1a021075m|PACid:17676141, mgv1a011129m|PACid:17669523, mgv1a024039m|PACid:17681434, mgv1a012130m|PACid:17678329, mgv11b018210m|PACid:17681512, mgv1a017649m|PACid:17693980, mgv1a025709m|PACid:17671694, mgv1a019064m|PACid:17684877, mgv1a020465m|PACid:17669929, mgv1a022233m|PACid:17670954, mgv1a010993m|PACid:17677267, mgv1a020253m|PACid:17687905, mgv1a011938m|PACid:17681220, mgv1a017785m|PACid:17…			Medtr8g094580.1|PACid:23036631, Medtr3g088110.1|PACid:23011440, Medtr3g096920.1|PACid:23013532		LOC_Os11g08210.1|PACid:24155131, LOC_Os01g60020.1|PACid:24118407, LOC_Os01g66120.1|PACid:24118928, LOC_Os05g34830.1|PACid:24154205	Pp1s259_67V6.1|PACid:18060277, Pp1s164_33V6.1|PACid:18038216	ppa009438m|PACid:17641213, ppa026190m|PACid:17655231, ppa018568m|PACid:17651038, ppa009380m|PACid:17655587	Potri.002G081000.1|PACid:27022524, Potri.005G069500.1|PACid:27028167, Potri.009G052200.1|PACid:26987016, Potri.001G256600.1|PACid:27041519, Potri.009G052300.1|PACid:26986822, Potri.005G180200.1|PACid:27029293, Potri.007G099400.1|PACid:27016560	Pavirv00007687m|PACid:23810192, Pavirv00040464m|PACid:23781969, Pavirv00017960m|PACid:23815999, Pavirv00068437m|PACid:23807147, Pavirv00025988m|PACid:23788505, Pavirv00008872m|PACid:23769541, Pavirv00053303m|PACid:23807984	Phvul.009G125900.1|PACid:27145402, Phvul.009G152900.1|PACid:27146758, Phvul.002G275000.1|PACid:27168555, Phvul.009G152800.1|PACid:27145373, Phvul.001G072200.1|PACid:27162168	30193.m000709|PACid:16823735, 29648.m002012|PACid:16804853	Sb03g041920.1|PACid:1964152, Sb03g037940.1|PACid:1963694, Sb05g005450.1|PACid:1969465, Sb09g020750.1|PACid:1980922, Sb02g006680.1|PACid:1956113	Si030752m|PACid:19711949, Si026342m|PACid:19708553, Si022381m|PACid:19700657, Si002413m|PACid:19673769, Si002386m|PACid:19678977	Solyc11g017470.1.1|PACid:27296564, Solyc06g060230.2.1|PACid:27283320, Solyc04g009440.2.1|PACid:27278740		PGSC0003DMP400055618|PACid:24384840, PGSC0003DMP400030689|PACid:24395459, PGSC0003DMP400016317|PACid:24410135	Thecc1EG040737t1|PACid:27427678, Thecc1EG001595t1|PACid:27432190, Thecc1EG035160t1|PACid:27456468, Thecc1EG024695t1|PACid:27423040, Thecc1EG024689t1|PACid:27422793	Thhalv10008371m|PACid:20187508, Thhalv10018998m|PACid:20191062, Thhalv10004786m|PACid:20200076, Thhalv10014325m|PACid:20203547		GSVIVT01008839001|PACid:17821370, GSVIVT01022354001|PACid:17831226, GSVIVT01025515001|PACid:17833494	GRMZM2G180328_T01|PACid:20823745, GRMZM2G162739_T01|PACid:20847652, GRMZM2G014653_T01|PACid:20830274, GRMZM2G068973_T01|PACid:20849648, GRMZM2G123667_T02|PACid:20859074	(((evm.model.supercontig_64.115|PACid-16424186:0.25061,((Gorai.010G051900.1|PACid-26757990:0.04823,(Gorai.005G088800.1|PACid-26804117:0.20525,Thecc1EG035160t1|PACid-27456468:0.04648)0.885:0.03469)0.924:0.05802,(Thhalv10008371m|PACid-20187508:0.03305,((887272|PACid-16057277:0.01228,AT1G01720.1|PACid-19657246:0.01464)0.974:0.03446,(Carubv10009926m|PACid-20891398:0.02674,Bra033239|PACid-22691763:0.0…	mrna11226.1-v1.0-hybrid|PACid:27264167, Pavirv00053303m|PACid:23807984, PGSC0003DMP400030689|PACid:24395459, Gorai.005G088800.1|PACid:26804117, Cucsa.060600.1|PACid:16954871, Aquca_014_00255.1|PACid:22028710, Solyc06g060230.2.1|PACid:27283320, ppa009380m|PACid:17655587, Glyma02g26480.1|PACid:26288459, Medtr3g088110.1|PACid:23011440, Potri.002G081000.1|PACid:27022524, Gorai.010G051900.1|PACid:2675…	MDP0000334047|PACid:22647601, Eucgr.I00058.1|PACid:23594586, Glyma06g16440.1|PACid:26299486, evm.model.supercontig_37.28|PACid:16418698, mgv1a011938m|PACid:17681220, Potri.007G099400.1|PACid:27016560, 30193.m000709|PACid:16823735, Potri.005G069500.1|PACid:27028167, Eucgr.I00056.1|PACid:23594584, Eucgr.I00057.1|PACid:23594585, Solyc04g009440.2.1|PACid:27278740, Eucgr.I00059.1|PACid:23594587, Eucgr…	GRMZM2G068973_T01|PACid:20849648, Si002386m|PACid:19678977, GSVIVT01025515001|PACid:17833494, LOC_Os01g60020.1|PACid:24118407, Bradi2g53260.1|PACid:21803499, Pavirv00068437m|PACid:23807147, Pavirv00007687m|PACid:23810192, Sb03g037940.1|PACid:1963694, Aquca_014_00941.1|PACid:22027588	Lus10020883|PACid:23177912, AT5G08790.1|PACid:19671499, Carubv10003254m|PACid:20909407, Bra009370|PACid:22693147, mgv1a012130m|PACid:17678329, Lus10033493|PACid:23143453, 908859|PACid:16046610, Thhalv10014325m|PACid:20203547, Bra006015|PACid:22712259	Si022381m|PACid:19700657, Bradi2g24987.1|PACid:21803039, LOC_Os05g34830.1|PACid:24154205, Sb09g020750.1|PACid:1980922, GRMZM2G180328_T01|PACid:20823745, Pavirv00017960m|PACid:23815999
NAC 6	Superset	No	Aquca_051_00040.1|PACid:22046104, Aquca_001_00211.1|PACid:22043093, Aquca_036_00051.1|PACid:22055337	857774|PACid:16043757, 890389|PACid:16060984, 328786|PACid:16045025, 495753|PACid:16043446	AT1G28470.1|PACid:19652272, AT5G56620.1|PACid:19666048, AT4G29230.1|PACid:19647892, AT4G28500.1|PACid:19648395	Bradi2g46197.1|PACid:21808850, Bradi2g05700.1|PACid:21806016, Bradi2g33307.1|PACid:21804452	Bra024152|PACid:22712581, Bra002802|PACid:22694465, Bra024197|PACid:22707501, Bra011090|PACid:22702679, Bra030099|PACid:22700714, Bra011034|PACid:22705663, Bra032910|PACid:22713366	Ciclev10010579m|PACid:20795012, Ciclev10017822m|PACid:20816218, Ciclev10015976m|PACid:20815544	evm.model.supercontig_78.40|PACid:16426217, evm.model.supercontig_83.99|PACid:16427243, evm.model.supercontig_2586.1|PACid:16415011		Carubv10009638m|PACid:20892042, Carubv10004602m|PACid:20894365, Carubv10028131m|PACid:20913685, Carubv10005324m|PACid:20896898	Cucsa.087480.1|PACid:16956863, Cucsa.126960.1|PACid:16962012, Cucsa.288680.1|PACid:16975111, Cucsa.116800.1|PACid:16960625, Cucsa.046530.1|PACid:16953543	orange1.1g021635m|PACid:18134514, orange1.1g012118m|PACid:18104890		Eucgr.D00595.1|PACid:23574354, Eucgr.D00594.1|PACid:23574353, Eucgr.K01061.1|PACid:23602529, Eucgr.C00958.1|PACid:23570528, Eucgr.D00591.1|PACid:23574349, Eucgr.D00592.1|PACid:23574350, Eucgr.E03226.1|PACid:23579588	mrna17762.1-v1.0-hybrid|PACid:27257537, mrna11344.1-v1.0-hybrid|PACid:27244464, mrna29766.1-v1.0-hybrid|PACid:27275754	Glyma12g13710.1|PACid:26293479, Glyma13g30800.4|PACid:26318482, Glyma05g22985.1|PACid:26322550, Glyma07g32250.1|PACid:26348701, Glyma01g00880.4|PACid:26323911, Glyma15g08480.4|PACid:26330694, Glyma13g36980.1|PACid:26318730, Glyma06g44250.3|PACid:26298720, Glyma07g15180.4|PACid:26350966, Glyma12g33460.1|PACid:26294351, Glyma05g36031.2|PACid:26322113, Glyma08g03590.1|PACid:26310356, Glyma13g24320.1…	Gorai.010G078900.1|PACid:26759512, Gorai.010G157600.1|PACid:26756287, Gorai.009G028900.1|PACid:26770344, Gorai.009G166300.1|PACid:26769198, Gorai.008G155200.1|PACid:26818885	Lus10034999|PACid:23181415, Lus10018637|PACid:23180435, Lus10012927|PACid:23158572, Lus10039873|PACid:23165156, Lus10013967|PACid:23170060, Lus10015392|PACid:23160858	MDP0000124509|PACid:22672720, MDP0000276278|PACid:22632675, MDP0000618650|PACid:22629734, MDP0000723762|PACid:22660422	cassava4.1_022415m|PACid:17974880, cassava4.1_032739m|PACid:17979841, cassava4.1_026710m|PACid:17977517, cassava4.1_027836m|PACid:17964265, cassava4.1_007528m|PACid:17985784, cassava4.1_012314m|PACid:17970051	mgv1a020467m|PACid:17676829, mgv1a025425m|PACid:17686937, mgv1a012155m|PACid:17675562			Medtr2g014680.1|PACid:23018457, Medtr8g069160.1|PACid:23035838, Medtr8g102240.1|PACid:23039007		LOC_Os06g36480.1|PACid:24140506, LOC_Os05g48850.1|PACid:24154014, LOC_Os01g09550.1|PACid:24115714, LOC_Os05g10620.1|PACid:24149792, LOC_Os01g48130.2|PACid:24119737	Pp1s251_11V6.1|PACid:18074756	ppa008828m|PACid:17647601, ppa004775m|PACid:17647191	Potri.006G152700.1|PACid:27006443, Potri.011G058400.1|PACid:27002526, Potri.007G135300.1|PACid:27016621, Potri.017G016700.1|PACid:26984041, Potri.018G068700.1|PACid:27008923, Potri.004G049300.1|PACid:26989948	Pavirv00060774m|PACid:23782151, Pavirv00060535m|PACid:23803723, Pavirv00030015m|PACid:23761219, Pavirv00030938m|PACid:23786250, Pavirv00029864m|PACid:23776641, Pavirv00070297m|PACid:23783646, Pavirv00015950m|PACid:23805054, Pavirv00010528m|PACid:23771082, Pavirv00037809m|PACid:23787261	Phvul.005G100100.1|PACid:27150130, Phvul.011G123400.1|PACid:27150820, Phvul.002G307000.1|PACid:27170605, Phvul.002G328700.1|PACid:27170176, Phvul.006G181500.1|PACid:27167486, Phvul.004G174000.1|PACid:27157135	29983.m003125|PACid:16814893, 29912.m005354|PACid:16813231, 30190.m010767|PACid:16823135	Sb03g030750.1|PACid:1962802, Sb10g022130.1|PACid:1984069, Sb09g006018.1|PACid:1980066, Sb09g006015.1|PACid:1980064, Sb03g003170.1|PACid:1960368, Sb09g028430.1|PACid:1981843	Si022710m|PACid:19698241, Si024889m|PACid:19700070, Si001527m|PACid:19676822, Si002301m|PACid:19678046, Si006435m|PACid:19705790	Solyc05g026180.1.1|PACid:27298332, Solyc07g053590.2.1|PACid:27293037, Solyc02g077610.2.1|PACid:27288534	67638|PACid:15412973	PGSC0003DMP400016578|PACid:24414607, PGSC0003DMP400054964|PACid:24427049, PGSC0003DMP400029528|PACid:24387953	Thecc1EG037747t4|PACid:27428407, Thecc1EG029798t1|PACid:27440885, Thecc1EG008229t1|PACid:27460588	Thhalv10008249m|PACid:20185246, Thhalv10015892m|PACid:20205884, Thhalv10025819m|PACid:20195960, Thhalv10024980m|PACid:20195324		GSVIVT01020609001|PACid:17829930, GSVIVT01015274001|PACid:17826061, GSVIVT01021120001|PACid:17830302	GRMZM2G134717_T01|PACid:20851467, GRMZM2G112681_T01|PACid:20851958, GRMZM2G115721_T01|PACid:20838671, GRMZM2G058518_T01|PACid:20827801, GRMZM2G166721_T03|PACid:20828394, GRMZM2G031200_T01|PACid:20822272	((((Gorai.010G157600.1|PACid-26756287:0.26636,(((mrna29766.1-v1.0-hybrid|PACid-27275754:0.63825,(Lus10015392|PACid-23160858:0.01876,Lus10013967|PACid-23170060:0.03612)1.000:0.38806)0.332:0.08293,evm.model.supercontig_2586.1|PACid-16415011:0.32934)0.691:0.06561,Ciclev10015976m|PACid-20815544:0.23652)0.890:0.08228)0.278:0.06519,(Gorai.009G166300.1|PACid-26769198:0.16363,Thecc1EG029798t1|PACid-27440…	Bra024152|PACid:22712581, Glyma05g36031.2|PACid:26322113, mrna11344.1-v1.0-hybrid|PACid:27244464, Sb03g003170.1|PACid:1960368, orange1.1g012118m|PACid:18104890, Phvul.002G307000.1|PACid:27170605, 29912.m005354|PACid:16813231, MDP0000124509|PACid:22672720, evm.model.supercontig_78.40|PACid:16426217, Carubv10004602m|PACid:20894365, GRMZM2G166721_T03|PACid:20828394, mgv1a025425m|PACid:17686937, Glym…	GRMZM2G115721_T01|PACid:20838671, Si006435m|PACid:19705790, Pavirv00037809m|PACid:23787261, Sb10g022130.1|PACid:1984069, Pavirv00030015m|PACid:23761219, LOC_Os06g36480.1|PACid:24140506	Pavirv00029864m|PACid:23776641, GRMZM2G031200_T01|PACid:20822272, Sb09g028430.1|PACid:1981843, LOC_Os05g48850.1|PACid:24154014, Pavirv00070297m|PACid:23783646, Si022710m|PACid:19698241	AT5G56620.1|PACid:19666048, 495753|PACid:16043446, Bra002802|PACid:22694465, Thhalv10015892m|PACid:20205884, Carubv10028131m|PACid:20913685	Phvul.006G181500.1|PACid:27167486, Medtr2g014680.1|PACid:23018457, Glyma15g08480.4|PACid:26330694, Glyma13g30800.4|PACid:26318482
NAC 7	Superset	No	Aquca_005_00168.1|PACid:22024443, Aquca_072_00079.1|PACid:22041384	865684|PACid:16055641, 489094|PACid:16063501	AT3G44350.2|PACid:19659467, AT5G22380.1|PACid:19667091	Bradi4g42180.1|PACid:21813533, Bradi2g55780.1|PACid:21806861, Bradi2g23967.1|PACid:21803941	Bra019459|PACid:22698324, Bra020188|PACid:22688257, Bra019442|PACid:22698365, Bra006624|PACid:22707487, Bra002408|PACid:22694340	Ciclev10012468m|PACid:20798370, Ciclev10029032m|PACid:20812580	evm.model.supercontig_104.98|PACid:16405109, evm.model.supercontig_195.14|PACid:16412265		Carubv10017870m|PACid:20888260, Carubv10001788m|PACid:20910683	Cucsa.083530.1|PACid:16956441, Cucsa.185760.1|PACid:16967756, Cucsa.083540.1|PACid:16956442, Cucsa.319840.1|PACid:16977298	orange1.1g039532m|PACid:18118001, orange1.1g023996m|PACid:18111104		Eucgr.J00513.1|PACid:23598297, Eucgr.J00514.1|PACid:23598298, Eucgr.J00516.1|PACid:23598300, Eucgr.J00509.1|PACid:23598294, Eucgr.J00511.1|PACid:23598295, Eucgr.J00512.1|PACid:23598296, Eucgr.J00517.1|PACid:23598301, Eucgr.J00518.1|PACid:23598302, Eucgr.J00508.1|PACid:23598293, Eucgr.J00505.1|PACid:23598291, Eucgr.J00520.1|PACid:23598304, Eucgr.J00519.1|PACid:23598303, Eucgr.J00521.1|PACid:235983…	mrna15644.1-v1.0-hybrid|PACid:27257205, mrna21734.1-v1.0-hybrid|PACid:27265772	Glyma12g31150.1|PACid:26291776, Glyma13g39160.1|PACid:26316433, Glyma11g18770.1|PACid:26295654, Glyma03g35570.1|PACid:26333471, Glyma19g38211.1|PACid:26327363, Glyma12g09670.1|PACid:26293921	Gorai.002G238300.1|PACid:26794422, Gorai.009G399900.1|PACid:26765220, Gorai.001G122800.1|PACid:26820714, Gorai.006G113000.1|PACid:26833488	Lus10020643|PACid:23172384, Lus10004846|PACid:23157185, Lus10029410|PACid:23139946	MDP0000130797|PACid:22636277, MDP0000183754|PACid:22666300, MDP0000506233|PACid:22673104, MDP0000152400|PACid:22650236, MDP0000205938|PACid:22637055, MDP0000206212|PACid:22669320, MDP0000759504|PACid:22661876, MDP0000252435|PACid:22660580, MDP0000252746|PACid:22632155	cassava4.1_029154m|PACid:17961040, cassava4.1_026167m|PACid:17961053, cassava4.1_023875m|PACid:17961083, cassava4.1_022893m|PACid:17973512, cassava4.1_033374m|PACid:17975430, cassava4.1_014914m|PACid:17983852, cassava4.1_013664m|PACid:17992329, cassava4.1_029980m|PACid:17992331	mgv1a019349m|PACid:17687180, mgv1a022798m|PACid:17671275			Medtr2g086690.1|PACid:23015346		LOC_Os05g37080.1|PACid:24152951, LOC_Os12g05990.1|PACid:24148624, LOC_Os01g64310.1|PACid:24121207, LOC_Os11g05614.1|PACid:24158366		ppa025103m|PACid:17645298, ppa010337m|PACid:17647072	Potri.001G218800.1|PACid:27042544, Potri.016G076000.1|PACid:27013613, Potri.006G209200.1|PACid:27007988, Potri.016G076100.1|PACid:27011544, Potri.009G019200.1|PACid:26986110	Pavirv00029350m|PACid:23791660, Pavirv00022902m|PACid:23813717, Pavirv00056949m|PACid:23804290, Pavirv00040735m|PACid:23768911, Pavirv00060510m|PACid:23788355, Pavirv00033796m|PACid:23771799, Pavirv00017687m|PACid:23774081, Pavirv00003553m|PACid:23756230	Phvul.005G122500.1|PACid:27148997, Phvul.001G192000.1|PACid:27162516, Phvul.011G095500.1|PACid:27151862	30055.m001588|PACid:16816219, 28629.m000575|PACid:16801330, 30032.m000479|PACid:16815988	Sb09g021780.1|PACid:1981049, Sb03g040720.1|PACid:1964001, Sb05g003400.1|PACid:1969217	Si002586m|PACid:19676745, Si022966m|PACid:19701145, Si026707m|PACid:19708541	Solyc09g010160.1.1|PACid:27310869, Solyc11g068620.1.1|PACid:27295357		PGSC0003DMP400045708|PACid:24407428	Thecc1EG022676t1|PACid:27422144, Thecc1EG022690t1|PACid:27421508, Thecc1EG041364t1|PACid:27426630	Thhalv10014563m|PACid:20204411, Thhalv10010503m|PACid:20207827		GSVIVT01026055001|PACid:17833910, GSVIVT01033886001|PACid:17839515, GSVIVT01036091001|PACid:17841126	GRMZM2G465835_T01|PACid:20821895, GRMZM2G439903_T01|PACid:20857345, GRMZM5G832473_T01|PACid:20825393, GRMZM2G172264_T01|PACid:20853012	((Glyma19g38211.1|PACid-26327363:0.03176,(Glyma03g35570.1|PACid-26333471:0.07224,Phvul.001G192000.1|PACid-27162516:0.14194)0.506:0.00699)1.000:0.46411,((Lus10029410|PACid-23139946:0.93180,(evm.model.supercontig_104.98|PACid-16405109:0.41854,Solyc09g010160.1.1|PACid-27310869:0.56181)0.151:0.08001)0.745:0.11857,(GSVIVT01033886001|PACid-17839515:0.17539,(mgv1a019349m|PACid-17687180:0.75894,((Aquca_0…	Glyma12g31150.1|PACid:26291776, MDP0000205938|PACid:22637055, Bradi2g55780.1|PACid:21806861, Eucgr.J00505.1|PACid:23598291, Potri.009G019200.1|PACid:26986110, Eucgr.J00508.1|PACid:23598293, Eucgr.J00509.1|PACid:23598294, Eucgr.J00511.1|PACid:23598295, Eucgr.J00512.1|PACid:23598296, Eucgr.J00513.1|PACid:23598297, Eucgr.J00514.1|PACid:23598298, Eucgr.J00516.1|PACid:23598300, Eucgr.J00517.1|PACid:23…	Solyc09g010160.1.1|PACid:27310869, MDP0000183754|PACid:22666300, ppa025103m|PACid:17645298, Potri.016G076100.1|PACid:27011544, Potri.006G209200.1|PACid:27007988, Si026707m|PACid:19708541, Bradi4g42180.1|PACid:21813533, MDP0000506233|PACid:22673104, Potri.016G076000.1|PACid:27013613, GRMZM2G439903_T01|PACid:20857345, LOC_Os11g05614.1|PACid:24158366, Ciclev10012468m|PACid:20798370, evm.model.superc…	Thhalv10010503m|PACid:20207827, Bra019442|PACid:22698365, Carubv10017870m|PACid:20888260, AT3G44350.2|PACid:19659467, 865684|PACid:16055641, Bra019459|PACid:22698324	Cucsa.083540.1|PACid:16956442, Gorai.002G238300.1|PACid:26794422
NAC 8	Superset	No	Aquca_011_00050.1|PACid:22038062, Aquca_021_00051.1|PACid:22039478	909271|PACid:16051711, 482294|PACid:16040907, 325871|PACid:16063234	AT5G13180.1|PACid:19665756, AT2G33480.1|PACid:19639966, AT5G14000.1|PACid:19671672	Bradi4g07527.1|PACid:21813083, Bradi1g48580.1|PACid:21819498	Bra023395|PACid:22689555, Bra005492|PACid:22683760, Bra021856|PACid:22719690, Bra008788|PACid:22693182, Bra006229|PACid:22710090, Bra008849|PACid:22693704, Bra006186|PACid:22709934	Ciclev10033415m|PACid:20803826, Ciclev10016434m|PACid:20819330, Ciclev10032547m|PACid:20804682	evm.model.supercontig_4.138|PACid:16419217, evm.model.supercontig_70.104|PACid:16425272, evm.model.supercontig_99.63|PACid:16429308		Carubv10023833m|PACid:20902612, Carubv10001688m|PACid:20908433, Carubv10002548m|PACid:20908350	Cucsa.095210.1|PACid:16957841, Cucsa.349370.1|PACid:16979772, Cucsa.053890.1|PACid:16954346	orange1.1g047398m|PACid:18123489, orange1.1g030727m|PACid:18101446, orange1.1g025990m|PACid:18117569		Eucgr.H03362.1|PACid:23592674, Eucgr.K02205.1|PACid:23603748, Eucgr.H03387.1|PACid:23592697, Eucgr.B03537.1|PACid:23568882	mrna01364.1-v1.0-hybrid|PACid:27259205, mrna06460.1-v1.0-hybrid|PACid:27268244	Glyma12g18996.1|PACid:26293605, Glyma08g47520.1|PACid:26306419, Glyma10g20830.2|PACid:26344842, Glyma17g23740.1|PACid:26313799, Glyma06g17480.1|PACid:26302041, Glyma05g38380.1|PACid:26320612, Glyma18g53954.1|PACid:26354033, Glyma04g34530.1|PACid:26303766, Glyma08g01280.1|PACid:26309945	Gorai.007G043900.1|PACid:26779946, Gorai.001G274500.1|PACid:26822620, Gorai.005G195300.1|PACid:26802604, Gorai.012G125500.1|PACid:26826989, Gorai.011G087700.1|PACid:26809503, Gorai.012G083700.1|PACid:26825731	Lus10012557|PACid:23143897, Lus10032004|PACid:23161156, Lus10035174|PACid:23162600, Lus10041534|PACid:23146777, Lus10001809|PACid:23140343, Lus10002581|PACid:23160136	MDP0000130123|PACid:22641103, MDP0000564592|PACid:22681715, MDP0000842702|PACid:22620283, MDP0000147080|PACid:22680385, MDP0000844682|PACid:22648748, MDP0000309382|PACid:22637949, MDP0000126517|PACid:22637679, MDP0000130686|PACid:22662987	cassava4.1_031849m|PACid:17965049, cassava4.1_031758m|PACid:17980817, cassava4.1_014491m|PACid:17993199, cassava4.1_014492m|PACid:17983354	mgv1a012899m|PACid:17680160, mgv1a013180m|PACid:17689256, mgv1a024673m|PACid:17679755			Medtr7g005280.1|PACid:23019931, Medtr8g099750.1|PACid:23037288, Medtr3g098810.1|PACid:23008681, Medtr7g070150.1|PACid:23020353		LOC_Os01g70110.1|PACid:24121560, LOC_Os12g29330.1|PACid:24145498		ppa026582m|PACid:17661815, ppa027024m|PACid:17666991, ppa010222m|PACid:17649980	Potri.003G166500.1|PACid:26999154, Potri.012G103500.1|PACid:27049611, Potri.017G063300.1|PACid:26983263, Potri.001G325100.1|PACid:27043451, Potri.015G102100.1|PACid:27018519, Potri.001G061200.1|PACid:27047332	Pavirv00040998m|PACid:23792620, Pavirv00058800m|PACid:23770687, Pavirv00025325m|PACid:23786708	Phvul.009G163200.1|PACid:27147872, Phvul.002G283600.1|PACid:27170797, Phvul.008G001000.1|PACid:27155372, Phvul.004G075500.1|PACid:27157445	30131.m007019|PACid:16818844, 30147.m014441|PACid:16820451, 30128.m009035|PACid:16818617	Sb08g014060.1|PACid:1978197, Sb03g044440.1|PACid:1964456	Si022924m|PACid:19702378	Solyc03g097650.2.1|PACid:27292276, Solyc01g009860.2.1|PACid:27301645			Thecc1EG014713t1|PACid:27448244, Thecc1EG017284t1|PACid:27453761, Thecc1EG008477t1|PACid:27462747	Thhalv10014495m|PACid:20204651, Thhalv10017152m|PACid:20179807, Thhalv10014659m|PACid:20206552		GSVIVT01008601001|PACid:17821180, GSVIVT01000940001|PACid:17817260, GSVIVT01033032001|PACid:17838859	GRMZM2G134073_T01|PACid:20852450, GRMZM2G083347_T01|PACid:20875268, AC203535.4_FGT002|PACid:20831415	((((((Aquca_011_00050.1|PACid-22038062:0.29965,Aquca_021_00051.1|PACid-22039478:0.26054)0.250:0.01997,((GSVIVT01033032001|PACid-17838859:0.32933,((evm.model.supercontig_70.104|PACid-16425272:0.68179,mrna01364.1-v1.0-hybrid|PACid-27259205:1.28581)0.744:0.14835,(((((Glyma17g23740.1|PACid-26313799:0.21102,Phvul.004G075500.1|PACid-27157445:0.32741)1.000:0.44190,(Cucsa.053890.1|PACid-16954346:0.62085,…	Eucgr.B03537.1|PACid:23568882, cassava4.1_014491m|PACid:17993199, Lus10001809|PACid:23140343, Gorai.012G125500.1|PACid:26826989, Solyc03g097650.2.1|PACid:27292276, Bra023395|PACid:22689555, Potri.003G166500.1|PACid:26999154, Bradi4g07527.1|PACid:21813083, ppa010222m|PACid:17649980, Thhalv10014495m|PACid:20204651, Carubv10002548m|PACid:20908350, Aquca_021_00051.1|PACid:22039478, Glyma18g53954.1|PA…	Thhalv10014659m|PACid:20206552, evm.model.supercontig_70.104|PACid:16425272, 30131.m007019|PACid:16818844, Bra006229|PACid:22710090, 325871|PACid:16063234, mrna01364.1-v1.0-hybrid|PACid:27259205, Cucsa.053890.1|PACid:16954346, mgv1a013180m|PACid:17689256, Bra008788|PACid:22693182, MDP0000564592|PACid:22681715, GSVIVT01033032001|PACid:17838859, AT5G14000.1|PACid:19671672, ppa026582m|PACid:17661815…	Bradi1g48580.1|PACid:21819498, LOC_Os01g70110.1|PACid:24121560, Pavirv00040998m|PACid:23792620, Pavirv00025325m|PACid:23786708, GRMZM2G134073_T01|PACid:20852450, AC203535.4_FGT002|PACid:20831415, Sb03g044440.1|PACid:1964456	ppa027024m|PACid:17666991, MDP0000130686|PACid:22662987, evm.model.supercontig_4.138|PACid:16419217, Glyma05g38380.1|PACid:26320612, Glyma08g01280.1|PACid:26309945, Medtr8g099750.1|PACid:23037288, Phvul.002G283600.1|PACid:27170797	Potri.015G102100.1|PACid:27018519, GSVIVT01008601001|PACid:17821180, Potri.012G103500.1|PACid:27049611, cassava4.1_031849m|PACid:17965049, 30147.m014441|PACid:16820451, orange1.1g047398m|PACid:18123489
NAC 9	Superset	No	Aquca_026_00367.1|PACid:22056087	478652|PACid:16058348, 483400|PACid:16045572	AT2G43000.1|PACid:19643442, AT3G12910.1|PACid:19658673	Bradi1g58057.1|PACid:21819364, Bradi1g06970.1|PACid:21816407	Bra039353|PACid:22694777, Bra000282|PACid:22710561, Bra004736|PACid:22686563, Bra037743|PACid:22720072, Bra034719|PACid:22686047	Ciclev10005465m|PACid:20791023, Ciclev10006695m|PACid:20792016, Ciclev10032203m|PACid:20802662	evm.model.supercontig_67.60|PACid:16424744		Carubv10023730m|PACid:20904170, Carubv10014270m|PACid:20898326	Cucsa.058780.1|PACid:16954724, Cucsa.239650.1|PACid:16970795, Cucsa.118320.1|PACid:16960817, Cucsa.118340.1|PACid:16960819, Cucsa.118330.1|PACid:16960818	orange1.1g021785m|PACid:18104860, orange1.1g046948m|PACid:18105082		Eucgr.F01463.1|PACid:23582150, Eucgr.A02028.1|PACid:23563850, Eucgr.K01228.1|PACid:23602704	mrna28762.1-v1.0-hybrid|PACid:27259542, mrna20078.1-v1.0-hybrid|PACid:27272771, mrna30051.1-v1.0-hybrid|PACid:27276398	Glyma02g45371.1|PACid:26290753, Glyma14g03441.1|PACid:26287329, Glyma18g13574.1|PACid:26354377, Glyma08g18056.1|PACid:26307647, Glyma08g41995.1|PACid:26310720, Glyma15g40950.1|PACid:26332115	Gorai.004G270300.1|PACid:26774773, Gorai.001G091900.1|PACid:26820208, Gorai.010G236700.1|PACid:26760581, Gorai.011G239800.1|PACid:26811444, Gorai.010G171100.1|PACid:26761218, Gorai.009G357700.1|PACid:26767867, Gorai.004G270200.1|PACid:26773511, Gorai.002G036700.1|PACid:26792751, Gorai.004G270400.1|PACid:26772140	Lus10031189|PACid:23150999, Lus10031766|PACid:23180649, Lus10038332|PACid:23158458, Lus10031767|PACid:23180770, Lus10036194|PACid:23169308	MDP0000216714|PACid:22653268	cassava4.1_033023m|PACid:17968280, cassava4.1_024488m|PACid:17971334, cassava4.1_025977m|PACid:17993108	mgv1a025108m|PACid:17688461, mgv1a018160m|PACid:17697659			Medtr2g068880.1|PACid:23015893, Medtr5g090970.1|PACid:23034762, Medtr2g068920.1|PACid:23018771		LOC_Os12g43530.1|PACid:24145227, LOC_Os07g04560.1|PACid:24108969, LOC_Os03g56580.1|PACid:24122084		ppa022043m|PACid:17653989, ppa025263m|PACid:17667688, ppa026843m|PACid:17656928	Potri.003G149700.1|PACid:26997222, Potri.002G057200.1|PACid:27023260, Potri.007G066300.1|PACid:27015156, Potri.005G098000.1|PACid:27031652, Potri.001G080900.1|PACid:27046192, Potri.005G205400.1|PACid:27028538	Pavirv00049093m|PACid:23760303, Pavirv00060688m|PACid:23768676, Pavirv00003828m|PACid:23825078, Pavirv00028533m|PACid:23809321, Pavirv00041133m|PACid:23774087, Pavirv00010752m|PACid:23775742, Pavirv00028625m|PACid:23803987	Phvul.006G023100.1|PACid:27164965, Phvul.008G194600.1|PACid:27155052, Phvul.005G059000.1|PACid:27150201	30169.m006343|PACid:16821144	Sb08g022560.1|PACid:1979209, Sb01g006410.1|PACid:1950074, Sb02g002620.1|PACid:1955567	Si022714m|PACid:19698841, Si030477m|PACid:19712374, Si036447m|PACid:19684535	Solyc02g069960.2.1|PACid:27286353, Solyc07g045030.2.1|PACid:27294208, Solyc05g021090.2.1|PACid:27298079	67677|PACid:15413098, 71417|PACid:15423261, 71469|PACid:15423353	PGSC0003DMP400036603|PACid:24427356, PGSC0003DMP400062002|PACid:24415566, PGSC0003DMP400002220|PACid:24390009	Thecc1EG032393t1|PACid:27445352, Thecc1EG001955t1|PACid:27432680, Thecc1EG029321t1|PACid:27441063, Thecc1EG032389t1|PACid:27445037	Thhalv10017054m|PACid:20180491, Thhalv10021225m|PACid:20183278		GSVIVT01020834001|PACid:17830108, GSVIVT01020384001|PACid:17829777, GSVIVT01020394001|PACid:17829782, GSVIVT01020389001|PACid:17829781, GSVIVT01020388001|PACid:17829780, GSVIVT01020387001|PACid:17829779	GRMZM2G163251_T01|PACid:20868454, GRMZM2G475014_T01|PACid:20862912, GRMZM2G112548_T01|PACid:20880675, GRMZM2G479980_T01|PACid:20832234	((((Phvul.006G023100.1|PACid-27164965:0.06900,(Glyma08g41995.1|PACid-26310720:0.05101,Glyma18g13574.1|PACid-26354377:0.02012)0.838:0.05457)1.000:0.37995,(Medtr5g090970.1|PACid-23034762:0.23455,(Glyma14g03441.1|PACid-26287329:0.03388,(Phvul.008G194600.1|PACid-27155052:0.14746,Glyma02g45371.1|PACid-26290753:0.02842)0.811:0.01567)0.990:0.10420)0.812:0.04848)1.000:0.22847,((((Ciclev10032203m|PACid-20…	30169.m006343|PACid:16821144, Phvul.005G059000.1|PACid:27150201, Carubv10014270m|PACid:20898326, Gorai.009G357700.1|PACid:26767867, evm.model.supercontig_67.60|PACid:16424744, Medtr2g068920.1|PACid:23018771, Cucsa.239650.1|PACid:16970795, mgv1a018160m|PACid:17697659, Glyma15g40950.1|PACid:26332115, Lus10031189|PACid:23150999, orange1.1g046948m|PACid:18105082, 478652|PACid:16058348, Cucsa.118320.1…	orange1.1g021785m|PACid:18104860, GSVIVT01020834001|PACid:17830108, Potri.002G057200.1|PACid:27023260, ppa022043m|PACid:17653989, Eucgr.A02028.1|PACid:23563850, Solyc07g045030.2.1|PACid:27294208, mrna20078.1-v1.0-hybrid|PACid:27272771, Thecc1EG001955t1|PACid:27432680, Phvul.006G023100.1|PACid:27164965, Glyma02g45371.1|PACid:26290753, cassava4.1_025977m|PACid:17993108, LOC_Os03g56580.1|PACid:24122…	ppa025263m|PACid:17667688, Thecc1EG029321t1|PACid:27441063, Lus10036194|PACid:23169308, MDP0000216714|PACid:22653268, PGSC0003DMP400002220|PACid:24390009, Potri.001G080900.1|PACid:27046192, Gorai.010G171100.1|PACid:26761218, Solyc05g021090.2.1|PACid:27298079, Lus10038332|PACid:23158458, Potri.003G149700.1|PACid:26997222	LOC_Os12g43530.1|PACid:24145227, Si022714m|PACid:19698841, Sb08g022560.1|PACid:1979209, Pavirv00049093m|PACid:23760303, GRMZM2G475014_T01|PACid:20862912, Pavirv00060688m|PACid:23768676	Si030477m|PACid:19712374, LOC_Os07g04560.1|PACid:24108969, Pavirv00003828m|PACid:23825078, Sb02g002620.1|PACid:1955567, GRMZM2G479980_T01|PACid:20832234
NAC 10	Superset	No	Aquca_002_00586.1|PACid:22053086, Aquca_006_00295.1|PACid:22036824	335709|PACid:16052799, 860234|PACid:16056595	AT1G26870.1|PACid:19652892, AT5G39820.1|PACid:19668724	Bradi4g30177.1|PACid:21810450, Bradi3g59380.1|PACid:21831640, Bradi3g37067.1|PACid:21832109	Bra024677|PACid:22712814, Bra004403|PACid:22702283, Bra016294|PACid:22723125, Bra028441|PACid:22688168	Ciclev10011891m|PACid:20798891, Ciclev10031623m|PACid:20805604	evm.model.supercontig_128.20|PACid:16407443		Carubv10006906m|PACid:20893723, Carubv10011253m|PACid:20889826, Carubv10021514m|PACid:20905194	Cucsa.285120.1|PACid:16974797, Cucsa.265620.1|PACid:16973289	orange1.1g015827m|PACid:18135258, orange1.1g047852m|PACid:18102140		Eucgr.G02506.1|PACid:23588143, Eucgr.I01940.1|PACid:23596653	mrna03833.1-v1.0-hybrid|PACid:27256801	Glyma18g15020.1|PACid:26353980, Glyma01g05680.1|PACid:26325557, Glyma13g05350.2|PACid:26318898, Glyma19g02580.1|PACid:26326049, Glyma02g11900.1|PACid:26289087, Glyma08g41260.2|PACid:26309299	Gorai.006G017700.1|PACid:26832932, Gorai.012G054800.1|PACid:26826967, Gorai.013G085000.1|PACid:26785978, Gorai.005G141200.1|PACid:26801583	Lus10007263|PACid:23165713, Lus10036749|PACid:23171337, Lus10030478|PACid:23140606, Lus10015367|PACid:23160929, Lus10037178|PACid:23152340	MDP0000186765|PACid:22671254, MDP0000241821|PACid:22682548	cassava4.1_022922m|PACid:17974912, cassava4.1_026973m|PACid:17978807, cassava4.1_021102m|PACid:17976328, cassava4.1_023555m|PACid:17988451	mgv1a022481m|PACid:17696615, mgv1a026129m|PACid:17691601			Medtr5g040420.1|PACid:23032171		LOC_Os08g33910.1|PACid:24101920		ppa022278m|PACid:17662614, ppa016710m|PACid:17668785	Potri.017G082000.1|PACid:26985144, Potri.018G049300.1|PACid:27010669	Pavirv00065117m|PACid:23794152, Pavirv00062938m|PACid:23800894, Pavirv00014536m|PACid:23822269, Pavirv00063766m|PACid:23780536, Pavirv00018518m|PACid:23757104, Pavirv00056180m|PACid:23794839	Phvul.002G085700.1|PACid:27170795, Phvul.002G171600.1|PACid:27168566, Phvul.004G028300.1|PACid:27158183	29032.m000021|PACid:16802195, 29813.m001479|PACid:16809439	Sb07g021400.1|PACid:1976132, Sb04g028015.1|PACid:1967502, Sb02g024593.1|PACid:1957568	Si015514m|PACid:19692587, Si019308m|PACid:19688370, Si032144m|PACid:19709993	Solyc05g007550.1.1|PACid:27299475, Solyc02g087920.2.1|PACid:27287883	25673|PACid:15422921	PGSC0003DMP400054481|PACid:24389053, PGSC0003DMP400002374|PACid:24424987	Thecc1EG011718t1|PACid:27461228, Thecc1EG018508t1|PACid:27454619	Thhalv10027860m|PACid:20189676, Thhalv10019631m|PACid:20191621, Thhalv10007709m|PACid:20186036		GSVIVT01019993001|PACid:17829508, GSVIVT01011420001|PACid:17823285	GRMZM2G159094_T01|PACid:20835740, GRMZM2G100593_T01|PACid:20881911, AC198937.4_FGT005|PACid:20854955, GRMZM2G152543_T01|PACid:20868825	(((Eucgr.G02506.1|PACid-23588143:0.53060,(Lus10030478|PACid-23140606:0.44943,(Lus10037178|PACid-23152340:0.00247,Lus10036749|PACid-23171337:0.03472)0.999:0.33955)1.000:0.37363)0.191:0.04538,(mgv1a022481m|PACid-17696615:0.50964,(Solyc05g007550.1.1|PACid-27299475:0.02005,PGSC0003DMP400054481|PACid-24389053:0.00014)0.999:0.23779)0.966:0.14234)0.820:0.04692,(GSVIVT01019993001|PACid-17829508:0.19183,e…	Gorai.006G017700.1|PACid:26832932, 335709|PACid:16052799, Aquca_002_00586.1|PACid:22053086, Thhalv10007709m|PACid:20186036, Eucgr.I01940.1|PACid:23596653, evm.model.supercontig_128.20|PACid:16407443, Pavirv00062938m|PACid:23800894, Cucsa.285120.1|PACid:16974797, Potri.018G049300.1|PACid:27010669, Lus10036749|PACid:23171337, Glyma18g15020.1|PACid:26353980, Glyma01g05680.1|PACid:26325557, orange1.1…	Bradi3g37067.1|PACid:21832109, Si015514m|PACid:19692587, Sb07g021400.1|PACid:1976132, Pavirv00065117m|PACid:23794152, GRMZM2G152543_T01|PACid:20868825, Pavirv00063766m|PACid:23780536, LOC_Os08g33910.1|PACid:24101920, AC198937.4_FGT005|PACid:20854955	Bradi4g30177.1|PACid:21810450, Pavirv00018518m|PACid:23757104, Sb02g024593.1|PACid:1957568, Si032144m|PACid:19709993, Pavirv00056180m|PACid:23794839, GRMZM2G159094_T01|PACid:20835740	Carubv10021514m|PACid:20905194, Thhalv10019631m|PACid:20191621, Bra004403|PACid:22702283
NAC 11	Superset	No	Aquca_022_00269.1|PACid:22054687	496665|PACid:16036414	AT5G64530.1|PACid:19669166	Bradi5g10640.1|PACid:21825267	Bra024306|PACid:22695223, Bra031915|PACid:22691258, Bra037779|PACid:22716308	Ciclev10002538m|PACid:20787910, Ciclev10003379m|PACid:20788160	evm.model.supercontig_42.167|PACid:16419753, evm.model.supercontig_63.29|PACid:16424117		Carubv10027198m|PACid:20911628	Cucsa.228480.1|PACid:16970077, Cucsa.345830.1|PACid:16979551	orange1.1g045827m|PACid:18134357, orange1.1g029016m|PACid:18116952		Eucgr.I00193.1|PACid:23594709, Eucgr.I00192.1|PACid:23594708, Eucgr.I02695.1|PACid:23597478, Eucgr.I00191.1|PACid:23594706		Glyma05g32590.2|PACid:26322542, Glyma15g05690.1|PACid:26332310, Glyma05g24910.2|PACid:26320253, Glyma04g38990.1|PACid:26305827, Glyma08g08010.1|PACid:26307759, Glyma08g19300.1|PACid:26307596, Glyma06g15990.1|PACid:26299644	Gorai.012G036100.1|PACid:26828864, Gorai.005G217400.1|PACid:26803385, Gorai.008G014700.1|PACid:26815445, Gorai.013G063500.1|PACid:26790960	Lus10035647|PACid:23147412, Lus10035648|PACid:23147494, Lus10000206|PACid:23178500, Lus10010747|PACid:23148762	MDP0000250487|PACid:22674976, MDP0000240094|PACid:22633430, MDP0000135374|PACid:22678387	cassava4.1_016624m|PACid:17973610, cassava4.1_032971m|PACid:17989465	mgv1a024889m|PACid:17687571			Medtr8g093790.1|PACid:23037816, Medtr3g096400.1|PACid:23013616		LOC_Os04g35660.1|PACid:24108240, LOC_Os02g34970.1|PACid:24131396		ppa019508m|PACid:17662714	Potri.005G064100.1|PACid:27027955, Potri.007G105000.1|PACid:27015787, Potri.003G022800.1|PACid:26997749, Potri.001G206900.1|PACid:27045883	Pavirv00061246m|PACid:23787928, Pavirv00014118m|PACid:23784241, Pavirv00062664m|PACid:23788606, Pavirv00003927m|PACid:23809638, Pavirv00066946m|PACid:23820723, Pavirv00042113m|PACid:23789771	Phvul.009G156300.1|PACid:27147914, Phvul.006G208600.1|PACid:27165194, Phvul.002G273100.1|PACid:27169867, Phvul.002G206300.1|PACid:27169203	29683.m000467|PACid:16805700, 29992.m001406|PACid:16815277	Sb06g017190.1|PACid:1972482, Sb04g022672.1|PACid:1966822	Si011079m|PACid:19694290, Si018368m|PACid:19687648	Solyc01g104900.2.1|PACid:27303195, Solyc10g047060.1.1|PACid:27279641		PGSC0003DMP400009699|PACid:24411527, PGSC0003DMP400051813|PACid:24423651	Thecc1EG007543t1|PACid:27461192, Thecc1EG001514t1|PACid:27432824	Thhalv10004805m|PACid:20198178		GSVIVT01029709001|PACid:17836424, GSVIVT01026468001|PACid:17834166	GRMZM2G316840_T01|PACid:20845140, GRMZM2G094067_T01|PACid:20877641	((Ciclev10002538m|PACid-20787910:0.0,orange1.1g029016m|PACid-18116952:0.0):0.15069,((Cucsa.345830.1|PACid-16979551:0.36521,(Potri.003G022800.1|PACid-26997749:0.09706,Potri.001G206900.1|PACid-27045883:0.18344)0.994:0.17291)0.000:0.01115,(((((Lus10035647|PACid-23147412:0.0,Lus10035648|PACid-23147494:0.0,Lus10000206|PACid-23178500:0.0):0.02073,Lus10010747|PACid-23148762:0.01190)1.000:0.16392,(Bra024…	orange1.1g029016m|PACid:18116952, Thecc1EG007543t1|PACid:27461192, 496665|PACid:16036414, Lus10000206|PACid:23178500, Sb04g022672.1|PACid:1966822, Bradi5g10640.1|PACid:21825267, Pavirv00042113m|PACid:23789771, Gorai.008G014700.1|PACid:26815445, Phvul.002G206300.1|PACid:27169203, GRMZM2G094067_T01|PACid:20877641, Bra024306|PACid:22695223, AT5G64530.1|PACid:19669166, ppa019508m|PACid:17662714, Lus1…	Potri.005G064100.1|PACid:27027955, Thecc1EG001514t1|PACid:27432824, Glyma04g38990.1|PACid:26305827, GSVIVT01026468001|PACid:17834166, Phvul.002G273100.1|PACid:27169867, Eucgr.I00191.1|PACid:23594706, Eucgr.I00192.1|PACid:23594708, Eucgr.I00193.1|PACid:23594709, cassava4.1_016624m|PACid:17973610, Glyma05g32590.2|PACid:26322542, Glyma06g15990.1|PACid:26299644, Gorai.012G036100.1|PACid:26828864, ora…	PGSC0003DMP400009699|PACid:24411527, Solyc10g047060.1.1|PACid:27279641
NAC 12	Superset	No	Aquca_015_00469.1|PACid:22041738	480590|PACid:16047066	AT2G17040.1|PACid:19642299	Bradi1g29857.1|PACid:21822481, Bradi1g76207.1|PACid:21820026	Bra013034|PACid:22709074, Bra037283|PACid:22716743, Bra002018|PACid:22692292	Ciclev10029007m|PACid:20813317	evm.model.supercontig_320.2|PACid:16417485		Carubv10014350m|PACid:20897357	Cucsa.099390.1|PACid:16958414, Cucsa.119310.1|PACid:16960967	orange1.1g023427m|PACid:18099741		Eucgr.I01494.1|PACid:23596091	mrna17203.1-v1.0-hybrid|PACid:27262235	Glyma11g10230.1|PACid:26294816, Glyma12g02540.1|PACid:26294016	Gorai.008G038800.1|PACid:26818984, Gorai.003G003900.1|PACid:26800155, Gorai.005G257800.1|PACid:26804594, Gorai.002G001900.1|PACid:26793382	Lus10022636|PACid:23178568, Lus10023966|PACid:23160718, Lus10003333|PACid:23148061, Lus10025118|PACid:23167800	MDP0000480581|PACid:22655508, MDP0000868556|PACid:22638922	cassava4.1_013334m|PACid:17964025, cassava4.1_012939m|PACid:17974994, cassava4.1_015927m|PACid:17966278	mgv1a011510m|PACid:17672247, mgv1a012157m|PACid:17686938, mgv1a022601m|PACid:17675034			Medtr4g075980.1|PACid:23051114		LOC_Os06g51070.1|PACid:24141031, LOC_Os03g04070.1|PACid:24126989		ppa009455m|PACid:17661079	Potri.005G103200.1|PACid:27028360, Potri.009G141600.1|PACid:26987854, Potri.004G181900.1|PACid:26991766	Pavirv00001151m|PACid:23824772, Pavirv00033799m|PACid:23796272, Pavirv00057762m|PACid:23811847, Pavirv00061480m|PACid:23823284	Phvul.011G024700.1|PACid:27152118	29830.m001415|PACid:16810157, 29797.m000353|PACid:16808866	Sb10g030770.1|PACid:1985161, Sb01g048130.1|PACid:1954932	Si006994m|PACid:19706140, Si036757m|PACid:19681615	Solyc02g061780.2.1|PACid:27287934, Solyc10g055760.1.1|PACid:27280912	71305|PACid:15422488	PGSC0003DMP400015241|PACid:24426654, PGSC0003DMP400019203|PACid:24410298	Thecc1EG006499t1|PACid:27462948, Thecc1EG000097t1|PACid:27434720	Thhalv10022800m|PACid:20202173		GSVIVT01023921001|PACid:17832230, GSVIVT01007194001|PACid:17820203	GRMZM2G389557_T01|PACid:20878517, GRMZM2G126817_T01|PACid:20839484, GRMZM2G059428_T01|PACid:20865990, GRMZM2G074358_T01|PACid:20820606	(GSVIVT01023921001|PACid-17832230:0.22707,(Medtr4g075980.1|PACid-23051114:0.18315,(Phvul.011G024700.1|PACid-27152118:0.08518,(Glyma12g02540.1|PACid-26294016:0.00024,Glyma11g10230.1|PACid-26294816:0.02827)0.907:0.04456)0.968:0.11001)1.000:0.23317,((((Gorai.008G038800.1|PACid-26818984:0.12386,Thecc1EG006499t1|PACid-27462948:0.07335)0.408:0.02072,(Gorai.002G001900.1|PACid-26793382:0.21260,Gorai.005G…	Si036757m|PACid:19681615, Glyma12g02540.1|PACid:26294016, Aquca_015_00469.1|PACid:22041738, evm.model.supercontig_320.2|PACid:16417485, ppa009455m|PACid:17661079, 29797.m000353|PACid:16808866, Phvul.011G024700.1|PACid:27152118, cassava4.1_012939m|PACid:17974994, Bra013034|PACid:22709074, Si006994m|PACid:19706140, Carubv10014350m|PACid:20897357, Pavirv00057762m|PACid:23811847, GSVIVT01007194001|PA…	29830.m001415|PACid:16810157, cassava4.1_015927m|PACid:17966278, Potri.005G103200.1|PACid:27028360	Thecc1EG000097t1|PACid:27434720, Gorai.003G003900.1|PACid:26800155	Solyc02g061780.2.1|PACid:27287934, PGSC0003DMP400015241|PACid:24426654
NAC 13	Superset	No	Aquca_014_00018.1|PACid:22027899	484160|PACid:16053421	AT2G02450.2|PACid:19638354	Bradi2g57297.1|PACid:21805010, Bradi2g25150.1|PACid:21807060, Bradi3g13630.1|PACid:21830221	Bra024818|PACid:22697694, Bra026595|PACid:22689364, Bra017416|PACid:22714987	Ciclev10001346m|PACid:20789184, Ciclev10001401m|PACid:20785587	evm.model.supercontig_566.2|PACid:16422821		Carubv10017334m|PACid:20887213	Cucsa.260400.1|PACid:16973160	orange1.1g016095m|PACid:18104608, orange1.1g046996m|PACid:18104611		Eucgr.G00054.1|PACid:23585829	mrna29260.1-v1.0-hybrid|PACid:27268750	Glyma17g00650.2|PACid:26312726, Glyma07g40140.1|PACid:26348748	Gorai.010G142400.1|PACid:26761511, Gorai.011G090000.1|PACid:26812278	Lus10003366|PACid:23161711, Lus10003367|PACid:23161713, Lus10023208|PACid:23180999, Lus10008419|PACid:23163516, Lus10008897|PACid:23144222, Lus10008420|PACid:23163514	MDP0000189394|PACid:22643726, MDP0000679946|PACid:22644969	cassava4.1_023803m|PACid:17977609, cassava4.1_009166m|PACid:17971544	mgv1a012693m|PACid:17681708, mgv1a009074m|PACid:17672598					LOC_Os01g66490.1|PACid:24121020, LOC_Os05g34600.1|PACid:24150769, LOC_Os08g02160.1|PACid:24099145	Pp1s4_283V6.1|PACid:18046814	ppa021989m|PACid:17645859	Potri.003G046700.1|PACid:26996565, Potri.004G230800.1|PACid:26991165	Pavirv00053370m|PACid:23770712, Pavirv00055387m|PACid:23776176, Pavirv00037275m|PACid:23788092, Pavirv00068773m|PACid:23809647, Pavirv00009610m|PACid:23756896	Phvul.L010000.1|PACid:27167497	30063.m001417|PACid:16816374	Sb07g001400.1|PACid:1974725, Sb03g042210.1|PACid:1964187, Sb09g020590.1|PACid:1980904	Si001651m|PACid:19673377, Si013995m|PACid:19690670, Si022103m|PACid:19699004	Solyc01g102740.2.1|PACid:27302354	74001|PACid:15406659	PGSC0003DMP400031815|PACid:24423481	Thecc1EG027945t1|PACid:27438331	Thhalv10004330m|PACid:20199721		GSVIVT01023123001|PACid:17831702	GRMZM2G123246_T01|PACid:20859753, GRMZM2G147867_T01|PACid:20823477, GRMZM2G030325_T01|PACid:20820402, GRMZM2G134687_T01|PACid:20852263, GRMZM5G813651_T01|PACid:20825419	((((((Lus10003367|PACid-23161713:0.05417,Lus10008419|PACid-23163516:0.05271)0.990:0.14518,(Lus10008420|PACid-23163514:0.03829,Lus10003366|PACid-23161711:0.07469)0.984:0.22387)1.000:0.47240,(ppa021989m|PACid-17645859:0.30435,(GSVIVT01023123001|PACid-17831702:0.19391,Cucsa.260400.1|PACid-16973160:0.39086)0.707:0.06986)0.171:0.03804)0.312:0.03146,((Aquca_014_00018.1|PACid-22027899:0.43869,(Solyc01g1…	Lus10003367|PACid:23161713, Potri.004G230800.1|PACid:26991165, Lus10008420|PACid:23163514, AT2G02450.2|PACid:19638354, Lus10008419|PACid:23163516, Eucgr.G00054.1|PACid:23585829, Sb03g042210.1|PACid:1964187, Ciclev10001346m|PACid:20789184, Pp1s4_283V6.1|PACid:18046814, Pavirv00068773m|PACid:23809647, Bra017416|PACid:22714987, Si001651m|PACid:19673377, ppa021989m|PACid:17645859, cassava4.1_009166m|…	Pavirv00053370m|PACid:23770712, GRMZM2G147867_T01|PACid:20823477, Sb09g020590.1|PACid:1980904, Pavirv00037275m|PACid:23788092, Si022103m|PACid:19699004, LOC_Os05g34600.1|PACid:24150769, Bradi2g25150.1|PACid:21807060, GRMZM2G134687_T01|PACid:20852263	Sb07g001400.1|PACid:1974725, GRMZM2G123246_T01|PACid:20859753, Pavirv00055387m|PACid:23776176, Si013995m|PACid:19690670, Bradi3g13630.1|PACid:21830221, GRMZM2G030325_T01|PACid:20820402, LOC_Os08g02160.1|PACid:24099145
NAC 14	Superset	No		883225|PACid:16044402, 897508|PACid:16058654	AT3G12977.1|PACid:19660484, AT1G56010.2|PACid:19654141	Bradi1g32660.1|PACid:21819809, Bradi3g17287.1|PACid:21829452, Bradi4g02060.1|PACid:21814663	Bra001480|PACid:22711468, Bra034713|PACid:22685024, Bra030820|PACid:22723454	Ciclev10021117m|PACid:20807990	evm.model.supercontig_10.25|PACid:16404615		Carubv10011081m|PACid:20891443	Cucsa.040380.1|PACid:16952764	orange1.1g030909m|PACid:18123701		Eucgr.F01449.1|PACid:23582135	mrna10469.1-v1.0-hybrid|PACid:27274127	Glyma15g40510.1|PACid:26332447, Glyma08g18470.1|PACid:26308977	Gorai.009G354900.1|PACid:26765607, Gorai.002G033100.1|PACid:26792814	Lus10026200|PACid:23156432, Lus10042466|PACid:23153542	MDP0000528658|PACid:22620692, MDP0000552812|PACid:22646747, MDP0000298182|PACid:22631451	cassava4.1_020925m|PACid:17985095, cassava4.1_029889m|PACid:17973439	mgv1a009375m|PACid:17692377			Medtr2g064470.1|PACid:23014830		LOC_Os12g41680.1|PACid:24147788, LOC_Os08g10080.1|PACid:24101125, LOC_Os06g46270.1|PACid:24141633		ppa008801m|PACid:17654344	Potri.007G065400.1|PACid:27015589, Potri.005G098200.1|PACid:27031770	Pavirv00015497m|PACid:23815559, Pavirv00050483m|PACid:23764133, Pavirv00048196m|PACid:23790022, Pavirv00070300m|PACid:23809917, Pavirv00017047m|PACid:23777728, Pavirv00055061m|PACid:23824230, Pavirv00017460m|PACid:23780404, Pavirv00055093m|PACid:23813110	Phvul.005G055400.1|PACid:27150000	29650.m000275|PACid:16804872	Sb08g021080.1|PACid:1979012, Sb05g008290.1|PACid:1969874, Sb06g028800.1|PACid:1973902, Sb10g027100.1|PACid:1984695, Sb07g005610.1|PACid:1975288	Si006975m|PACid:19704071, Si010680m|PACid:19694878, Si022747m|PACid:19701137, Si014180m|PACid:19691079	Solyc07g066330.2.1|PACid:27293865		PGSC0003DMP400038263|PACid:24416580	Thecc1EG032479t1|PACid:27444489	Thhalv10021297m|PACid:20182204, Thhalv10011659m|PACid:20184154		GSVIVT01020478001|PACid:17829833	GRMZM2G156977_T01|PACid:20842047, GRMZM2G063522_T01|PACid:20876968, GRMZM2G167018_T01|PACid:20874573, GRMZM2G114850_T01|PACid:20825569	((Lus10042466|PACid-23153542:0.02452,Lus10026200|PACid-23156432:0.11505)1.000:0.62982,(Ciclev10021117m|PACid-20807990:0.00014,orange1.1g030909m|PACid-18123701:0.21818)1.000:0.31847,((((Bra030820|PACid-22723454:0.09228,(Thhalv10011659m|PACid-20184154:0.09213,(883225|PACid-16044402:0.01095,(Carubv10011081m|PACid-20891443:0.07039,AT1G56010.2|PACid-19654141:0.02305)0.117:0.00731)0.933:0.04182)0.833:0…	PGSC0003DMP400038263|PACid:24416580, Si006975m|PACid:19704071, AT1G56010.2|PACid:19654141, Potri.005G098200.1|PACid:27031770, GRMZM2G063522_T01|PACid:20876968, Lus10042466|PACid:23153542, Bra030820|PACid:22723454, Pavirv00017047m|PACid:23777728, Glyma15g40510.1|PACid:26332447, Pavirv00055093m|PACid:23813110, cassava4.1_029889m|PACid:17973439, Potri.007G065400.1|PACid:27015589, mgv1a009375m|PACid:…	Si022747m|PACid:19701137, Pavirv00017460m|PACid:23780404, Sb08g021080.1|PACid:1979012, Bradi4g02060.1|PACid:21814663, LOC_Os12g41680.1|PACid:24147788, GRMZM2G114850_T01|PACid:20825569	Si014180m|PACid:19691079, GRMZM2G167018_T01|PACid:20874573, Sb07g005610.1|PACid:1975288, LOC_Os08g10080.1|PACid:24101125, Pavirv00070300m|PACid:23809917, Bradi3g17287.1|PACid:21829452	897508|PACid:16058654, Bra001480|PACid:22711468, Thhalv10021297m|PACid:20182204, AT3G12977.1|PACid:19660484	Si010680m|PACid:19694878, Sb06g028800.1|PACid:1973902, Pavirv00050483m|PACid:23764133, GRMZM2G156977_T01|PACid:20842047
NAC 15	Superset	No	Aquca_054_00006.1|PACid:22037124	861842|PACid:16035200, 871410|PACid:16059986	AT5G14490.1|PACid:19673171, AT3G01600.1|PACid:19661485	Bradi5g13450.1|PACid:21824467, Bradi3g47627.1|PACid:21833446	Bra006257|PACid:22707081	Ciclev10015507m|PACid:20817484			Carubv10014004m|PACid:20900988, Carubv10002665m|PACid:20909863	Cucsa.011210.1|PACid:16951392	orange1.1g021353m|PACid:18100892		Eucgr.J02254.1|PACid:23600351		Glyma19g08510.2|PACid:26326355, Glyma05g09110.2|PACid:26320633, Glyma19g00640.2|PACid:26328486, Glyma16g07501.1|PACid:26352765	Gorai.007G075300.1|PACid:26782789, Gorai.006G034600.1|PACid:26834648	Lus10003668|PACid:23171431		cassava4.1_025371m|PACid:17963077, cassava4.1_027882m|PACid:17971130	mgv1a023855m|PACid:17690036					LOC_Os02g38130.1|PACid:24129345		ppa006948m|PACid:17661026	Potri.001G343800.1|PACid:27044277	Pavirv00016270m|PACid:23820927, Pavirv00014671m|PACid:23810141, Pavirv00015399m|PACid:23802329, Pavirv00039980m|PACid:23818790, Pavirv00006365m|PACid:23811068	Phvul.008G159200.1|PACid:27153823, Phvul.004G004900.1|PACid:27157490	29917.m002016|PACid:16813619	Sb06g020103.1|PACid:1972855, Sb06g020100.1|PACid:1972854, Sb04g024780.1|PACid:1967094	Si010735m|PACid:19696052, Si017393m|PACid:19688999, Si012740m|PACid:19695353	Solyc02g093420.2.1|PACid:27288413		PGSC0003DMP400022333|PACid:24426239	Thecc1EG016984t1|PACid:27453052	Thhalv10015728m|PACid:20204829, Thhalv10022099m|PACid:20182928		GSVIVT01032388001|PACid:17838321	GRMZM2G038073_T01|PACid:20878694, GRMZM2G111770_T01|PACid:20873206, GRMZM2G450445_T02|PACid:20841774, GRMZM2G104078_T02|PACid:20855820	((((Phvul.004G004900.1|PACid-27157490:0.14202,(Glyma05g09110.2|PACid-26320633:0.06697,Glyma19g00640.2|PACid-26328486:0.06379)0.565:0.02019)1.000:0.21479,(Phvul.008G159200.1|PACid-27153823:0.14018,(Glyma19g08510.2|PACid-26326355:0.04450,Glyma16g07501.1|PACid-26352765:0.05016)0.960:0.03436)0.975:0.06901)1.000:0.23999,((mgv1a023855m|PACid-17690036:0.39721,(Aquca_054_00006.1|PACid-22037124:0.58902,(E…	Si017393m|PACid:19688999, Cucsa.011210.1|PACid:16951392, PGSC0003DMP400022333|PACid:24426239, mgv1a023855m|PACid:17690036, AT3G01600.1|PACid:19661485, Phvul.004G004900.1|PACid:27157490, Ciclev10015507m|PACid:20817484, Glyma16g07501.1|PACid:26352765, 871410|PACid:16059986, GRMZM2G104078_T02|PACid:20855820, Carubv10014004m|PACid:20900988, Pavirv00016270m|PACid:23820927, 29917.m002016|PACid:16813619…	Si012740m|PACid:19695353, Pavirv00014671m|PACid:23810141, Bradi5g13450.1|PACid:21824467, Sb06g020103.1|PACid:1972855, Pavirv00006365m|PACid:23811068, GRMZM2G450445_T02|PACid:20841774, GRMZM2G111770_T01|PACid:20873206	AT5G14490.1|PACid:19673171, Thhalv10015728m|PACid:20204829, Carubv10002665m|PACid:20909863, 861842|PACid:16035200, Bra006257|PACid:22707081
NAC 16	Superset	No	Aquca_024_00080.1|PACid:22051478	474413|PACid:16052052, 492058|PACid:16065040, 478996|PACid:16037104	AT4G27410.3|PACid:19646414, AT1G52890.1|PACid:19657545, AT3G15500.1|PACid:19663040		Bra021113|PACid:22705725, Bra019052|PACid:22708004, Bra001596|PACid:22710710, Bra018998|PACid:22696698, Bra027238|PACid:22684043, Bra026353|PACid:22704399	Ciclev10008812m|PACid:20795911	evm.model.supercontig_80.93|PACid:16426822		Carubv10005353m|PACid:20895207, Carubv10014211m|PACid:20899880, Carubv10009816m|PACid:20889146	Cucsa.074610.1|PACid:16955673, Cucsa.341800.1|PACid:16979272	orange1.1g019011m|PACid:18130649		Eucgr.F01093.1|PACid:23581756	mrna31149.1-v1.0-hybrid|PACid:27271813	Glyma12g35000.1|PACid:26292754, Glyma13g35550.1|PACid:26319051, Glyma06g38410.1|PACid:26298645, Glyma12g22880.1|PACid:26293213	Gorai.009G433200.1|PACid:26764751, Gorai.002G073700.1|PACid:26795240		MDP0000262032|PACid:22666695, MDP0000132623|PACid:22679202	cassava4.1_010991m|PACid:17979784, cassava4.1_010999m|PACid:17987110	mgv1a009604m|PACid:17695630, mgv1a010607m|PACid:17670480							ppa008301m|PACid:17656616	Potri.011G123300.1|PACid:27001220, Potri.001G404100.1|PACid:27041070		Phvul.005G084500.1|PACid:27150268, Phvul.011G147800.1|PACid:27151620	28219.m000090|PACid:16800351			Solyc07g063410.2.1|PACid:27294350, Solyc12g013620.1.1|PACid:27307896		PGSC0003DMP400026903|PACid:24380839, PGSC0003DMP400033523|PACid:24416566	Thecc1EG031364t3|PACid:27446444	Thhalv10021174m|PACid:20181833, Thhalv10025818m|PACid:20194773, Thhalv10011676m|PACid:20184100		GSVIVT01014403001|PACid:17825394		((evm.model.supercontig_80.93|PACid-16426822:0.16436,(Gorai.002G073700.1|PACid-26795240:0.09249,(Gorai.009G433200.1|PACid-26764751:0.08593,Thecc1EG031364t3|PACid-27446444:0.13011)0.766:0.01055)0.986:0.04417)0.895:0.02107,((Ciclev10008812m|PACid-20795911:0.00260,orange1.1g019011m|PACid-18130649:0.00254)1.000:0.11200,(ppa008301m|PACid-17656616:0.05455,(mrna31149.1-v1.0-hybrid|PACid-27271813:0.13878…	Thhalv10021174m|PACid:20181833, Bra021113|PACid:22705725, Carubv10014211m|PACid:20899880, AT3G15500.1|PACid:19663040, Bra027238|PACid:22684043, 478996|PACid:16037104	Thhalv10011676m|PACid:20184100, Carubv10009816m|PACid:20889146, AT1G52890.1|PACid:19657545, Bra018998|PACid:22696698, 474413|PACid:16052052
NAC 17	Superset	No		481629|PACid:16064162, 910218|PACid:16059737, 347510|PACid:16038029	AT5G22290.1|PACid:19672922, AT2G27300.1|PACid:19638459, AT3G44290.1|PACid:19665212		Bra002403|PACid:22692587, Bra020182|PACid:22689419, Bra006619|PACid:22709243, Bra012024|PACid:22701097, Bra021471|PACid:22704512	Ciclev10028618m|PACid:20812841	evm.model.supercontig_195.35|PACid:16412288		Carubv10001357m|PACid:20910892, Carubv10023568m|PACid:20902027, Carubv10019187m|PACid:20886302	Cucsa.185800.1|PACid:16967760	orange1.1g025338m|PACid:18107226		Eucgr.B03823.1|PACid:23569240, Eucgr.J00531.1|PACid:23598318	mrna08448.1-v1.0-hybrid|PACid:27266928	Glyma13g39090.2|PACid:26315423, Glyma12g31211.1|PACid:26291874	Gorai.009G083500.1|PACid:26769681, Gorai.006G113700.1|PACid:26831159	Lus10034183|PACid:23154733, Lus10005204|PACid:23145835, Lus10013316|PACid:23151411, Lus10043402|PACid:23168395	MDP0000861740|PACid:22621080, MDP0000137733|PACid:22650643, MDP0000133636|PACid:22646244	cassava4.1_032848m|PACid:17969616	mgv1a008377m|PACid:17672556			Medtr2g086880.1|PACid:23015023				ppa008321m|PACid:17658751	Potri.009G161300.1|PACid:26987909		Phvul.005G121800.1|PACid:27149242	30055.m001612|PACid:16816243			Solyc11g068750.1.1|PACid:27295845, Solyc06g074170.2.1|PACid:27284766		PGSC0003DMP400034078|PACid:24406871, PGSC0003DMP400010437|PACid:24394476	Thecc1EG041332t3|PACid:27429626	Thhalv10010675m|PACid:20207711, Thhalv10002300m|PACid:20200608, Thhalv10013903m|PACid:20204109, Thhalv10002040m|PACid:20200479, Thhalv10002027m|PACid:20200597		GSVIVT01036071001|PACid:17841110		(Eucgr.B03823.1|PACid-23569240:0.52724,(((((MDP0000137733|PACid-22650643:0.21594,(MDP0000861740|PACid-22621080:0.11264,MDP0000133636|PACid-22646244:0.12592)0.623:0.02070)0.278:0.06425,ppa008321m|PACid-17658751:0.11584)0.922:0.08790,mrna08448.1-v1.0-hybrid|PACid-27266928:0.32659)1.000:0.21882,((Cucsa.185800.1|PACid-16967760:0.62246,Eucgr.J00531.1|PACid-23598318:0.42562)0.373:0.03185,(Medtr2g086880…	Medtr2g086880.1|PACid:23015023, Bra012024|PACid:22701097, Bra020182|PACid:22689419, AT5G22290.1|PACid:19672922, mgv1a008377m|PACid:17672556, Thhalv10013903m|PACid:20204109, Lus10043402|PACid:23168395, 910218|PACid:16059737, Eucgr.J00531.1|PACid:23598318, GSVIVT01036071001|PACid:17841110, Glyma13g39090.2|PACid:26315423, Ciclev10028618m|PACid:20812841, Carubv10001357m|PACid:20910892, Gorai.009G0835…	Bra021471|PACid:22704512, 347510|PACid:16038029, AT3G44290.1|PACid:19665212, Carubv10019187m|PACid:20886302	PGSC0003DMP400034078|PACid:24406871, Solyc11g068750.1.1|PACid:27295845
NAC 18	Neither subset nor superset	No	Aquca_002_01098.1|PACid:22052296	890145|PACid:16049064	AT1G25580.1|PACid:19658077	Bradi1g43840.1|PACid:21814928	Bra024733|PACid:22716485	Ciclev10031598m|PACid:20805680	evm.model.supercontig_53.116|PACid:16422177		Carubv10009087m|PACid:20892050	Cucsa.283900.1|PACid:16974622	orange1.1g014310m|PACid:18121836		Eucgr.G02349.1|PACid:23587957	mrna03875.1-v1.0-hybrid|PACid:27253956	Glyma01g22510.1|PACid:26325327, Glyma02g11140.1|PACid:26291415, Glyma20g32690.2|PACid:26338793, Glyma10g34730.2|PACid:26343645	Gorai.008G186300.1|PACid:26814666	Lus10021708|PACid:23180336, Lus10041492|PACid:23146870	MDP0000165845|PACid:22636033, MDP0000216205|PACid:22652472, MDP0000224592|PACid:22649360	cassava4.1_030875m|PACid:17968998, cassava4.1_008059m|PACid:17962699	mgv1a007422m|PACid:17697547			Medtr1g093680.1|PACid:23043203, Medtr5g053430.1|PACid:23033497, Medtr1g093670.1|PACid:23044105				ppa005648m|PACid:17664462	Potri.010G129700.1|PACid:26980163, Potri.008G116600.1|PACid:27036499	Pavirv00037335m|PACid:23777154, Pavirv00025561m|PACid:23772635, Pavirv00030821m|PACid:23816877, Pavirv00062773m|PACid:23780993	Phvul.003G027100.1|PACid:27143222	29738.m001046|PACid:16807336	Sb10g009670.1|PACid:1983355	Si019444m|PACid:19686914, Si006639m|PACid:19703043	Solyc05g009840.2.1|PACid:27299099		PGSC0003DMP400001544|PACid:24388696	Thecc1EG011869t1|PACid:27462472	Thhalv10007551m|PACid:20187827		GSVIVT01011954001|PACid:17823700	GRMZM2G086768_T01|PACid:20821267, GRMZM2G379608_T01|PACid:20823862, GRMZM2G027309_T01|PACid:20824983, GRMZM2G078954_T01|PACid:20821386	((((Aquca_002_01098.1|PACid-22052296:0.46117,Cucsa.283900.1|PACid-16974622:0.22512)0.710:0.06283,((Si019444m|PACid-19686914:0.04672,(Pavirv00025561m|PACid-23772635:0.01840,Pavirv00062773m|PACid-23780993:0.02729)0.929:0.03922)1.000:0.26839,(Bradi1g43840.1|PACid-21814928:0.21718,((Si006639m|PACid-19703043:0.04144,(Pavirv00037335m|PACid-23777154:0.01344,Pavirv00030821m|PACid-23816877:0.02639)0.998:0…	N/A
NAC 19	Neither subset nor superset	No	Aquca_017_00010.1|PACid:22031815	336483|PACid:16064308, 473571|PACid:16040451	AT1G34180.2|PACid:19658289, AT1G34190.1|PACid:19654164		Bra034439|PACid:22684744, Bra034436|PACid:22686724, Bra036744|PACid:22723618, Bra028039|PACid:22714353	Ciclev10000612m|PACid:20788542	evm.model.supercontig_26.135|PACid:16415067		Carubv10008761m|PACid:20893095, Carubv10008706m|PACid:20893156	Cucsa.236170.1|PACid:16970466, Cucsa.364130.1|PACid:16981210	orange1.1g017899m|PACid:18100514, orange1.1g018321m|PACid:18091975		Eucgr.F02771.1|PACid:23583663	mrna00252.1-v1.0-hybrid|PACid:27260091, mrna27539.1-v1.0-hybrid|PACid:27265388	Glyma10g36360.1|PACid:26343552, Glyma20g31210.4|PACid:26338106	Gorai.005G076200.1|PACid:26803262, Gorai.009G260000.1|PACid:26771506	Lus10006054|PACid:23147753, Lus10028713|PACid:23164571	MDP0000169485|PACid:22674029, MDP0000852271|PACid:22625858, MDP0000146969|PACid:22663453, MDP0000219488|PACid:22625875	cassava4.1_004148m|PACid:17960032, cassava4.1_004386m|PACid:17988123	mgv1a005759m|PACid:17690571, mgv1a003672m|PACid:17689340							ppa003410m|PACid:17652856	Potri.005G200100.1|PACid:27029393, Potri.002G061300.1|PACid:27023006		Phvul.007G085600.1|PACid:27161604	28644.m000925|PACid:16801381, 28644.m000924|PACid:16801380			Solyc04g072220.2.1|PACid:27277850, Solyc12g056790.1.1|PACid:27308003		PGSC0003DMP400029635|PACid:24379439, PGSC0003DMP400054265|PACid:24384238	Thecc1EG036587t4|PACid:27459202	Thhalv10007196m|PACid:20185344, Thhalv10007221m|PACid:20188261		GSVIVT01013671001|PACid:17824872		(evm.model.supercontig_26.135|PACid-16415067:0.30242,(Aquca_017_00010.1|PACid-22031815:0.65098,(Gorai.009G260000.1|PACid-26771506:0.17482,(Gorai.005G076200.1|PACid-26803262:0.14318,Thecc1EG036587t4|PACid-27459202:0.09717)0.333:0.01604)1.000:0.14788)0.705:0.02844,(((((orange1.1g017899m|PACid-18100514:0.01987,(orange1.1g018321m|PACid-18091975:0.00165,Ciclev10000612m|PACid-20788542:0.00460)0.929:0.0…	N/A
NAC 20	Neither subset nor superset	No						Ciclev10003273m|PACid:20786738	evm.model.supercontig_80.23|PACid:16426745, evm.model.supercontig_80.24|PACid:16426746, evm.model.supercontig_80.21|PACid:16426743, evm.model.supercontig_42.100|PACid:16419680, evm.model.supercontig_80.18|PACid:16426739, evm.model.supercontig_80.19|PACid:16426740, evm.TU.contig_38280.1|PACid:16431166, evm.model.supercontig_12.157|PACid:16406700, evm.model.supercontig_42.99|PACid:16419864, evm.mod…						Eucgr.B01624.1|PACid:23566780, Eucgr.E00541.1|PACid:23577286, Eucgr.E00542.1|PACid:23577287, Eucgr.E00545.1|PACid:23577289, Eucgr.C01264.1|PACid:23570836, Eucgr.E00551.1|PACid:23577296, Eucgr.L02867.1|PACid:23607465, Eucgr.F03963.1|PACid:23585177, Eucgr.F03962.1|PACid:23585176			Gorai.002G019700.1|PACid:26797012, Gorai.013G066200.1|PACid:26789824, Gorai.005G016000.1|PACid:26803360, Gorai.011G257000.1|PACid:26811839, Gorai.010G251100.1|PACid:26760491	Lus10018591|PACid:23180427, Lus10037106|PACid:23152254, Lus10036959|PACid:23171029, Lus10009924|PACid:23150121, Lus10039824|PACid:23165227, Lus10036955|PACid:23171090		cassava4.1_030295m|PACid:17985479, cassava4.1_021626m|PACid:17979368, cassava4.1_027756m|PACid:17979319, cassava4.1_027890m|PACid:17979141									Potri.003G149400.1|PACid:26998255			29686.m000865|PACid:16805776						Thecc1EG036236t1|PACid:27458604, Thecc1EG036193t1|PACid:27459341, Thecc1EG036197t1|PACid:27458106, Thecc1EG036247t1|PACid:27459370, Thecc1EG022059t1|PACid:27420762, Thecc1EG030287t1|PACid:27440828					(((((29686.m000865|PACid-16805776:1.20361,((((evm.model.supercontig_80.20|PACid-16426742:0.08583,(evm.model.supercontig_80.17|PACid-16426738:0.11183,(evm.TU.contig_38280.1|PACid-16431166:0.00014,evm.model.supercontig_80.23|PACid-16426745:0.00016)0.770:0.00433)0.751:0.00342)0.943:0.10875,(evm.TU.contig_45261.1|PACid-16432151:0.00014,((evm.model.supercontig_12.157|PACid-16406700:0.06264,(evm.model.…	N/A
NAC 21	Neither subset nor superset	No		357630|PACid:16036287											Eucgr.G01082.1|PACid:23586691, Eucgr.G01083.1|PACid:23586692, Eucgr.H00826.1|PACid:23590212		Glyma07g05360.1|PACid:26349259, Glyma07g05370.1|PACid:26347559, Glyma16g01911.1|PACid:26353131, Glyma16g01930.1|PACid:26351998, Glyma16g01940.1|PACid:26352739, Glyma07g05351.1|PACid:26347543		Lus10030174|PACid:23153061, Lus10010098|PACid:23158887, Lus10005144|PACid:23141914		cassava4.1_028212m|PACid:17975781, cassava4.1_015961m|PACid:17981040				AC233657_7.1|PACid:23040563, AC233662_29.1|PACid:23040628, AC233662_31.1|PACid:23040629, AC233657_12.1|PACid:23040573, AC233657_9.1|PACid:23040571, AC233657_16.1|PACid:23040548, AC233685_39.1|PACid:23045945, AC233662_24.1|PACid:23040666, AC233662_33.1|PACid:23040665, AC233685_15.1|PACid:23046004				ppa016876m|PACid:17649908, ppb017658m|PACid:17641991	Potri.002G182300.1|PACid:27022684, Potri.014G108000.1|PACid:27034282, Potri.014G076000.1|PACid:27034277, Potri.002G182000.1|PACid:27020692, Potri.014G107700.1|PACid:27034781, Potri.014G107900.1|PACid:27034760, Potri.002G154200.1|PACid:27021074		Phvul.010G120700.1|PACid:27140628, Phvul.010G121100.1|PACid:27141144, Phvul.010G120600.1|PACid:27140544, Phvul.010G121000.1|PACid:27140385	30076.m004477|PACid:16817090, 30076.m004476|PACid:16817089, 30157.m000796|PACid:16820896									GSVIVT01027477001|PACid:17834847, GSVIVT01027470001|PACid:17834842, GSVIVT01027473001|PACid:17834844, GSVIVT01027472001|PACid:17834843		(Phvul.010G120700.1|PACid-27140628:0.35688,(Glyma16g01930.1|PACid-26351998:0.18486,(Glyma07g05360.1|PACid-26349259:0.12702,(Phvul.010G121000.1|PACid-27140385:0.24611,(Glyma07g05370.1|PACid-26347559:0.08895,Glyma16g01940.1|PACid-26352739:0.04985)0.950:0.03517)0.759:0.03033)0.901:0.02558)0.453:0.01198,(Phvul.010G120600.1|PACid-27140544:0.28669,((Phvul.010G121100.1|PACid-27141144:0.17968,(Glyma07g05…	N/A
NAC 22	Neither subset nor superset	No	Aquca_030_00013.1|PACid:22036116	908325|PACid:16062967, 478384|PACid:16056771	AT3G10500.1|PACid:19659842, AT5G04410.1|PACid:19671101		Bra009456|PACid:22691935, Bra028790|PACid:22690643, Bra005804|PACid:22709573, Bra034120|PACid:22706006, Bra009646|PACid:22693201	Ciclev10031147m|PACid:20805266	evm.model.supercontig_706.6|PACid:16425411		Carubv10013370m|PACid:20898891, Carubv10003768m|PACid:20909064	Cucsa.186150.1|PACid:16967780, Cucsa.308770.1|PACid:16976405	orange1.1g007598m|PACid:18113735		Eucgr.J01038.1|PACid:23598951	mrna23560.1-v1.0-hybrid|PACid:27249950	Glyma1902s50.1|PACid:26294705, Glyma20g33390.1|PACid:26339540	Gorai.009G309000.1|PACid:26769629	Lus10017458|PACid:23163163, Lus10028824|PACid:23177181	MDP0000695714|PACid:22623992, MDP0000621646|PACid:22652724, MDP0000457996|PACid:22639117	cassava4.1_004618m|PACid:17991078	mgv1a003896m|PACid:17674841, mgv1a002437m|PACid:17684663							ppa003239m|PACid:17664750	Potri.008G031800.1|PACid:27037642, Potri.010G229900.1|PACid:26982848		Phvul.007G140500.1|PACid:27161582	28872.m000248|PACid:16801900			Solyc05g055470.2.1|PACid:27298288, Solyc11g008000.1.1|PACid:27295470		PGSC0003DMP400040419|PACid:24386840, PGSC0003DMP400054118|PACid:24408557	Thecc1EG043360t1|PACid:27443616	Thhalv10013110m|PACid:20203787, Thhalv10020438m|PACid:20181529		GSVIVT01016175001|PACid:17826666		(((GSVIVT01016175001|PACid-17826666:0.23920,(Aquca_030_00013.1|PACid-22036116:0.67157,(Phvul.007G140500.1|PACid-27161582:0.12746,(Glyma1902s50.1|PACid-26294705:0.13855,Glyma20g33390.1|PACid-26339540:0.05823)0.959:0.07097)1.000:0.53687)0.851:0.05502)0.784:0.02952,((evm.model.supercontig_706.6|PACid-16425411:0.70887,(Gorai.009G309000.1|PACid-26769629:0.14433,Thecc1EG043360t1|PACid-27443616:0.08275)…	N/A
NAC 23	Superset	No				Bradi4g13570.1|PACid:21814336, Bradi4g13560.1|PACid:21812941			evm.model.supercontig_566.3|PACid:16422822							mrna35012.1-v1.0-hybrid|PACid:27248323, mrna34006.1-v1.0-hybrid|PACid:27249152, mrna35014.1-v1.0-hybrid|PACid:27247351	Glyma08g18044.1|PACid:26309278	Gorai.005G195400.1|PACid:26805055	Lus10033652|PACid:23143331, Lus10015554|PACid:23173634, Lus10026588|PACid:23164403, Lus10006119|PACid:23174758, Lus10005917|PACid:23140127, Lus10033650|PACid:23143514	MDP0000256730|PACid:22681952, MDP0000128461|PACid:22655859, MDP0000626215|PACid:22645209, MDP0000172303|PACid:22631171, MDP0000788655|PACid:22665864, MDP0000364750|PACid:22675730, MDP0000703244|PACid:22679347, MDP0000557836|PACid:22633681, MDP0000807087|PACid:22645962	cassava4.1_031351m|PACid:17960690, cassava4.1_028980m|PACid:17963777												28229.m000059|PACid:16800421, 30076.m004490|PACid:16817103					PGSC0003DMP400003753|PACid:24396678, PGSC0003DMP400035655|PACid:24391164	Thecc1EG001465t1|PACid:27434099, Thecc1EG028311t1|PACid:27438525, Thecc1EG028302t1|PACid:27440159			GSVIVT01035959001|PACid:17841034		(((Lus10033652|PACid-23143331:0.03906,Lus10033650|PACid-23143514:0.00015)1.000:2.14887,((mrna35014.1-v1.0-hybrid|PACid-27247351:0.03894,(mrna35012.1-v1.0-hybrid|PACid-27248323:0.31494,mrna34006.1-v1.0-hybrid|PACid-27249152:0.09495)0.550:0.05824)0.972:1.09393,(30076.m004490|PACid-16817103:0.62665,(cassava4.1_031351m|PACid-17960690:0.04956,cassava4.1_028980m|PACid-17963777:0.00015)0.656:0.24063)0.9…	28229.m000059|PACid:16800421, GSVIVT01035959001|PACid:17841034
NAC 24	Superset	No																																		Solyc03g062670.1.1|PACid:27290655, Solyc03g114260.1.1|PACid:27290906, Solyc03g059300.1.1|PACid:27291052, Solyc03g114220.1.1|PACid:27291527, Solyc10g050250.1.1|PACid:27281155, Solyc03g062750.1.1|PACid:27291285, Solyc08g028850.1.1|PACid:27304054, Solyc11g022480.1.1|PACid:27295034, Solyc03g051880.1.1|PACid:27290134, Solyc04g072040.1.1|PACid:27276859, Solyc01g021730.2.1|PACid:27299865		PGSC0003DMP400069271|PACid:24418558, PGSC0003DMP400054262|PACid:24384910, PGSC0003DMP400058270|PACid:24423566, PGSC0003DMP400065622|PACid:24407270, PGSC0003DMP400043483|PACid:24383776, PGSC0003DMP400065373|PACid:24387801, PGSC0003DMP400067767|PACid:24405304, PGSC0003DMP400060025|PACid:24403927, PGSC0003DMP400043482|PACid:24385606, PGSC0003DMP400062654|PACid:24404755, PGSC0003DMP400069047|PACid:24…						(PGSC0003DMP400062654|PACid-24404755:0.02065,PGSC0003DMP400067767|PACid-24405304:0.03055,(((PGSC0003DMP400067675|PACid-24402407:0.43847,(PGSC0003DMP400069271|PACid-24418558:0.02915,(((PGSC0003DMP400060025|PACid-24403927:0.04892,(((Solyc10g050250.1.1|PACid-27281155:0.17083,Solyc03g051880.1.1|PACid-27290134:0.17543)0.822:0.05233,(Solyc03g062750.1.1|PACid-27291285:0.07917,Solyc03g062670.1.1|PACid-27…	Solyc11g022480.1.1|PACid:27295034, PGSC0003DMP400065622|PACid:24407270	Solyc01g021730.2.1|PACid:27299865, PGSC0003DMP400043484|PACid:24382923
NAC 25	Neither subset nor superset	No		491088|PACid:16039457, 313859|PACid:16063460	AT4G35580.2|PACid:19645590, AT1G33060.2|PACid:19657622		Bra010193|PACid:22695588	Ciclev10019282m|PACid:20807124	evm.model.supercontig_37.112|PACid:16418562		Carubv10008529m|PACid:20891710, Carubv10007613m|PACid:20897024		orange1.1g009388m|PACid:18118684		Eucgr.E01095.1|PACid:23577809	mrna01851.1-v1.0-hybrid|PACid:27267455		Gorai.008G261400.1|PACid:26818138, Gorai.003G073300.1|PACid:26799053	Lus10010148|PACid:23154186, Lus10033251|PACid:23172254, Lus10017353|PACid:23140219, Lus10008285|PACid:23173737	MDP0000266908|PACid:22675196, MDP0000658409|PACid:22682787		mgv1a022295m|PACid:17679360							ppa001291m|PACid:17655578	Potri.011G149300.1|PACid:27001413, Potri.001G452700.1|PACid:27040670			30068.m002619|PACid:16816626						Thecc1EG015584t2|PACid:27447843	Thhalv10007021m|PACid:20185857		GSVIVT01019702001|PACid:17829280		((Ciclev10019282m|PACid-20807124:0.00011,orange1.1g009388m|PACid-18118684:0.00747)1.000:0.36248,(Eucgr.E01095.1|PACid-23577809:0.63538,(mgv1a022295m|PACid-17679360:0.81274,GSVIVT01019702001|PACid-17829280:0.38943)0.761:0.03687)0.290:0.04250,(((evm.model.supercontig_37.112|PACid-16418562:0.37008,(((Carubv10008529m|PACid-20891710:0.10967,(313859|PACid-16063460:0.05474,AT1G33060.2|PACid-19657622:0.0…	N/A
NAC 26	Superset	No				Bradi3g10540.1|PACid:21831857																					LOC_Os02g18470.1|PACid:24134482, LOC_Os08g23880.1|PACid:24097423, LOC_Os02g18460.1|PACid:24129446				Pavirv00059981m|PACid:23805237, Pavirv00021273m|PACid:23803314, Pavirv00033117m|PACid:23797514, Pavirv00070634m|PACid:23824870, Pavirv00054014m|PACid:23782531, Pavirv00033509m|PACid:23770306, Pavirv00047034m|PACid:23768692, Pavirv00039229m|PACid:23804760, Pavirv00018922m|PACid:23766408, Pavirv00046663m|PACid:23816675			Sb04g011170.1|PACid:1966216, Sb03g009330.1|PACid:1961157, Sb02g032670.1|PACid:1958576, Sb03g009320.1|PACid:1961156	Si019812m|PACid:19690138, Si019074m|PACid:19686217, Si020174m|PACid:19690350, Si019916m|PACid:19687381, Si019409m|PACid:19686437, Si019165m|PACid:19687396, Si019235m|PACid:19687735, Si019271m|PACid:19689142, Si019546m|PACid:19690332, Si020131m|PACid:19688739									(Si019271m|PACid-19689142:0.00722,Si019812m|PACid-19690138:0.00014,((Si019235m|PACid-19687735:0.00715,(((Pavirv00070634m|PACid-23824870:0.24066,Si019074m|PACid-19686217:0.23448)0.959:0.19512,((Sb04g011170.1|PACid-1966216:0.38609,((Si019165m|PACid-19687396:0.03372,Si020131m|PACid-19688739:0.03090)0.995:0.16079,(Pavirv00054014m|PACid-23782531:0.06677,Pavirv00033117m|PACid-23797514:0.03602)0.996:0.1…	Pavirv00033509m|PACid:23770306, Pavirv00039229m|PACid:23804760, Pavirv00021273m|PACid:23803314, Pavirv00047034m|PACid:23768692, Si019546m|PACid:19690332, Pavirv00059981m|PACid:23805237, Si019271m|PACid:19689142, Si019409m|PACid:19686437, Si019812m|PACid:19690138, Si019235m|PACid:19687735, Pavirv00046663m|PACid:23816675, Si020174m|PACid:19690350	Sb03g009320.1|PACid:1961156, Pavirv00018922m|PACid:23766408, Bradi3g10540.1|PACid:21831857, LOC_Os02g18470.1|PACid:24134482, Sb02g032670.1|PACid:1958576, Sb03g009330.1|PACid:1961157, LOC_Os08g23880.1|PACid:24097423, Si019916m|PACid:19687381, LOC_Os02g18460.1|PACid:24129446	Si019165m|PACid:19687396, Pavirv00033117m|PACid:23797514, Sb04g011170.1|PACid:1966216, Si020131m|PACid:19688739	Si019074m|PACid:19686217, Pavirv00070634m|PACid:23824870
NAC 27	Superset	No						Ciclev10001389m|PACid:20787525	evm.model.supercontig_64.53|PACid:16424287, evm.model.supercontig_64.52|PACid:16424286			Cucsa.232360.1|PACid:16970234	orange1.1g032275m|PACid:18092584, orange1.1g027074m|PACid:18092161		Eucgr.F01537.1|PACid:23582229, Eucgr.F01536.1|PACid:23582228, Eucgr.A00494.1|PACid:23562179, Eucgr.F01539.1|PACid:23582231, Eucgr.F01538.1|PACid:23582230, Eucgr.F01535.1|PACid:23582227	mrna15095.1-v1.0-hybrid|PACid:27262871		Gorai.009G204700.1|PACid:26762971, Gorai.010G012000.1|PACid:26759491	Lus10032724|PACid:23159016, Lus10018810|PACid:23178440	MDP0000238773|PACid:22655987	cassava4.1_009209m|PACid:17978987	mgv1a010297m|PACid:17690944							ppa007090m|PACid:17663256, ppa020899m|PACid:17661807	Potri.014G041300.1|PACid:27034847			30170.m013995|PACid:16821839			Solyc04g079940.2.1|PACid:27278574		PGSC0003DMP400048436|PACid:24382376	Thecc1EG033990t1|PACid:27458291			GSVIVT01009651001|PACid:17822022		(((GSVIVT01009651001|PACid-17822022:0.43374,(Eucgr.A00494.1|PACid-23562179:0.69818,(Eucgr.F01535.1|PACid-23582227:0.18383,((Eucgr.F01537.1|PACid-23582229:0.01661,Eucgr.F01539.1|PACid-23582231:0.04009)0.862:0.02048,(Eucgr.F01538.1|PACid-23582230:0.01795,Eucgr.F01536.1|PACid-23582228:0.12975)0.718:0.01684)0.902:0.14140)1.000:0.84891)0.812:0.09308)0.954:0.11398,(((mgv1a010297m|PACid-17690944:1.06474…	cassava4.1_009209m|PACid:17978987, orange1.1g027074m|PACid:18092161, Potri.014G041300.1|PACid:27034847, MDP0000238773|PACid:22655987, PGSC0003DMP400048436|PACid:24382376, Solyc04g079940.2.1|PACid:27278574, mrna15095.1-v1.0-hybrid|PACid:27262871, Lus10032724|PACid:23159016, ppa007090m|PACid:17663256, Cucsa.232360.1|PACid:16970234, evm.model.supercontig_64.53|PACid:16424287, Lus10018810|PACid:23178…	Gorai.009G204700.1|PACid:26762971, Eucgr.F01535.1|PACid:23582227, Eucgr.F01536.1|PACid:23582228, Eucgr.F01537.1|PACid:23582229, Eucgr.F01538.1|PACid:23582230, Eucgr.F01539.1|PACid:23582231
NAC 28	Superset	No				Bradi3g33680.1|PACid:21826964, Bradi1g58520.1|PACid:21815193																					LOC_Os07g17180.1|PACid:24113464, LOC_Os07g09740.1|PACid:24112676, LOC_Os03g39100.1|PACid:24125194, LOC_Os05g25960.1|PACid:24153399, LOC_Os07g27330.1|PACid:24110236, LOC_Os07g27340.1|PACid:24108786, LOC_Os07g09830.1|PACid:24112344, LOC_Os07g13920.1|PACid:24110656, LOC_Os07g09860.1|PACid:24113009, LOC_Os03g39050.1|PACid:24122853				Pavirv00013158m|PACid:23758462, Pavirv00018666m|PACid:23799236, Pavirv00040013m|PACid:23807764, Pavirv00050350m|PACid:23807949, Pavirv00021109m|PACid:23770049, Pavirv00004784m|PACid:23806793, Pavirv00011044m|PACid:23808959, Pavirv00008148m|PACid:23757833			Sb10g007890.1|PACid:1983123	Si019248m|PACid:19686718, Si004801m|PACid:19677415, Si008305m|PACid:19705910, Si025175m|PACid:19700543, Si019775m|PACid:19688907									(Si019248m|PACid-19686718:0.07570,Si019775m|PACid-19688907:0.14346,((((((Pavirv00004784m|PACid-23806793:0.02506,(Pavirv00008148m|PACid-23757833:0.00015,Pavirv00011044m|PACid-23808959:0.00015)0.857:0.01806)0.971:0.02905,(Pavirv00018666m|PACid-23799236:0.04878,Pavirv00050350m|PACid-23807949:0.05769)0.792:0.01456)0.998:0.07033,Si008305m|PACid-19705910:0.19068)0.868:0.04464,(Si025175m|PACid-19700543:…	Si008305m|PACid:19705910, LOC_Os07g09740.1|PACid:24112676, Si004801m|PACid:19677415, LOC_Os05g25960.1|PACid:24153399, LOC_Os07g27340.1|PACid:24108786, LOC_Os07g09830.1|PACid:24112344, Sb10g007890.1|PACid:1983123, LOC_Os07g13920.1|PACid:24110656, Bradi3g33680.1|PACid:21826964, LOC_Os07g27330.1|PACid:24110236, Si019775m|PACid:19688907, Pavirv00050350m|PACid:23807949, Bradi1g58520.1|PACid:21815193, …
NAC 29	Superset	No	Aquca_015_00022.1|PACid:22042079					Ciclev10003814m|PACid:20786324	evm.model.supercontig_21.173|PACid:16413451, evm.model.supercontig_21.174|PACid:16413452			Cucsa.352340.1|PACid:16979987	orange1.1g022711m|PACid:18092751			mrna09127.1-v1.0-hybrid|PACid:27264820	Glyma14g09240.1|PACid:26285498, Glyma17g35930.2|PACid:26312140	Gorai.009G214000.1|PACid:26766102	Lus10010037|PACid:23155631, Lus10010371|PACid:23174869	MDP0000250098|PACid:22639638, MDP0000152774|PACid:22637626, MDP0000299265|PACid:22665231									ppa023250m|PACid:17653401	Potri.014G025700.1|PACid:27034991		Phvul.001G023400.1|PACid:27163002	30170.m013849|PACid:16821693			Solyc04g078670.2.1|PACid:27277141		PGSC0003DMP400013984|PACid:24386131	Thecc1EG033799t1|PACid:27456542			GSVIVT01009464001|PACid:17821869		((Phvul.001G023400.1|PACid-27163002:0.13602,(Glyma14g09240.1|PACid-26285498:0.03825,Glyma17g35930.2|PACid-26312140:0.15931)0.936:0.07543)1.000:0.49087,(((Ciclev10003814m|PACid-20786324:0.02747,orange1.1g022711m|PACid-18092751:0.02968)1.000:0.50642,evm.model.supercontig_21.174|PACid-16413452:0.39825)0.696:0.03886,(((Gorai.009G214000.1|PACid-26766102:0.12272,Thecc1EG033799t1|PACid-27456542:0.15734)…	ppa023250m|PACid:17653401, evm.model.supercontig_21.174|PACid:16413452, Phvul.001G023400.1|PACid:27163002, Ciclev10003814m|PACid:20786324, evm.model.supercontig_21.173|PACid:16413451, 30170.m013849|PACid:16821693, Glyma17g35930.2|PACid:26312140, MDP0000152774|PACid:22637626, Potri.014G025700.1|PACid:27034991, Glyma14g09240.1|PACid:26285498, mrna09127.1-v1.0-hybrid|PACid:27264820, Lus10010371|PACi…
NAC 30	Superset	No						Ciclev10023783m|PACid:20806969	evm.model.supercontig_94.23|PACid:16428759						Eucgr.I00098.1|PACid:23594620	mrna25783.1-v1.0-hybrid|PACid:27271630, mrna25794.1-v1.0-hybrid|PACid:27270362		Gorai.008G197500.1|PACid:26817144, Gorai.006G267900.1|PACid:26830488, Gorai.006G267800.1|PACid:26834862	Lus10015743|PACid:23167657, Lus10034700|PACid:23162867, Lus10003848|PACid:23163336, Lus10003458|PACid:23182490	MDP0000286960|PACid:22640401, MDP0000255565|PACid:22625862	cassava4.1_022395m|PACid:17969026, cassava4.1_023947m|PACid:17962779								ppb018678m|PACid:17661911, ppb012237m|PACid:17656232, ppb016085m|PACid:17642102, ppb013470m|PACid:17642688				30138.m004001|PACid:16819367					PGSC0003DMP400027999|PACid:24378120	Thecc1EG014180t1|PACid:27450765					((((Eucgr.I00098.1|PACid-23594620:0.33026,Lus10003848|PACid-23163336:0.51447)0.992:1.06863,(Ciclev10023783m|PACid-20806969:0.63597,MDP0000255565|PACid-22625862:1.51452)0.463:0.12732)0.578:0.31674,(MDP0000286960|PACid-22640401:0.36332,((ppb016085m|PACid-17642102:0.0,ppb013470m|PACid-17642688:0.0,ppb012237m|PACid-17656232:0.0,ppb018678m|PACid-17661911:0.0):0.50465,(mrna25794.1-v1.0-hybrid|PACid-272…	Lus10034700|PACid:23162867, ppb018678m|PACid:17661911, mrna25783.1-v1.0-hybrid|PACid:27271630, MDP0000286960|PACid:22640401, cassava4.1_022395m|PACid:17969026, cassava4.1_023947m|PACid:17962779, 30138.m004001|PACid:16819367, mrna25794.1-v1.0-hybrid|PACid:27270362, ppb016085m|PACid:17642102, PGSC0003DMP400027999|PACid:24378120, Gorai.008G197500.1|PACid:26817144, Thecc1EG014180t1|PACid:27450765, pp…
NAC 31	Superset	No	Aquca_007_00155.1|PACid:22047611, Aquca_007_00156.1|PACid:22047737					Ciclev10032817m|PACid:20802341, Ciclev10033790m|PACid:20802628					orange1.1g046940m|PACid:18102193, orange1.1g038703m|PACid:18102327					Gorai.004G258200.1|PACid:26776983		MDP0000236349|PACid:22634888, MDP0000918566|PACid:22672233, MDP0000655623|PACid:22649592	cassava4.1_025554m|PACid:17978391, cassava4.1_028258m|PACid:17987390								ppa015249m|PACid:17661405, ppa026961m|PACid:17652920	Potri.012G024200.1|PACid:27049381, Potri.015G007000.1|PACid:27019355, Potri.004G119400.1|PACid:26991221, Potri.012G024100.1|PACid:27049480, Potri.012G023900.1|PACid:27050586			29630.m000811|PACid:16804056, 30174.m009129|PACid:16822769, 29000.m000028|PACid:16802128											((cassava4.1_025554m|PACid-17978391:0.26966,30174.m009129|PACid-16822769:0.76389)0.957:0.25285,(Gorai.004G258200.1|PACid-26776983:0.95646,((ppa026961m|PACid-17652920:0.05307,ppa015249m|PACid-17661405:0.08650)0.971:0.25495,(MDP0000655623|PACid-22649592:0.10276,(MDP0000236349|PACid-22634888:0.00015,MDP0000918566|PACid-22672233:0.00014)0.986:0.10060)0.998:0.33336)0.993:0.51361)0.939:0.28083,(((Cicle…	29000.m000028|PACid:16802128, MDP0000236349|PACid:22634888, 29630.m000811|PACid:16804056, Aquca_007_00155.1|PACid:22047611, Potri.012G024200.1|PACid:27049381, Ciclev10032817m|PACid:20802341, Potri.012G023900.1|PACid:27050586, MDP0000655623|PACid:22649592, Gorai.004G258200.1|PACid:26776983, orange1.1g038703m|PACid:18102327, cassava4.1_028258m|PACid:17987390, Aquca_007_00156.1|PACid:22047737, Potri…	cassava4.1_025554m|PACid:17978391, 30174.m009129|PACid:16822769, Ciclev10033790m|PACid:20802628, orange1.1g046940m|PACid:18102193
NAC 32	Superset	No				Bradi2g28020.1|PACid:21808835, Bradi2g46980.1|PACid:21804263, Bradi4g40880.1|PACid:21810829, Bradi4g43340.1|PACid:21811895, Bradi4g43010.1|PACid:21810846, Bradi4g43540.1|PACid:21812803, Bradi4g43330.1|PACid:21814726, Bradi4g43020.1|PACid:21813834																					LOC_Os12g23090.1|PACid:24148913, LOC_Os12g22940.1|PACid:24147310, LOC_Os11g04360.1|PACid:24157276				Pavirv00031305m|PACid:23757784, Pavirv00030614m|PACid:23797162			Sb08g001520.1|PACid:1977282	Si011838m|PACid:19697669, Si027418m|PACid:19707292, Si027582m|PACid:19708872, Si027763m|PACid:19707066, Si033305m|PACid:19710486, Si028319m|PACid:19708672								AC210413.3_FGT005|PACid:20854156	(Si027418m|PACid-19707292:0.01310,Si028319m|PACid-19708672:0.00420,(((((Sb08g001520.1|PACid-1977282:0.27422,AC210413.3_FGT005|PACid-20854156:1.29036)0.913:0.27695,((Bradi4g40880.1|PACid-21810829:0.39103,(Bradi2g46980.1|PACid-21804263:0.35465,(Bradi2g28020.1|PACid-21808835:0.15447,((Bradi4g43010.1|PACid-21810846:0.08719,Bradi4g43340.1|PACid-21811895:0.02807)0.865:0.03423,(Bradi4g43540.1|PACid-2181…	Si027418m|PACid:19707292, Bradi4g40880.1|PACid:21810829, Bradi4g43540.1|PACid:21812803, Bradi2g28020.1|PACid:21808835, Sb08g001520.1|PACid:1977282, Si027582m|PACid:19708872, Pavirv00031305m|PACid:23757784, Si028319m|PACid:19708672, Si033305m|PACid:19710486, AC210413.3_FGT005|PACid:20854156, Bradi4g43010.1|PACid:21810846, Pavirv00030614m|PACid:23797162, Si011838m|PACid:19697669, Bradi4g43020.1|PAC…
NAC 33	Superset	No		347836|PACid:16058594, 901407|PACid:16047601, 905966|PACid:16062867, 866071|PACid:16059536, 901406|PACid:16051985, 915809|PACid:16035040, 486095|PACid:16041940, 355644|PACid:16065951	AT5G39540.1|PACid:19667054, AT3G56560.1|PACid:19663875, AT3G55210.1|PACid:19660384, AT5G39690.1|PACid:19666487, AT3G56530.1|PACid:19664779						Carubv10003817m|PACid:20910446, Carubv10015289m|PACid:20899021, Carubv10019452m|PACid:20886309, Carubv10022302m|PACid:20905560, Carubv10022440m|PACid:20905152																													Thhalv10029162m|PACid:20197533, Thhalv10006408m|PACid:20190378				(905966|PACid-16062867:0.28238,((Carubv10015289m|PACid-20899021:0.16398,Carubv10003817m|PACid-20910446:0.18403)1.000:0.67580,(486095|PACid-16041940:0.07447,AT3G56530.1|PACid-19664779:0.10562)0.972:0.13252)0.757:0.07657,((Thhalv10006408m|PACid-20190378:0.10419,Thhalv10029162m|PACid-20197533:0.28107)1.000:0.43907,(((AT5G39540.1|PACid-19667054:0.67636,(AT5G39690.1|PACid-19666487:0.59059,(AT3G55210.1…	347836|PACid:16058594, Carubv10019452m|PACid:20886309, Carubv10022302m|PACid:20905560, Carubv10022440m|PACid:20905152, AT3G55210.1|PACid:19660384, 866071|PACid:16059536, 355644|PACid:16065951	AT3G56530.1|PACid:19664779, Thhalv10006408m|PACid:20190378, 486095|PACid:16041940, Thhalv10029162m|PACid:20197533
NAC 34	Superset	No				Bradi2g46430.1|PACid:21804001, Bradi2g46020.1|PACid:21803376																					LOC_Os01g48446.1|PACid:24117118				Pavirv00007913m|PACid:23819319, Pavirv00016010m|PACid:23765464, Pavirv00051474m|PACid:23815804, Pavirv00056979m|PACid:23755763, Pavirv00060451m|PACid:23779485, Pavirv00056922m|PACid:23766840			Sb02g007960.1|PACid:1956297, Sb03g030997.1|PACid:1962836, Sb03g031000.1|PACid:1962837	Si004703m|PACid:19673826, Si032755m|PACid:19711735, Si001850m|PACid:19677277								GRMZM2G163843_T01|PACid:20849517, GRMZM2G033014_T01|PACid:20833803, GRMZM2G122615_T01|PACid:20831222, GRMZM2G163841_T01|PACid:20854385	((Bradi2g46020.1|PACid-21803376:0.70488,((Pavirv00060451m|PACid-23779485:0.11080,Pavirv00007913m|PACid-23819319:0.06543)0.998:0.16224,(Si004703m|PACid-19673826:0.23117,(Sb03g031000.1|PACid-1962837:0.12295,GRMZM2G163841_T01|PACid-20854385:0.35007)1.000:0.15091)0.780:0.05301)0.898:0.20174)0.980:0.26986,LOC_Os01g48446.1|PACid-24117118:0.70138,((((Si001850m|PACid-19677277:0.07996,(Pavirv00056979m|PAC…	GRMZM2G163843_T01|PACid:20849517, Si001850m|PACid:19677277, Bradi2g46430.1|PACid:21804001, LOC_Os01g48446.1|PACid:24117118, Pavirv00016010m|PACid:23765464, Pavirv00056979m|PACid:23755763, Sb03g030997.1|PACid:1962836	GRMZM2G033014_T01|PACid:20833803, Pavirv00056922m|PACid:23766840, Sb02g007960.1|PACid:1956297, Pavirv00051474m|PACid:23815804, Si032755m|PACid:19711735
NAC 35	Superset	No		311334|PACid:16035114, 878370|PACid:16051052, 333558|PACid:16039533	AT3G04420.1|PACid:19659711, AT1G02250.1|PACid:19652621, AT1G02230.1|PACid:19658033, AT1G02220.1|PACid:19650809		Bra033298|PACid:22692261, Bra032615|PACid:22713233, Bra033305|PACid:22692463, Bra033308|PACid:22694341, Bra033300|PACid:22692402, Bra033302|PACid:22693187, Bra033303|PACid:22693578, Bra033299|PACid:22692144, Bra033306|PACid:22693097				Carubv10009390m|PACid:20890741, Carubv10009727m|PACid:20889263																																	(333558|PACid-16039533:0.14793,(AT1G02250.1|PACid-19652621:0.10720,Carubv10009727m|PACid-20889263:0.51321)0.937:0.08252,(((878370|PACid-16051052:0.07293,AT1G02230.1|PACid-19658033:0.12141)1.000:0.12276,(Carubv10009390m|PACid-20890741:0.21805,(311334|PACid-16035114:0.06000,(AT3G04420.1|PACid-19659711:0.13252,AT1G02220.1|PACid-19650809:0.13890)0.826:0.03396)0.985:0.05512)0.996:0.08382)0.990:0.08101…	Bra033300|PACid:22692402, AT1G02230.1|PACid:19658033, 878370|PACid:16051052, Bra033308|PACid:22694341, Bra033303|PACid:22693578, AT1G02250.1|PACid:19652621	Carubv10009390m|PACid:20890741, AT1G02220.1|PACid:19650809, 311334|PACid:16035114
NAC 36	Neither subset nor superset	No		893515|PACid:16045468, 338342|PACid:16040185, 475292|PACid:16043323, 893532|PACid:16054139	AT1G60300.1|PACid:19654904, AT1G60280.1|PACid:19649856, AT1G60340.1|PACid:19655954, AT1G60380.1|PACid:19655506, AT1G60350.1|PACid:19650409		Bra031518|PACid:22705646, Bra002858|PACid:22694195, Bra035412|PACid:22706133, Bra002857|PACid:22692730				Carubv10008036m|PACid:20904329, Carubv10021818m|PACid:20906043, Carubv10021319m|PACid:20907068, Carubv10022099m|PACid:20906331, Carubv10008035m|PACid:20904331																																	(893532|PACid-16054139:0.19141,AT1G60380.1|PACid-19655506:0.21028,((475292|PACid-16043323:0.07725,AT1G60350.1|PACid-19650409:0.06446)0.937:0.02977,(((Carubv10008036m|PACid-20904329:0.22869,(Carubv10022099m|PACid-20906331:0.23155,(Carubv10008035m|PACid-20904331:0.06116,Carubv10021818m|PACid-20906043:0.11727)0.956:0.07890)0.410:0.09203)0.973:0.08068,(((Bra031518|PACid-22705646:0.02053,Bra035412|PAC…	N/A
NAC 37	Superset	No		901535|PACid:16036053, 901538|PACid:16048476, 919094|PACid:16039867, 919155|PACid:16041042, 905851|PACid:16037407, 358128|PACid:16063471	AT1G35890.1|PACid:19653149		Bra020327|PACid:22688708, Bra020326|PACid:22691368, Bra002605|PACid:22692482				Carubv10027934m|PACid:20913905																													Thhalv10015599m|PACid:20204727, Thhalv10028104m|PACid:20189746, Thhalv10028345m|PACid:20189477, Thhalv10015349m|PACid:20203402, Thhalv10015750m|PACid:20205507, Thhalv10015954m|PACid:20203680				((919094|PACid-16039867:0.00421,358128|PACid-16063471:0.00734)0.877:0.04253,AT1G35890.1|PACid-19653149:0.40742,(919155|PACid-16041042:0.04793,((901535|PACid-16036053:0.00014,901538|PACid-16048476:0.00014)0.863:0.02061,(905851|PACid-16037407:1.06890,(Carubv10027934m|PACid-20913905:0.83408,((Thhalv10015349m|PACid-20203402:0.15206,(Thhalv10015599m|PACid-20204727:0.22901,(Thhalv10015954m|PACid-202036…	Bra020326|PACid:22691368, 901538|PACid:16048476, Bra020327|PACid:22688708, 919094|PACid:16039867, AT1G35890.1|PACid:19653149, 901535|PACid:16036053, Thhalv10015954m|PACid:20203680, 358128|PACid:16063471, Thhalv10015750m|PACid:20205507, Thhalv10015599m|PACid:20204727, Thhalv10015349m|PACid:20203402, 919155|PACid:16041042, Carubv10027934m|PACid:20913905
NAC 38	Neither subset nor superset	No						Ciclev10010568m|PACid:20795041					orange1.1g032247m|PACid:18093764, orange1.1g016435m|PACid:18091020, orange1.1g032472m|PACid:18134300, orange1.1g021772m|PACid:18091023, orange1.1g037709m|PACid:18117196, orange1.1g037220m|PACid:18134299, orange1.1g047949m|PACid:18117198, orange1.1g015575m|PACid:18093756, orange1.1g031935m|PACid:18117204, orange1.1g017142m|PACid:18129486, orange1.1g040419m|PACid:18113546, orange1.1g045278m|PACid:1…																															(orange1.1g021772m|PACid-18091023:0.11745,(orange1.1g016435m|PACid-18091020:0.04764,orange1.1g017142m|PACid-18129486:0.07617)1.000:0.16944,((orange1.1g037709m|PACid-18117196:0.58485,((((((orange1.1g031935m|PACid-18117204:0.16155,(orange1.1g032247m|PACid-18093764:0.06623,orange1.1g032371m|PACid-18093769:0.03375)0.914:0.08073)0.981:0.21150,orange1.1g015575m|PACid-18093756:0.17620)0.810:0.04568,Cicl…	N/A
NAC 39	Superset	No																																		Solyc02g062210.1.1|PACid:27285985, Solyc00g255510.1.1|PACid:27281975, Solyc02g062060.1.1|PACid:27288320, Solyc04g025760.1.1|PACid:27279361, Solyc02g061870.1.1|PACid:27286191, Solyc02g061910.1.1|PACid:27287274, Solyc02g062080.1.1|PACid:27285799, Solyc02g061900.1.1|PACid:27288047, Solyc02g062090.1.1|PACid:27288941		PGSC0003DMP400041297|PACid:24427110, PGSC0003DMP400041296|PACid:24425572, PGSC0003DMP400059025|PACid:24384853, PGSC0003DMP400057983|PACid:24428264, PGSC0003DMP400058560|PACid:24428754, PGSC0003DMP400062169|PACid:24382014, PGSC0003DMP400067304|PACid:24425377, PGSC0003DMP400060071|PACid:24428567						(Solyc02g062090.1.1|PACid-27288941:0.10531,(Solyc02g062080.1.1|PACid-27285799:0.03085,Solyc02g061910.1.1|PACid-27287274:0.00296)0.953:0.04442,(PGSC0003DMP400067304|PACid-24425377:0.03762,(PGSC0003DMP400060071|PACid-24428567:0.11983,(Solyc00g255510.1.1|PACid-27281975:0.27548,(((Solyc02g061900.1.1|PACid-27288047:0.13651,PGSC0003DMP400041297|PACid-24427110:0.03091)0.652:0.04937,((PGSC0003DMP40005902…	Solyc02g062080.1.1|PACid:27285799, Solyc02g061910.1.1|PACid:27287274, PGSC0003DMP400067304|PACid:24425377	Solyc02g061870.1.1|PACid:27286191, PGSC0003DMP400058560|PACid:24428754, Solyc02g062060.1.1|PACid:27288320	Solyc04g025760.1.1|PACid:27279361, PGSC0003DMP400062169|PACid:24382014	Solyc02g061900.1.1|PACid:27288047, PGSC0003DMP400041297|PACid:24427110
NAC 40	Superset	No		352687|PACid:16037912, 912076|PACid:16039478, 327634|PACid:16060194, 340623|PACid:16054706	AT4G01550.1|PACid:19645636, AT4G01520.1|PACid:19645462, AT4G01540.1|PACid:19644243		Bra036328|PACid:22714468, Bra027596|PACid:22714684, Bra008553|PACid:22691503, Bra036327|PACid:22713903, Bra036326|PACid:22715916				Carubv10000489m|PACid:20909061, Carubv10003260m|PACid:20909332																													Thhalv10028684m|PACid:20197788				(Thhalv10028684m|PACid-20197788:0.24868,(Bra008553|PACid-22691503:0.21482,(Bra036327|PACid-22713903:0.12459,Bra036326|PACid-22715916:0.32163)0.998:0.12427)0.965:0.05626,((Bra036328|PACid-22714468:0.47382,((Carubv10003260m|PACid-20909332:0.14026,(327634|PACid-16060194:0.13623,AT4G01550.1|PACid-19645636:0.02628)0.989:0.05408)0.957:0.07267,Bra027596|PACid-22714684:0.72735)0.174:0.02437)0.809:0.03597…	327634|PACid:16060194, Bra036327|PACid:22713903, Bra008553|PACid:22691503, Carubv10003260m|PACid:20909332, Thhalv10028684m|PACid:20197788, AT4G01550.1|PACid:19645636, Bra036326|PACid:22715916	AT4G01540.1|PACid:19644243, AT4G01520.1|PACid:19645462, 912076|PACid:16039478
NAC 41	Neither subset nor superset	No																		MDP0000138340|PACid:22655515, MDP0000198108|PACid:22625207, MDP0000139773|PACid:22633459, MDP0000836293|PACid:22656641, MDP0000233614|PACid:22673557, MDP0000200646|PACid:22676579, MDP0000392668|PACid:22674880, MDP0000183558|PACid:22665928, MDP0000882983|PACid:22682691, MDP0000688878|PACid:22678101									ppa023197m|PACid:17666791, ppa026972m|PACid:17645780, ppa022384m|PACid:17655802, ppa019865m|PACid:17645739										Thecc1EG043586t1|PACid:27442302					(((MDP0000139773|PACid-22633459:0.06950,MDP0000233614|PACid-22673557:0.49351)1.000:0.54137,(MDP0000198108|PACid-22625207:0.00015,MDP0000200646|PACid-22676579:0.00432)0.998:0.00015)0.994:0.12530,((ppa019865m|PACid-17645739:0.13061,ppa026972m|PACid-17645780:0.15360)0.972:0.20230,(ppa023197m|PACid-17666791:0.54656,(MDP0000183558|PACid-22665928:0.74779,(Thecc1EG043586t1|PACid-27442302:3.09212,ppa0223…	N/A
NAC 42	Superset	No																									LOC_Os10g25640.1|PACid:24096210, LOC_Os10g26240.1|PACid:24094166, LOC_Os10g25620.1|PACid:24096529, LOC_Os10g27390.1|PACid:24095063, LOC_Os10g27360.1|PACid:24093531, LOC_Os10g27380.1|PACid:24094607, LOC_Os01g23710.1|PACid:24118000				Pavirv00035861m|PACid:23761335, Pavirv00068974m|PACid:23790071, Pavirv00012927m|PACid:23813209, Pavirv00048944m|PACid:23806371, Pavirv00026740m|PACid:23807911			Sb01g022100.1|PACid:1951979	Si001509m|PACid:19674302, Si039245m|PACid:19685449									(Si001509m|PACid-19674302:0.32098,(Pavirv00026740m|PACid-23807911:0.14550,Pavirv00012927m|PACid-23813209:0.07797)1.000:0.16127,((Sb01g022100.1|PACid-1951979:0.45317,((LOC_Os10g27390.1|PACid-24095063:0.58682,(LOC_Os10g25640.1|PACid-24096210:0.16896,(LOC_Os10g25620.1|PACid-24096529:0.00014,(LOC_Os10g26240.1|PACid-24094166:0.06702,LOC_Os01g23710.1|PACid-24118000:0.09840)1.000:0.11559)0.970:0.16712)1…	Pavirv00035861m|PACid:23761335, Sb01g022100.1|PACid:1951979, Si039245m|PACid:19685449
NAC 43	Superset	No							evm.model.supercontig_192.19|PACid:16412188, evm.model.supercontig_17.29|PACid:16410749, evm.model.supercontig_113.36|PACid:16406046, evm.model.supercontig_113.19|PACid:16406027																														Thecc1EG025165t1|PACid:27422171, Thecc1EG043195t1|PACid:27443935, Thecc1EG043199t1|PACid:27442716, Thecc1EG025473t1|PACid:27421173, Thecc1EG025180t1|PACid:27420915, Thecc1EG025221t1|PACid:27424841, Thecc1EG043203t1|PACid:27442597, Thecc1EG025211t1|PACid:27422094, Thecc1EG043185t1|PACid:27443547, Thecc1EG025212t1|PACid:27420774					(Thecc1EG025212t1|PACid-27420774:0.01091,Thecc1EG025165t1|PACid-27422171:0.00881,((Thecc1EG025221t1|PACid-27424841:0.02527,((Thecc1EG043203t1|PACid-27442597:0.02060,(Thecc1EG043199t1|PACid-27442716:0.08200,(Thecc1EG043195t1|PACid-27443935:0.06993,Thecc1EG043185t1|PACid-27443547:0.00617)0.784:0.00841)0.691:0.00466)0.996:0.40680,(Thecc1EG025473t1|PACid-27421173:0.80814,(evm.model.supercontig_17.29|…	Thecc1EG025221t1|PACid:27424841, Thecc1EG025180t1|PACid:27420915, Thecc1EG043185t1|PACid:27443547, Thecc1EG043199t1|PACid:27442716, evm.model.supercontig_192.19|PACid:16412188, Thecc1EG043195t1|PACid:27443935, Thecc1EG025212t1|PACid:27420774, Thecc1EG043203t1|PACid:27442597, Thecc1EG025165t1|PACid:27422171, evm.model.supercontig_113.19|PACid:16406027, Thecc1EG025211t1|PACid:27422094, Thecc1EG0254…
NAC 44	Superset	No																													Pavirv00061455m|PACid:23768088, Pavirv00018839m|PACid:23814726, Pavirv00036319m|PACid:23814740, Pavirv00068395m|PACid:23818135			Sb05g024550.1|PACid:1970969, Sb03g008860.1|PACid:1961100, Sb09g008000.1|PACid:1980244, Sb03g008470.1|PACid:1961054, Sb02g023960.1|PACid:1957488	Si002003m|PACid:19675267, Si002074m|PACid:19678908, Si030284m|PACid:19712439								GRMZM2G154182_T01|PACid:20852793, GRMZM2G062650_T02|PACid:20826122	(((Pavirv00061455m|PACid-23768088:0.27760,(Pavirv00018839m|PACid-23814726:0.22633,Si002074m|PACid-19678908:0.18580)0.875:0.04771)0.950:0.05610,((Si002003m|PACid-19675267:0.20002,(Pavirv00036319m|PACid-23814740:0.09199,Pavirv00068395m|PACid-23818135:0.06165)1.000:0.20758)0.985:0.08676,Si030284m|PACid-19712439:0.23140)0.646:0.02061)1.000:0.30942,((Sb02g023960.1|PACid-1957488:0.26637,Sb05g024550.1|P…	Si002003m|PACid:19675267, Pavirv00036319m|PACid:23814740, Pavirv00068395m|PACid:23818135
NAC 45	Superset	No		475296|PACid:16046998	AT1G60240.1|PACid:19657329		Bra029571|PACid:22714896, Bra031497|PACid:22705698				Carubv10022010m|PACid:20906828																													Thhalv10024006m|PACid:20201640, Thhalv10023723m|PACid:20201008, Thhalv10024128m|PACid:20201525, Thhalv10023876m|PACid:20201219, Thhalv10024149m|PACid:20201220, Thhalv10024148m|PACid:20201209, Thhalv10023895m|PACid:20200916				(Thhalv10024149m|PACid-20201220:0.00015,Thhalv10024128m|PACid-20201525:0.04191,((Thhalv10023876m|PACid-20201219:0.09693,(Bra029571|PACid-22714896:0.29083,((Carubv10022010m|PACid-20906828:0.15332,(475296|PACid-16046998:0.06756,AT1G60240.1|PACid-19657329:0.08954)0.998:0.15998)0.926:0.09700,((Bra031497|PACid-22705698:0.36408,Thhalv10023723m|PACid-20201008:0.04577)0.575:0.06863,Thhalv10023895m|PACid-…	AT1G60240.1|PACid:19657329, 475296|PACid:16046998, Thhalv10023723m|PACid:20201008, Carubv10022010m|PACid:20906828
NAC 46	Neither subset nor superset	No		311447|PACid:16052637, 887556|PACid:16058392	AT1G03490.1|PACid:19654896		Bra004579|PACid:22685837, Bra004575|PACid:22684396				Carubv10011902m|PACid:20891984, Carubv10012206m|PACid:20892187																													Thhalv10017577m|PACid:20179765, Thhalv10017733m|PACid:20180105, Thhalv10009374m|PACid:20186134, Thhalv10017056m|PACid:20180661, Thhalv10017700m|PACid:20179863				(Thhalv10017700m|PACid-20179863:0.02146,Thhalv10017056m|PACid-20180661:0.06032,(Thhalv10017733m|PACid-20180105:0.04739,(Thhalv10017577m|PACid-20179765:0.10085,((Bra004575|PACid-22684396:0.12219,Bra004579|PACid-22685837:0.05512)1.000:0.55323,(Thhalv10009374m|PACid-20186134:0.67653,((AT1G03490.1|PACid-19654896:0.26329,(311447|PACid-16052637:0.00359,887556|PACid-16058392:0.00461)0.970:0.10509)0.931:…	N/A
NAC 47	Identical	No											orange1.1g047639m|PACid:18128250					Gorai.005G020300.1|PACid:26805003, Gorai.005G020600.1|PACid:26801903			cassava4.1_027454m|PACid:17990238									Potri.017G031000.1|PACid:26983358, Potri.007G127700.1|PACid:27015122, Potri.017G031300.1|PACid:26983742, Potri.017G031600.1|PACid:26985710			28011.m000080|PACid:16799780						Thecc1EG020127t1|PACid:27455744, Thecc1EG020125t1|PACid:27452397, Thecc1EG020121t1|PACid:27453806					(Potri.017G031000.1|PACid-26983358:0.00384,Potri.017G031300.1|PACid-26983742:0.00014,(Potri.017G031600.1|PACid-26985710:0.01417,(Potri.007G127700.1|PACid-27015122:0.08052,((orange1.1g047639m|PACid-18128250:0.30895,((Gorai.005G020600.1|PACid-26801903:0.00014,Gorai.005G020300.1|PACid-26805003:0.03153)1.000:0.38655,(Thecc1EG020125t1|PACid-27452397:0.04440,(Thecc1EG020127t1|PACid-27455744:0.09616,The…	N/A
NAC 48	Neither subset nor superset	No																		MDP0000283092|PACid:22647837, MDP0000280486|PACid:22641780, MDP0000309445|PACid:22622482, MDP0000278387|PACid:22653072, MDP0000279197|PACid:22654910, MDP0000320563|PACid:22671148, MDP0000440829|PACid:22671147, MDP0000231845|PACid:22670211									ppa019780m|PACid:17650806, ppa024568m|PACid:17647689, ppa019241m|PACid:17663344, ppa017301m|PACid:17641688															(((MDP0000309445|PACid-22622482:0.00755,(MDP0000320563|PACid-22671148:0.00014,MDP0000283092|PACid-22647837:0.00014)0.912:0.01171)0.991:0.06033,(MDP0000440829|PACid-22671147:0.13456,(MDP0000231845|PACid-22670211:0.27019,(ppa017301m|PACid-17641688:0.19305,(ppa019780m|PACid-17650806:0.07095,(ppa024568m|PACid-17647689:0.26772,ppa019241m|PACid-17663344:0.13460)0.969:0.12879)0.860:0.04639)0.999:0.30499…	N/A
NAC 49	Superset	No				Bradi4g24060.1|PACid:21811803, Bradi4g24050.1|PACid:21814308, Bradi4g24100.1|PACid:21810468, Bradi1g36200.1|PACid:21818160																					LOC_Os11g07700.1|PACid:24155369				Pavirv00025703m|PACid:23806847, Pavirv00023538m|PACid:23812046			Sb05g004880.1|PACid:1969413, Sb05g004870.1|PACid:1969412	Si027836m|PACid:19708990, Si027729m|PACid:19707983									((LOC_Os11g07700.1|PACid-24155369:0.91521,(Bradi4g24060.1|PACid-21811803:0.16310,(Bradi1g36200.1|PACid-21818160:0.09761,(Bradi4g24100.1|PACid-21810468:0.09403,Bradi4g24050.1|PACid-21814308:0.03751)0.988:0.07364)0.881:0.11063)1.000:0.84390)0.760:0.13554,(Sb05g004870.1|PACid-1969412:0.46292,Si027836m|PACid-19708990:0.32297)0.794:0.07940,(Pavirv00025703m|PACid-23806847:0.34044,(Sb05g004880.1|PACid-1…	LOC_Os11g07700.1|PACid:24155369, Si027836m|PACid:19708990, Bradi4g24060.1|PACid:21811803, Bradi4g24100.1|PACid:21810468, Sb05g004870.1|PACid:1969412, Pavirv00023538m|PACid:23812046, Si027729m|PACid:19707983, Bradi4g24050.1|PACid:21814308, Bradi1g36200.1|PACid:21818160, Sb05g004880.1|PACid:1969413
NAC 50	Identical	No				Bradi4g22680.1|PACid:21814759																					LOC_Os11g31340.1|PACid:24155336, LOC_Os11g31360.1|PACid:24158636, LOC_Os11g31380.1|PACid:24158337, LOC_Os11g31330.1|PACid:24157589				Pavirv00018530m|PACid:23797039, Pavirv00009859m|PACid:23792613, Pavirv00067017m|PACid:23789972, Pavirv00023659m|PACid:23801332			Sb05g004580.1|PACid:1969374	Si026759m|PACid:19708113									((Pavirv00009859m|PACid-23792613:0.06023,Pavirv00018530m|PACid-23797039:0.06146)0.997:0.21839,(Bradi4g22680.1|PACid-21814759:0.65166,(LOC_Os11g31380.1|PACid-24158337:0.29749,(LOC_Os11g31330.1|PACid-24157589:0.26549,(LOC_Os11g31340.1|PACid-24155336:0.26099,LOC_Os11g31360.1|PACid-24158636:0.47759)0.993:0.22464)0.759:0.06555)0.999:0.32511)0.999:0.40319,(Sb05g004580.1|PACid-1969374:0.28237,(Si026759m…	N/A
NAC 51	Neither subset nor superset	No						Ciclev10033389m|PACid:20804242					orange1.1g038974m|PACid:18128901		Eucgr.A00359.1|PACid:23562064, Eucgr.A00365.1|PACid:23562066, Eucgr.A00368.1|PACid:23562067, Eucgr.A00370.1|PACid:23562069, Eucgr.A00369.1|PACid:23562068, Eucgr.A00437.1|PACid:23562136, Eucgr.A00435.1|PACid:23562135, Eucgr.A00371.1|PACid:23562070, Eucgr.I02571.1|PACid:23597348																													(Eucgr.A00365.1|PACid-23562066:0.01489,Eucgr.A00435.1|PACid-23562135:0.03281,(Eucgr.A00437.1|PACid-23562136:0.09640,(Eucgr.A00359.1|PACid-23562064:0.04112,(Eucgr.I02571.1|PACid-23597348:0.16926,((Ciclev10033389m|PACid-20804242:0.55879,orange1.1g038974m|PACid-18128901:0.55686)1.000:1.13279,((Eucgr.A00368.1|PACid-23562067:0.02243,Eucgr.A00370.1|PACid-23562069:0.03738)0.970:0.04129,(Eucgr.A00369.1|P…	N/A
NAC 52	Superset	No		904950|PACid:16058839, 324164|PACid:16061431, 860042|PACid:16060604	AT3G56520.1|PACid:19658464, AT5G41090.1|PACid:19671234		Bra028486|PACid:22691317, Bra025521|PACid:22718567				Carubv10005574m|PACid:20894706																													Thhalv10006451m|PACid:20190454, Thhalv10027901m|PACid:20189928				((Carubv10005574m|PACid-20894706:0.25000,(860042|PACid-16060604:0.11863,AT5G41090.1|PACid-19671234:0.13501)0.773:0.02819)1.000:0.22368,(Thhalv10006451m|PACid-20190454:0.39020,(Thhalv10027901m|PACid-20189928:0.10219,(Bra028486|PACid-22691317:0.19027,Bra025521|PACid-22718567:0.14249)0.954:0.08500)0.847:0.04900)0.913:0.05639,(904950|PACid-16058839:0.28561,(324164|PACid-16061431:0.06196,AT3G56520.1|P…	Thhalv10027901m|PACid:20189928, Bra028486|PACid:22691317, AT5G41090.1|PACid:19671234, AT3G56520.1|PACid:19658464, 324164|PACid:16061431, 860042|PACid:16060604, Carubv10005574m|PACid:20894706
NAC 53	Superset	No				Bradi1g04150.1|PACid:21820881																					LOC_Os03g60080.1|PACid:24124496, LOC_Os07g12340.1|PACid:24112187				Pavirv00029011m|PACid:23819866, Pavirv00029134m|PACid:23786997			Sb01g003710.1|PACid:1949736	Si036695m|PACid:19680419								GRMZM2G018553_T01|PACid:20879010, GRMZM2G336533_T01|PACid:20880247, GRMZM2G347043_T01|PACid:20867542	((LOC_Os03g60080.1|PACid-24124496:0.05729,(Bradi1g04150.1|PACid-21820881:0.17217,LOC_Os07g12340.1|PACid-24112187:0.41666)0.817:0.05708)0.907:0.03395,(Sb01g003710.1|PACid-1949736:0.01815,GRMZM2G347043_T01|PACid-20867542:0.05548)0.861:0.01523,((GRMZM2G018553_T01|PACid-20879010:0.00014,GRMZM2G336533_T01|PACid-20880247:0.00014)1.000:0.09233,(Si036695m|PACid-19680419:0.03091,(Pavirv00029134m|PACid-237…	Bradi1g04150.1|PACid:21820881, GRMZM2G336533_T01|PACid:20880247, GRMZM2G347043_T01|PACid:20867542, Sb01g003710.1|PACid:1949736, LOC_Os03g60080.1|PACid:24124496, Pavirv00029011m|PACid:23819866, Si036695m|PACid:19680419, GRMZM2G018553_T01|PACid:20879010, Pavirv00029134m|PACid:23786997
NAC 54	Identical	No																		MDP0000126141|PACid:22645502, MDP0000272823|PACid:22656642, MDP0000303041|PACid:22625421, MDP0000835180|PACid:22624946, MDP0000705786|PACid:22682692									ppa021740m|PACid:17660942, ppb018473m|PACid:17651876, ppa018550m|PACid:17652279, ppa016450m|PACid:17648615, ppb024640m|PACid:17641420															(MDP0000303041|PACid-22625421:0.23248,MDP0000126141|PACid-22645502:0.20961,((MDP0000272823|PACid-22656642:0.19629,MDP0000705786|PACid-22682692:0.35018)1.000:0.15167,(MDP0000835180|PACid-22624946:0.17807,(ppa021740m|PACid-17660942:0.17742,((ppb018473m|PACid-17651876:0.05261,ppa018550m|PACid-17652279:0.04679)1.000:0.20399,(ppb024640m|PACid-17641420:0.28364,ppa016450m|PACid-17648615:0.12722)0.950:0.…	N/A
NAC 55	Identical	No																									LOC_Os12g04230.1|PACid:24147377, LOC_Os11g04470.1|PACid:24158710				Pavirv00015431m|PACid:23771545, Pavirv00063456m|PACid:23816406, Pavirv00069701m|PACid:23786285, Pavirv00028318m|PACid:23799251			Sb05g002390.1|PACid:1969091	Si012013m|PACid:19694365, Si028024m|PACid:19707609									(((Si012013m|PACid-19694365:0.05195,Si028024m|PACid-19707609:0.01724)0.996:0.16388,(Sb05g002390.1|PACid-1969091:0.57428,(LOC_Os12g04230.1|PACid-24147377:0.00014,LOC_Os11g04470.1|PACid-24158710:0.07483)1.000:0.96958)0.400:0.07993)0.995:0.15968,(Pavirv00015431m|PACid-23771545:0.02813,Pavirv00028318m|PACid-23799251:0.04572)0.976:0.05696,(Pavirv00069701m|PACid-23786285:0.02123,Pavirv00063456m|PACid-2…	N/A
NAC 56	Subset	No				Bradi4g34022.1|PACid:21810268																					LOC_Os09g32040.1|PACid:24137407				Pavirv00005112m|PACid:23765369, Pavirv00010346m|PACid:23799571, Pavirv00030363m|PACid:23790158			Sb02g028750.1|PACid:1958097	Si029088m|PACid:19709900								GRMZM2G004531_T01|PACid:20836572	(Pavirv00005112m|PACid-23765369:0.02493,(Si029088m|PACid-19709900:0.05803,((Bradi4g34022.1|PACid-21810268:0.21854,LOC_Os09g32040.1|PACid-24137407:0.25456)1.000:0.18411,(Sb02g028750.1|PACid-1958097:0.03114,GRMZM2G004531_T01|PACid-20836572:0.07574)1.000:0.06628)0.713:0.00947)1.000:0.04009,(Pavirv00030363m|PACid-23790158:0.01818,Pavirv00010346m|PACid-23799571:0.03138)0.788:0.00259);	N/A
NAC 57	Identical	No				Bradi4g34800.1|PACid:21812045																					LOC_Os09g33490.1|PACid:24138614				Pavirv00026547m|PACid:23761481, Pavirv00021955m|PACid:23764418			Sb02g029460.1|PACid:1958185	Si030942m|PACid:19711276								GRMZM2G054277_T01|PACid:20832668, GRMZM2G179049_T02|PACid:20848757	(((Si030942m|PACid-19711276:0.05893,(Pavirv00026547m|PACid-23761481:0.03590,Pavirv00021955m|PACid-23764418:0.03265)0.995:0.06147)0.752:0.01677,(Bradi4g34800.1|PACid-21812045:0.23751,LOC_Os09g33490.1|PACid-24138614:0.40045)0.964:0.11706)0.921:0.07395,GRMZM2G179049_T02|PACid-20848757:0.13726,(Sb02g029460.1|PACid-1958185:0.08793,GRMZM2G054277_T01|PACid-20832668:0.10344)0.324:0.01537);	N/A
NAC 58	Subset	No				Bradi3g16480.1|PACid:21827600																					LOC_Os08g06140.1|PACid:24102173				Pavirv00018468m|PACid:23763708, Pavirv00014678m|PACid:23799326			Sb07g003900.1|PACid:1975058	Si013369m|PACid:19691456								AC196475.3_FGT005|PACid:20861483, GRMZM2G003715_T01|PACid:20872404	(GRMZM2G003715_T01|PACid-20872404:0.19237,(Sb07g003900.1|PACid-1975058:0.06273,AC196475.3_FGT005|PACid-20861483:0.08200)0.955:0.02615,((Bradi3g16480.1|PACid-21827600:0.29529,LOC_Os08g06140.1|PACid-24102173:0.23778)1.000:0.14316,(Si013369m|PACid-19691456:0.07728,(Pavirv00018468m|PACid-23763708:0.03484,Pavirv00014678m|PACid-23799326:0.02343)0.998:0.04798)1.000:0.07958)0.997:0.06591);	N/A
NAC 59	Superset	No																																		Solyc01g094490.2.1|PACid:27300873, Solyc07g053680.1.1|PACid:27293816		PGSC0003DMP400000341|PACid:24420700, PGSC0003DMP400068365|PACid:24417049, PGSC0003DMP400057640|PACid:24416573, PGSC0003DMP400066111|PACid:24414128, PGSC0003DMP400016573|PACid:24414737, PGSC0003DMP400060971|PACid:24414631						(((PGSC0003DMP400066111|PACid-24414128:0.03076,(PGSC0003DMP400060971|PACid-24414631:0.04142,PGSC0003DMP400057640|PACid-24416573:0.04978)0.500:0.01661)0.995:0.08534,PGSC0003DMP400016573|PACid-24414737:0.02159)0.727:0.01830,Solyc07g053680.1.1|PACid-27293816:0.11851,(PGSC0003DMP400068365|PACid-24417049:0.00851,(Solyc01g094490.2.1|PACid-27300873:0.19941,PGSC0003DMP400000341|PACid-24420700:0.03126)1.0…	Solyc07g053680.1.1|PACid:27293816, PGSC0003DMP400068365|PACid:24417049, PGSC0003DMP400016573|PACid:24414737	Solyc01g094490.2.1|PACid:27300873, PGSC0003DMP400000341|PACid:24420700
NAC 60	Superset	No				Bradi2g60620.1|PACid:21803251																					LOC_Os01g71790.1|PACid:24117840				Pavirv00004257m|PACid:23804574, Pavirv00035050m|PACid:23762459, Pavirv00064001m|PACid:23758582			Sb03g045610.1|PACid:1964599	Si004307m|PACid:19676656									(Si004307m|PACid-19676656:0.09475,(Sb03g045610.1|PACid-1964599:0.27940,(Bradi2g60620.1|PACid-21803251:0.43581,LOC_Os01g71790.1|PACid-24117840:0.17286)0.939:0.17557)0.961:0.11788,(Pavirv00035050m|PACid-23762459:0.15684,(Pavirv00064001m|PACid-23758582:0.00014,Pavirv00004257m|PACid-23804574:0.00015)0.939:0.04983)0.870:0.04725);	Si004307m|PACid:19676656, Sb03g045610.1|PACid:1964599, Pavirv00035050m|PACid:23762459, Bradi2g60620.1|PACid:21803251, LOC_Os01g71790.1|PACid:24117840
NAC 61	Identical	No				Bradi3g33320.1|PACid:21831249, Bradi4g41200.1|PACid:21813373																					LOC_Os12g07790.1|PACid:24148483				Pavirv00033432m|PACid:23775835, Pavirv00017662m|PACid:23758460			Sb08g004860.1|PACid:1977709	Si011743m|PACid:19694332									(Sb08g004860.1|PACid-1977709:0.53320,(LOC_Os12g07790.1|PACid-24148483:0.87164,(Bradi4g41200.1|PACid-21813373:0.31749,Bradi3g33320.1|PACid-21831249:0.32668)1.000:0.48550)1.000:0.55046,(Pavirv00033432m|PACid-23775835:0.41250,(Pavirv00017662m|PACid-23758460:0.30804,Si011743m|PACid-19694332:0.22624)0.980:0.15506)0.764:0.04716);	N/A
NAC 62	Subset	No				Bradi3g12470.1|PACid:21827586																					LOC_Os08g44820.1|PACid:24102230				Pavirv00057157m|PACid:23792660			Sb07g023900.1|PACid:1976448	Si013361m|PACid:19693490								GRMZM2G125777_T01|PACid:20858358, GRMZM2G340305_T01|PACid:20862907	(Sb07g023900.1|PACid-1976448:0.02611,GRMZM2G125777_T01|PACid-20858358:0.05987,(GRMZM2G340305_T01|PACid-20862907:0.07558,((Bradi3g12470.1|PACid-21827586:0.17463,LOC_Os08g44820.1|PACid-24102230:0.12634)0.995:0.04850,(Pavirv00057157m|PACid-23792660:0.04227,Si013361m|PACid-19693490:0.03756)0.921:0.01847)0.999:0.03922)0.779:0.00522);	N/A
NAC 63	Identical	No				Bradi3g56080.1|PACid:21830283																					LOC_Os02g57650.1|PACid:24129518				Pavirv00038714m|PACid:23824118, Pavirv00055651m|PACid:23802839			Sb04g037720.1|PACid:1968678	Si016620m|PACid:19688849								GRMZM2G113950_T01|PACid:20855797	(Si016620m|PACid-19688849:0.06985,(Pavirv00055651m|PACid-23802839:0.04286,Pavirv00038714m|PACid-23824118:0.01750)0.986:0.02830,((Bradi3g56080.1|PACid-21830283:0.14115,LOC_Os02g57650.1|PACid-24129518:0.16791)1.000:0.14487,(Sb04g037720.1|PACid-1968678:0.01202,GRMZM2G113950_T01|PACid-20855797:0.07175)1.000:0.09255)0.943:0.02109);	N/A
NAC 64	Superset	No																																		Solyc10g079220.2.1|PACid:27280826, Solyc10g051070.1.1|PACid:27281412		PGSC0003DMP400063008|PACid:24412781, PGSC0003DMP400014379|PACid:24411887, PGSC0003DMP400014380|PACid:24412618, PGSC0003DMP400014332|PACid:24410658, PGSC0003DMP400014381|PACid:24412192						(PGSC0003DMP400014332|PACid-24410658:0.03833,((PGSC0003DMP400014381|PACid-24412192:0.08951,PGSC0003DMP400063008|PACid-24412781:0.04201)0.991:0.29038,(Solyc10g079220.2.1|PACid-27280826:0.01371,Solyc10g051070.1.1|PACid-27281412:0.24009)0.999:0.21774)0.999:0.26605,(PGSC0003DMP400014380|PACid-24412618:0.04834,PGSC0003DMP400014379|PACid-24411887:0.00014)0.806:0.01772);	Solyc10g079220.2.1|PACid:27280826, PGSC0003DMP400014381|PACid:24412192
NAC 65	Superset	No		333554|PACid:16033839	AT1G01010.1|PACid:19656964		Bra033296|PACid:22693237				Carubv10009049m|PACid:20890941, Carubv10009451m|PACid:20889334																													Thhalv10007665m|PACid:20186865				(Carubv10009049m|PACid-20890941:0.15431,AT1G01010.1|PACid-19656964:0.09325,(333554|PACid-16033839:0.11606,(Carubv10009451m|PACid-20889334:0.34288,(Bra033296|PACid-22693237:0.34910,Thhalv10007665m|PACid-20186865:0.15941)0.975:0.05783)0.995:0.09036)0.805:0.02518);	333554|PACid:16033839, Thhalv10007665m|PACid:20186865, Carubv10009049m|PACid:20890941, Bra033296|PACid:22693237, AT1G01010.1|PACid:19656964
NAC 66	Superset	No			AT1G64105.1|PACid:19655220		Bra025701|PACid:22697685, Bra003773|PACid:22700660				Carubv10018723m|PACid:20887576, Carubv10019084m|PACid:20885626																													Thhalv10014889m|PACid:20204012				((Bra025701|PACid-22697685:0.21046,Bra003773|PACid-22700660:0.31981)0.995:0.34906,(Carubv10019084m|PACid-20885626:0.07902,Carubv10018723m|PACid-20887576:0.08493)0.859:0.14468,(Thhalv10014889m|PACid-20204012:0.53982,AT1G64105.1|PACid-19655220:0.42351)0.694:0.07387);	Carubv10018723m|PACid:20887576, Carubv10019084m|PACid:20885626, Bra025701|PACid:22697685, Thhalv10014889m|PACid:20204012, AT1G64105.1|PACid:19655220
NAC 67	Superset	No				Bradi1g52480.1|PACid:21815978																					LOC_Os06g01230.1|PACid:24144573							Sb10g000101.1|PACid:1982159	Si006105m|PACid:19704993								GRMZM2G163914_T02|PACid:20838430, GRMZM2G459156_T01|PACid:20840369	(Si006105m|PACid-19704993:0.11337,(Bradi1g52480.1|PACid-21815978:0.28089,LOC_Os06g01230.1|PACid-24144573:0.28414)1.000:0.38285,(Sb10g000101.1|PACid-1982159:0.05049,(GRMZM2G459156_T01|PACid-20840369:0.00015,GRMZM2G163914_T02|PACid-20838430:0.00016)0.998:0.11064)0.997:0.14174);	Sb10g000101.1|PACid:1982159, Bradi1g52480.1|PACid:21815978, Si006105m|PACid:19704993, GRMZM2G163914_T02|PACid:20838430, LOC_Os06g01230.1|PACid:24144573
NAC 68	Identical	No				Bradi5g15230.1|PACid:21825100																					LOC_Os04g42940.1|PACid:24108264				Pavirv00012309m|PACid:23779833			Sb06g022080.1|PACid:1973091	Si011665m|PACid:19694179								AC208663.3_FGT002|PACid:20847547	((Bradi5g15230.1|PACid-21825100:0.33760,LOC_Os04g42940.1|PACid-24108264:0.41885)0.998:0.19201,(Pavirv00012309m|PACid-23779833:0.19106,Si011665m|PACid-19694179:0.13247)0.985:0.10379,(Sb06g022080.1|PACid-1973091:0.10329,AC208663.3_FGT002|PACid-20847547:0.15915)0.938:0.05888);	N/A
NAC 69	Superset	No				Bradi3g41470.1|PACid:21830875																					LOC_Os08g42400.1|PACid:24100264				Pavirv00028999m|PACid:23819847				Si014408m|PACid:19691316								GRMZM2G100583_T02|PACid:20858967, GRMZM2G054252_T02|PACid:20870061	((Bradi3g41470.1|PACid-21830875:0.29587,LOC_Os08g42400.1|PACid-24100264:0.30689)0.984:0.17471,Si014408m|PACid-19691316:0.11116,(Pavirv00028999m|PACid-23819847:0.04189,(GRMZM2G100583_T02|PACid-20858967:0.50188,GRMZM2G054252_T02|PACid-20870061:0.13021)0.736:0.02917)0.848:0.04353);	Bradi3g41470.1|PACid:21830875, Si014408m|PACid:19691316, GRMZM2G054252_T02|PACid:20870061, Pavirv00028999m|PACid:23819847, LOC_Os08g42400.1|PACid:24100264
NAC 70	Superset	No										Cucsa.150740.1|PACid:16964416								MDP0000740927|PACid:22658357, MDP0000216357|PACid:22668600, MDP0000705510|PACid:22670595, MDP0000719421|PACid:22644891					Medtr1g008880.1|PACid:23043887																			(Cucsa.150740.1|PACid-16964416:0.37591,MDP0000216357|PACid-22668600:0.25144,(MDP0000719421|PACid-22644891:0.18768,((MDP0000740927|PACid-22658357:0.0,MDP0000705510|PACid-22670595:0.0):0.47024,Medtr1g008880.1|PACid-23043887:0.38932)0.999:0.96959)0.523:0.13642);	Cucsa.150740.1|PACid:16964416, MDP0000719421|PACid:22644891, MDP0000216357|PACid:22668600
NAC 71	Superset	No																									LOC_Os05g46954.2|PACid:24153048, LOC_Os10g21560.1|PACid:24095985				Pavirv00014157m|PACid:23775531, Pavirv00047501m|PACid:23815465				Si036071m|PACid:19681189, Si036265m|PACid:19684726									(Pavirv00014157m|PACid-23775531:0.03736,Pavirv00047501m|PACid-23815465:0.01673,(Si036071m|PACid-19681189:0.09741,(Si036265m|PACid-19684726:0.27893,(LOC_Os10g21560.1|PACid-24095985:0.19208,LOC_Os05g46954.2|PACid-24153048:0.62070)0.967:0.32992)0.916:0.07222)0.998:0.08094);	Pavirv00014157m|PACid:23775531, LOC_Os10g21560.1|PACid:24095985, Pavirv00047501m|PACid:23815465, Si036071m|PACid:19681189
NAC 72	Identical	No		488703|PACid:16038694	AT5G18300.1|PACid:19672120						Carubv10002791m|PACid:20908776, Carubv10003054m|PACid:20908648																													Thhalv10015280m|PACid:20203114				(Thhalv10015280m|PACid-20203114:0.31430,(488703|PACid-16038694:0.09027,AT5G18300.1|PACid-19672120:0.08970)0.996:0.28779,(Carubv10003054m|PACid-20908648:0.05606,Carubv10002791m|PACid-20908776:0.23416)0.972:0.16073);	N/A
NAC 73	Identical	No		495144|PACid:16041510	AT5G50820.1|PACid:19671693		Bra035712|PACid:22721070				Carubv10027180m|PACid:20911588																													Thhalv10014770m|PACid:20205108				(495144|PACid-16041510:0.00014,AT5G50820.1|PACid-19671693:0.01613,(Carubv10027180m|PACid-20911588:0.02707,(Bra035712|PACid-22721070:0.08816,Thhalv10014770m|PACid-20205108:0.02366)0.971:0.04281)0.714:0.00299);	N/A
NAC 74	Identical	No		473471|PACid:16063115	AT1G32870.1|PACid:19658150		Bra012342|PACid:22701342				Carubv10008817m|PACid:20892684																													Thhalv10007369m|PACid:20186943				(AT1G32870.1|PACid-19658150:0.09767,Carubv10008817m|PACid-20892684:0.13395,(473471|PACid-16063115:0.04399,(Bra012342|PACid-22701342:0.19801,Thhalv10007369m|PACid-20186943:0.12511)1.000:0.09095)0.588:0.01892);	N/A
NAC 75	Subset	No				Bradi2g20590.1|PACid:21805964																												Sb09g018837.1|PACid:1980680	Si024651m|PACid:19700530, Si038541m|PACid:19681868, Si012058m|PACid:19697580									(Bradi2g20590.1|PACid-21805964:1.20163,Sb09g018837.1|PACid-1980680:0.28766,(Si024651m|PACid-19700530:0.48672,(Si038541m|PACid-19681868:0.05163,Si012058m|PACid-19697580:0.08282)0.968:0.19253)0.686:0.11036);	N/A
NAC 76	Identical	No				Bradi4g26600.1|PACid:21810615																					LOC_Os10g09820.1|PACid:24095973, LOC_Os11g04960.1|PACid:24159215				Pavirv00028820m|PACid:23763496				Si024612m|PACid:19699883									(Pavirv00028820m|PACid-23763496:0.12752,Si024612m|PACid-19699883:0.19764,(Bradi4g26600.1|PACid-21810615:1.01701,(LOC_Os10g09820.1|PACid-24095973:0.24150,LOC_Os11g04960.1|PACid-24159215:0.50729)0.994:0.47713)0.982:0.32738);	N/A
NAC 77	Identical	No					Bra036305|PACid:22713812, Bra036304|PACid:22715408, Bra036314|PACid:22714272				Carubv10003671m|PACid:20907388																													Thhalv10029188m|PACid:20197428				(Bra036305|PACid-22713812:0.17685,Bra036304|PACid-22715408:0.27305,(Bra036314|PACid-22714272:0.22677,(Carubv10003671m|PACid-20907388:0.67721,Thhalv10029188m|PACid-20197428:0.15878)0.912:0.13428)0.946:0.11146);	N/A
NAC 78	Neither subset nor superset	No						Ciclev10005260m|PACid:20791499					orange1.1g047610m|PACid:18124055						Lus10001876|PACid:23181647, Lus10017807|PACid:23177709, Lus10018837|PACid:23144698																									(Lus10001876|PACid-23181647:0.25136,(Ciclev10005260m|PACid-20791499:0.02120,orange1.1g047610m|PACid-18124055:0.03517)1.000:1.55045,(Lus10018837|PACid-23144698:0.31506,Lus10017807|PACid-23177709:0.47268)0.924:0.18360);	N/A
NAC 79	Superset	No						Ciclev10006869m|PACid:20791794					orange1.1g045641m|PACid:18133578, orange1.1g046632m|PACid:18133545						Lus10024907|PACid:23178831, Lus10022914|PACid:23159913																									(Ciclev10006869m|PACid-20791794:0.04792,orange1.1g046632m|PACid-18133545:0.00014,(orange1.1g045641m|PACid-18133578:0.53652,(Lus10022914|PACid-23159913:0.10072,Lus10024907|PACid-23178831:0.09358)1.000:0.67108)0.985:0.43467);	Ciclev10006869m|PACid:20791794, orange1.1g046632m|PACid:18133545
NAC 80	Superset	No																Gorai.005G013300.1|PACid:26803659, Gorai.005G013000.1|PACid:26801728, Gorai.005G013100.1|PACid:26805043																					Thecc1EG019938t1|PACid:27455701, Thecc1EG019937t1|PACid:27453417					(Gorai.005G013000.1|PACid-26801728:0.01879,(Thecc1EG019937t1|PACid-27453417:0.30968,Thecc1EG019938t1|PACid-27455701:0.71016)1.000:0.64786,(Gorai.005G013100.1|PACid-26805043:0.11048,Gorai.005G013300.1|PACid-26803659:0.05840)0.735:0.03027);	Gorai.005G013000.1|PACid:26801728, Thecc1EG019937t1|PACid:27453417, Gorai.005G013300.1|PACid:26803659, Gorai.005G013100.1|PACid:26805043
NAC 81	Identical	No																									LOC_Os05g43960.1|PACid:24153983				Pavirv00032095m|PACid:23824833, Pavirv00059559m|PACid:23800426			Sb02g026510.1|PACid:1957815	Si032881m|PACid:19713051									(Pavirv00059559m|PACid-23800426:0.07571,Pavirv00032095m|PACid-23824833:0.07401,(Si032881m|PACid-19713051:0.12764,(LOC_Os05g43960.1|PACid-24153983:1.22409,Sb02g026510.1|PACid-1957815:0.26132)0.987:0.15776)1.000:0.15058);	N/A
NAC 82	Identical	No		878368|PACid:16040059	AT3G04430.1|PACid:19660883		Bra033297|PACid:22692854				Carubv10011623m|PACid:20890240																																	(Bra033297|PACid-22692854:0.38674,AT3G04430.1|PACid-19660883:0.03615,(878368|PACid-16040059:0.02295,Carubv10011623m|PACid-20890240:0.28564)0.066:0.00941);	N/A
NAC 83	Subset	No				Bradi3g36670.1|PACid:21827907																					LOC_Os08g33670.1|PACid:24101089				Pavirv00001568m|PACid:23816333, Pavirv00021842m|PACid:23823849													(Pavirv00001568m|PACid-23816333:0.03164,Pavirv00021842m|PACid-23823849:0.04880,(Bradi3g36670.1|PACid-21827907:0.43299,LOC_Os08g33670.1|PACid-24101089:0.50925)0.999:0.35745);	N/A
NAC 84	Subset	No						Ciclev10010545m|PACid:20795212, Ciclev10010524m|PACid:20793660, Ciclev10010221m|PACid:20792905					orange1.1g046437m|PACid:18126939																															(Ciclev10010524m|PACid-20793660:0.85294,Ciclev10010545m|PACid-20795212:0.02172,(Ciclev10010221m|PACid-20792905:0.00014,orange1.1g046437m|PACid-18126939:0.00014)0.992:0.05653);	N/A
NAC 85	Superset	No										Cucsa.175050.1|PACid:16966717								MDP0000776583|PACid:22621439													28492.m000489|PACid:16800969			Solyc06g083840.2.1|PACid:27285287								(Solyc06g083840.2.1|PACid-27285287:0.27909,28492.m000489|PACid-16800969:0.00972,(Cucsa.175050.1|PACid-16966717:0.10736,MDP0000776583|PACid-22621439:0.04881)0.746:0.01050);	28492.m000489|PACid:16800969, MDP0000776583|PACid:22621439, Cucsa.175050.1|PACid:16966717
NAC 86	Neither subset nor superset	No																	Lus10022018|PACid:23160214		cassava4.1_022242m|PACid:17992132												29673.m000910|PACid:16805302, 29673.m000906|PACid:16805298											(29673.m000906|PACid-16805298:0.20412,29673.m000910|PACid-16805302:0.22829,(Lus10022018|PACid-23160214:0.35926,cassava4.1_022242m|PACid-17992132:1.20100)0.871:0.34003);	N/A
NAC 87	Subset	No																		MDP0000772731|PACid:22670926, MDP0000911336|PACid:22626708									ppa023583m|PACid:17660707, ppa019846m|PACid:17661487															((MDP0000911336|PACid-22626708:0.0,MDP0000772731|PACid-22670926:0.0):0.39535,(ppa023583m|PACid-17660707:0.0,ppa019846m|PACid-17661487:0.0):0.39535);	N/A
NAC 88	Identical	No																									LOC_Os09g24560.1|PACid:24137731				Pavirv00015295m|PACid:23791217, Pavirv00013078m|PACid:23780555			Sb02g024530.1|PACid:1957558										(Pavirv00013078m|PACid-23780555:0.12421,Pavirv00015295m|PACid-23791217:0.03459,(LOC_Os09g24560.1|PACid-24137731:0.55747,Sb02g024530.1|PACid-1957558:0.29978)0.923:0.09754);	N/A
NAC 89	Superset	No																													Pavirv00057950m|PACid:23764775, Pavirv00014975m|PACid:23768746			Sb01g034410.1|PACid:1953240	Si039216m|PACid:19682153									(Si039216m|PACid-19682153:0.19181,Sb01g034410.1|PACid-1953240:0.88670,(Pavirv00057950m|PACid-23764775:0.05554,Pavirv00014975m|PACid-23768746:0.37571)0.904:0.13431);	Pavirv00057950m|PACid:23764775, Si039216m|PACid:19682153, Sb01g034410.1|PACid:1953240
NAC 90	Subset	No																													Pavirv00061147m|PACid:23765799, Pavirv00038569m|PACid:23770004			Sb01g003775.1|PACid:1949745	Si039443m|PACid:19685289									(Pavirv00061147m|PACid-23765799:0.08325,Pavirv00038569m|PACid-23770004:0.06409,(Sb01g003775.1|PACid-1949745:0.67592,Si039443m|PACid-19685289:0.17712)1.000:0.21919);	N/A
NAC 91	Superset	No																																		Solyc08g068380.2.1|PACid:27304282		PGSC0003DMP400046613|PACid:24390730, PGSC0003DMP400006960|PACid:24398354, PGSC0003DMP400046617|PACid:24393262						(Solyc08g068380.2.1|PACid-27304282:0.12908,PGSC0003DMP400046617|PACid-24393262:0.00658,(PGSC0003DMP400046613|PACid-24390730:0.06776,PGSC0003DMP400006960|PACid-24398354:0.04725)0.987:0.07066);	Solyc08g068380.2.1|PACid:27304282, PGSC0003DMP400046617|PACid:24393262
NAC 92	Neither subset nor superset	No				Bradi1g37900.1|PACid:21819208									Eucgr.D00593.1|PACid:23574351					MDP0000157070|PACid:22637129																								(Bradi1g37900.1|PACid-21819208:0.27051,Eucgr.D00593.1|PACid-23574351:0.70019,MDP0000157070|PACid-22637129:0.18638);	N/A
NAC 93	Subset	No				Bradi5g13300.1|PACid:21826743																					LOC_Os04g39960.1|PACid:24106343							Sb06g019930.1|PACid:1972835										(Bradi5g13300.1|PACid-21826743:0.43101,LOC_Os04g39960.1|PACid-24106343:0.59424,Sb06g019930.1|PACid-1972835:0.98468);	N/A
NAC 94	Superset	No						Ciclev10032776m|PACid:20803169					orange1.1g033258m|PACid:18102932																										Thecc1EG025441t1|PACid:27420897					(Ciclev10032776m|PACid-20803169:0.00015,orange1.1g033258m|PACid-18102932:0.00014,Thecc1EG025441t1|PACid-27420897:1.50628);	Ciclev10032776m|PACid:20803169, orange1.1g033258m|PACid:18102932
NAC 95	Identical	No						Ciclev10019533m|PACid:20805926					orange1.1g015998m|PACid:18136327, orange1.1g013027m|PACid:18136947																															(Ciclev10019533m|PACid-20805926:0.00941,orange1.1g015998m|PACid-18136327:0.14076,orange1.1g013027m|PACid-18136947:0.00014);	N/A
NAC 96	Superset	No						Ciclev10022564m|PACid:20809609					orange1.1g036036m|PACid:18135967, orange1.1g035726m|PACid:18136372																															(Ciclev10022564m|PACid-20809609:0.04711,orange1.1g036036m|PACid-18135967:0.37921,orange1.1g035726m|PACid-18136372:0.02024);	orange1.1g035726m|PACid:18136372, Ciclev10022564m|PACid:20809609
NAC 97	Neither subset nor superset	No							evm.model.supercontig_53.164|PACid:16422230								Glyma10g34141.1|PACid:26346681				cassava4.1_019103m|PACid:17963743																							(evm.model.supercontig_53.164|PACid-16422230:0.50809,Glyma10g34141.1|PACid-26346681:0.20069,cassava4.1_019103m|PACid-17963743:0.99808);	N/A
NAC 98	Identical	No															Glyma16g05620.1|PACid:26352306, Glyma19g26950.1|PACid:26327288															Phvul.001G091100.1|PACid:27163430												(Glyma19g26950.1|PACid-26327288:0.07076,Glyma16g05620.1|PACid-26352306:0.04834,Phvul.001G091100.1|PACid-27163430:0.31196);	N/A
NAC 99	Superset	No																Gorai.004G149000.1|PACid:26775814																					Thecc1EG005010t1|PACid:27435596, Thecc1EG005008t2|PACid:27434753					(Gorai.004G149000.1|PACid-26775814:0.23867,Thecc1EG005008t2|PACid-27434753:0.89147,Thecc1EG005010t1|PACid-27435596:0.31352);	Thecc1EG005010t1|PACid:27435596, Gorai.004G149000.1|PACid:26775814
NAC 100	Subset	No																	Lus10005143|PACid:23141920, Lus10030175|PACid:23153123											Potri.014G107600.1|PACid:27034651														(Lus10005143|PACid-23141920:0.02672,Lus10030175|PACid-23153123:0.06298,Potri.014G107600.1|PACid-27034651:0.78368);	N/A
NAC 101	Neither subset nor superset	No																			cassava4.1_011537m|PACid:17990071												30076.m004487|PACid:16817100, 30076.m004486|PACid:16817099											(cassava4.1_011537m|PACid-17990071:0.46478,30076.m004486|PACid-16817099:0.37978,30076.m004487|PACid-16817100:0.19404);	N/A
NAC 102	Identical	No																									LOC_Os01g59640.1|PACid:24116937							Sb03g037830.1|PACid:1963683	Si004848m|PACid:19677125									(LOC_Os01g59640.1|PACid-24116937:1.36040,Sb03g037830.1|PACid-1963683:0.11633,Si004848m|PACid-19677125:0.28825);	N/A
NAC 103	Identical	No																													Pavirv00059010m|PACid:23757711, Pavirv00015564m|PACid:23769450				Si039061m|PACid:19683845									(Pavirv00059010m|PACid-23757711:0.03966,Pavirv00015564m|PACid-23769450:0.14964,Si039061m|PACid-19683845:0.40936);	N/A
NAC 104	Identical	No																													Pavirv00059671m|PACid:23807036			Sb06g024980.1|PACid:1973442	Si010053m|PACid:19694591									(Pavirv00059671m|PACid-23807036:0.14914,Sb06g024980.1|PACid-1973442:0.77284,Si010053m|PACid-19694591:0.16482);	N/A
NAC 105	Superset	No																																		Solyc06g063380.1.1|PACid:27285488		PGSC0003DMP400062271|PACid:24394187, PGSC0003DMP400065147|PACid:24396841						(Solyc06g063380.1.1|PACid-27285488:0.32220,PGSC0003DMP400062271|PACid-24394187:0.01273,PGSC0003DMP400065147|PACid-24396841:0.18027);	Solyc06g063380.1.1|PACid:27285488, PGSC0003DMP400062271|PACid:24394187
NAC 106	Neither subset nor superset	No		918048|PACid:16043467							Carubv10028442m|PACid:20912109																																	(918048|PACid-16043467:0.42032,Carubv10028442m|PACid-20912109:0.42032);	N/A
NAC 107	Neither subset nor superset	No		887359|PACid:16045526	AT1G02210.1|PACid:19657847																																							(887359|PACid-16045526:0.16784,AT1G02210.1|PACid-19657847:0.16784);	N/A
NAC 108	Identical	No						Ciclev10001433m|PACid:20786192					orange1.1g016181m|PACid:18134168																															(Ciclev10001433m|PACid-20786192:0.00007,orange1.1g016181m|PACid-18134168:0.00007);	N/A
NAC 109	Identical	No						Ciclev10006625m|PACid:20789827					orange1.1g047611m|PACid:18111769																															(Ciclev10006625m|PACid-20789827:0.00258,orange1.1g047611m|PACid-18111769:0.00258);	N/A
NAC 110	Identical	No						Ciclev10007172m|PACid:20791625					orange1.1g037309m|PACid:18103260																															(Ciclev10007172m|PACid-20791625:0.00346,orange1.1g037309m|PACid-18103260:0.00346);	N/A
NAC 111	Identical	No						Ciclev10031100m|PACid:20805710					orange1.1g008335m|PACid:18135547																															(Ciclev10031100m|PACid-20805710:0.00437,orange1.1g008335m|PACid-18135547:0.00437);	N/A
NAC 112	Neither subset nor superset	No															Glyma04g37590.2|PACid:26305260				cassava4.1_021360m|PACid:17967421																							(Glyma04g37590.2|PACid-26305260:0.43159,cassava4.1_021360m|PACid-17967421:0.43159);	N/A
NAC 113	Identical	No																Gorai.007G114400.1|PACid:26779959																					Thecc1EG005011t1|PACid:27436906					(Gorai.007G114400.1|PACid-26779959:0.24884,Thecc1EG005011t1|PACid-27436906:0.24884);	N/A
NAC 114	Subset	No																Gorai.007G114500.1|PACid:26784762																					Thecc1EG005009t1|PACid:27436783					(Gorai.007G114500.1|PACid-26784762:0.20114,Thecc1EG005009t1|PACid-27436783:0.20114);	N/A
NAC 115	Subset	No																Gorai.001G150000.1|PACid:26822544																					Thecc1EG005007t1|PACid:27434624					(Gorai.001G150000.1|PACid-26822544:0.22597,Thecc1EG005007t1|PACid-27434624:0.22597);	N/A
NAC 116	Neither subset nor superset	No																Gorai.001G231400.1|PACid:26824509																					Thecc1EG002839t1|PACid:27434060					(Gorai.001G231400.1|PACid-26824509:0.26645,Thecc1EG002839t1|PACid-27434060:0.26645);	N/A
NAC 117	Subset	No																			cassava4.1_008493m|PACid:17963800												30076.m004475|PACid:16817088											(cassava4.1_008493m|PACid-17963800:0.33894,30076.m004475|PACid-16817088:0.33894);	N/A
NAC 118	Identical	No																			cassava4.1_032712m|PACid:17965548												30073.m002273|PACid:16816856											(cassava4.1_032712m|PACid-17965548:0.38290,30073.m002273|PACid-16816856:0.38290);	N/A
NAC 119	Identical	No																			cassava4.1_023870m|PACid:17969630												30073.m002274|PACid:16816857											(cassava4.1_023870m|PACid-17969630:0.50734,30073.m002274|PACid-16816857:0.50734);	N/A
NAC 120	Subset	No																			cassava4.1_009914m|PACid:17975618												30076.m004478|PACid:16817091											(cassava4.1_009914m|PACid-17975618:0.32460,30076.m004478|PACid-16817091:0.32460);	N/A
NAC 121	Neither subset nor superset	No																				mgv1a017147m|PACid:17670044																					AC205484.3_FGT005|PACid:20856704	(mgv1a017147m|PACid-17670044:0.54315,AC205484.3_FGT005|PACid-20856704:0.54315);	N/A
NAC 122	Identical	No																																		Solyc04g015960.2.1|PACid:27277618		PGSC0003DMP400047387|PACid:24383330						(Solyc04g015960.2.1|PACid-27277618:0.07571,PGSC0003DMP400047387|PACid-24383330:0.07571);	N/A
NAC 123	Identical	No																																		Solyc06g068580.1.1|PACid:27284228		PGSC0003DMP400050386|PACid:24397070						(Solyc06g068580.1.1|PACid-27284228:0.13965,PGSC0003DMP400050386|PACid-24397070:0.13965);	N/A
NAC 124	Identical	No																																		Solyc02g062070.1.1|PACid:27286643		PGSC0003DMP400041300|PACid:24427149						(Solyc02g062070.1.1|PACid-27286643:0.09010,PGSC0003DMP400041300|PACid-24427149:0.09010);	N/A
NAC 125	Identical	No																																		Solyc07g006840.1.1|PACid:27292939		PGSC0003DMP400032661|PACid:24416903						(Solyc07g006840.1.1|PACid-27292939:0.09168,PGSC0003DMP400032661|PACid-24416903:0.09168);	N/A
MYB superfamily: MYB-related 1	Superset	Yes	Aquca_021_00136.1|PACid:22039661, Aquca_011_00344.1|PACid:22037830, Aquca_016_00168.1|PACid:22063021, Aquca_013_00431.1|PACid:22058948, Aquca_003_00124.1|PACid:22049238, Aquca_003_00615.1|PACid:22050662, Aquca_009_00923.1|PACid:22035065, Aquca_009_00074.1|PACid:22034906, Aquca_056_00105.1|PACid:22060747, Aquca_025_00300.1|PACid:22063361, Aquca_091_00086.1|PACid:22057880	915160|PACid:16049168, 904389|PACid:16049142, 903400|PACid:16041697, 481375|PACid:16053491, 485038|PACid:16057977, 893617|PACid:16059578, 918997|PACid:16057665, 857408|PACid:16055323, 908412|PACid:16038168, 897268|PACid:16039168, 886012|PACid:16036098, 894522|PACid:16041835, 479152|PACid:16060913, 496092|PACid:16045944	AT2G01760.1|PACid:19643369, AT3G16857.2|PACid:19660587, AT4G31920.1|PACid:19647368, AT3G10760.1|PACid:19659123, AT2G25180.1|PACid:19640315, AT5G59570.1|PACid:19669635, AT3G46640.3|PACid:19663715, AT4G16110.1|PACid:19646673, AT2G40970.1|PACid:19641932, AT1G67710.1|PACid:19651277, AT5G05090.1|PACid:19668183, AT5G58080.1|PACid:19670839	Bradi2g25380.1|PACid:21809378, Bradi2g58020.1|PACid:21805976, Bradi5g12160.1|PACid:21826194, Bradi1g30810.1|PACid:21820801, Bradi3g54120.1|PACid:21827113, Bradi1g69480.1|PACid:21820975, Bradi2g62067.1|PACid:21808564, Bradi2g25900.1|PACid:21809267, Bradi1g47400.1|PACid:21823428, Bradi5g12170.1|PACid:21824846, Bradi2g54787.1|PACid:21807073, Bradi3g06120.1|PACid:21832056	Bra018204|PACid:22696784, Bra026635|PACid:22689426, Bra012743|PACid:22711382, Bra004076|PACid:22701092, Bra020390|PACid:22689539, Bra029866|PACid:22686721, Bra001641|PACid:22709498, Bra023972|PACid:22708749, Bra033527|PACid:22706020, Bra004245|PACid:22699422, Bra001377|PACid:22711906, Bra032035|PACid:22720780, Bra034144|PACid:22703077, Bra004593|PACid:22686774, Bra033809|PACid:22703849, Bra001643…	Ciclev10007639m|PACid:20795018, Ciclev10004989m|PACid:20792400, Ciclev10033605m|PACid:20803543, Ciclev10006834m|PACid:20789724, Ciclev10012203m|PACid:20798605, Ciclev10004470m|PACid:20789845, Ciclev10005747m|PACid:20790550, Ciclev10007648m|PACid:20795688, Ciclev10031052m|PACid:20805045, Ciclev10028658m|PACid:20813787, Ciclev10006586m|PACid:20792209, Ciclev10014527m|PACid:20817473	evm.model.supercontig_86.17|PACid:16427567, evm.model.supercontig_127.10|PACid:16407371, evm.model.supercontig_46.117|PACid:16420397, evm.model.supercontig_107.3|PACid:16405332, evm.model.supercontig_233.20|PACid:16414371, evm.model.supercontig_9.105|PACid:16427986, evm.model.supercontig_81.106|PACid:16426860, evm.model.supercontig_92.70|PACid:16428643, evm.model.supercontig_2.187|PACid:16412549,…	Cre13.g572450.t1.2|PACid:27573423, Cre17.g696750.t1.3|PACid:27571743, g5286.t1|PACid:27572678, g10169.t1|PACid:27569898, g1542.t2|PACid:27574714	Carubv10026052m|PACid:20911706, Carubv10022837m|PACid:20904137, Carubv10020133m|PACid:20906326, Carubv10017603m|PACid:20885763, Carubv10024859m|PACid:20903875, Carubv10003130m|PACid:20910244, Carubv10018465m|PACid:20886933, Carubv10014134m|PACid:20898980, Carubv10004554m|PACid:20895707, Carubv10026895m|PACid:20913396, Carubv10013107m|PACid:20899210, Carubv10007581m|PACid:20896090, Carubv10024931m…	Cucsa.132590.1|PACid:16962581, Cucsa.280670.1|PACid:16974247, Cucsa.358530.1|PACid:16980464, Cucsa.362450.1|PACid:16980927, Cucsa.117700.1|PACid:16960759, Cucsa.069440.1|PACid:16955450, Cucsa.138850.1|PACid:16963291, Cucsa.140020.1|PACid:16963421, Cucsa.092430.1|PACid:16957585, Cucsa.092420.1|PACid:16957584, Cucsa.394720.1|PACid:16983246, Cucsa.271670.1|PACid:16973586, Cucsa.251000.1|PACid:169717…	orange1.1g005938m|PACid:18095118, orange1.1g029986m|PACid:18131683, orange1.1g009670m|PACid:18095353, orange1.1g005465m|PACid:18109029, orange1.1g007940m|PACid:18102759, orange1.1g027234m|PACid:18109783, orange1.1g020690m|PACid:18100775, orange1.1g022984m|PACid:18109554, orange1.1g040406m|PACid:18101154, orange1.1g043479m|PACid:18101155, orange1.1g005719m|PACid:18122019, orange1.1g047187m|PACid:1…	9894|PACid:27395044, 57853|PACid:27394029, 61138|PACid:27390602, 11147|PACid:27389509	Eucgr.H04694.1|PACid:23594031, Eucgr.H04693.1|PACid:23594030, Eucgr.C00380.1|PACid:23569893, Eucgr.G02094.1|PACid:23587677, Eucgr.B02313.1|PACid:23567441, Eucgr.C04050.1|PACid:23573438, Eucgr.A00189.1|PACid:23561901, Eucgr.K01670.1|PACid:23603187, Eucgr.A02201.1|PACid:23564080	mrna13325.1-v1.0-hybrid|PACid:27250583, mrna03652.1-v1.0-hybrid|PACid:27252363, mrna05178.1-v1.0-hybrid|PACid:27253407, mrna15029.1-v1.0-hybrid|PACid:27265010, mrna30204.1-v1.0-hybrid|PACid:27274070, mrna15958.1-v1.0-hybrid|PACid:27257246, mrna17673.1-v1.0-hybrid|PACid:27257142, mrna10041.1-v1.0-hybrid|PACid:27246783	Glyma15g15520.1|PACid:26331170, Glyma12g06406.3|PACid:26293496, Glyma05g34523.1|PACid:26320250, Glyma19g07174.1|PACid:26327791, Glyma19g30700.1|PACid:26329194, Glyma13g22320.1|PACid:26316312, Glyma03g22685.1|PACid:26335660, Glyma03g27890.2|PACid:26333475, Glyma01g36730.1|PACid:26323557, Glyma08g10650.1|PACid:26310779, Glyma14g19985.1|PACid:26284433, Glyma19g06550.2|PACid:26326937, Glyma15g24770.1…	Gorai.007G351500.1|PACid:26779147, Gorai.002G029300.1|PACid:26791797, Gorai.004G291100.1|PACid:26776113, Gorai.009G097100.1|PACid:26762659, Gorai.006G259700.1|PACid:26830899, Gorai.007G240900.1|PACid:26785072, Gorai.002G230800.1|PACid:26794551, Gorai.009G054200.1|PACid:26770335, Gorai.009G061000.1|PACid:26763428, Gorai.001G030600.1|PACid:26823635, Gorai.007G125800.1|PACid:26785363, Gorai.010G2439…	Lus10039345|PACid:23175567, Lus10025044|PACid:23148407, Lus10005340|PACid:23154604, Lus10015848|PACid:23163302, Lus10036303|PACid:23169450, Lus10010442|PACid:23154117, Lus10005777|PACid:23169847, Lus10037719|PACid:23167153, Lus10010021|PACid:23176694, Lus10041020|PACid:23179662, Lus10040780|PACid:23157628, Lus10006446|PACid:23171991, Lus10016846|PACid:23179069, Lus10038996|PACid:23150710, Lus1001…	MDP0000311914|PACid:22675026, MDP0000305167|PACid:22645456, MDP0000155328|PACid:22664231, MDP0000140568|PACid:22623433, MDP0000307335|PACid:22633731, MDP0000869720|PACid:22647623, MDP0000320381|PACid:22626852, MDP0000672486|PACid:22662938, MDP0000224740|PACid:22649625, MDP0000290818|PACid:22664206, MDP0000846313|PACid:22632486, MDP0000124301|PACid:22626775, MDP0000307383|PACid:22681454, MDP000014…	cassava4.1_021193m|PACid:17976533, cassava4.1_002889m|PACid:17985828, cassava4.1_002953m|PACid:17972685, cassava4.1_034123m|PACid:17981926, cassava4.1_002738m|PACid:17960999, cassava4.1_026409m|PACid:17985582, cassava4.1_033683m|PACid:17960832, cassava4.1_033460m|PACid:17979663, cassava4.1_030583m|PACid:17963376, cassava4.1_029124m|PACid:17972806, cassava4.1_005813m|PACid:17963318, cassava4.1_003…	mgv1a002699m|PACid:17686188, mgv1a006021m|PACid:17688270, mgv11b022949m|PACid:17691461, mgv1a009999m|PACid:17672818, mgv1a021850m|PACid:17684422, mgv1a003291m|PACid:17670171, mgv1a026405m|PACid:17694455, mgv1a011662m|PACid:17685826, mgv1a023212m|PACid:17682180, mgv1a011467m|PACid:17677363, mgv1a005545m|PACid:17693052, mgv1a003601m|PACid:17695605, mgv1a011483m|PACid:17676416, mgv1a003712m|PACid:17…	62878|PACid:27340276, 52653|PACid:27339707, 60557|PACid:27344441	59098|PACid:27402158, 106326|PACid:27399493, 106146|PACid:27397423	Medtr8g093240.1|PACid:23038173, Medtr4g064730.1|PACid:23050556, Medtr4g023980.1|PACid:23047108, AC232874_1022.1|PACid:23040612, AC232874_1021.1|PACid:23040608, Medtr4g131570.1|PACid:23050224, AC235748_1023.1|PACid:23028228, AC235748_1022.1|PACid:23028227, Medtr2g034960.1|PACid:23017516, Medtr4g064890.1|PACid:23051903, Medtr4g131580.1|PACid:23049156, Medtr7g089010.1|PACid:23019994, Medtr5g055260.1…	26838|PACid:27417059, 5500|PACid:27417955	LOC_Os05g34110.1|PACid:24150704, LOC_Os05g32890.1|PACid:24150177, LOC_Os06g43910.1|PACid:24141172, LOC_Os02g08500.1|PACid:24133976, LOC_Os01g62660.1|PACid:24120914, LOC_Os02g55320.1|PACid:24132873, LOC_Os01g74020.1|PACid:24116502, LOC_Os03g12350.1|PACid:24122707, LOC_Os06g08440.1|PACid:24140324, LOC_Os01g67770.1|PACid:24118452	Pp1s362_27V6.1|PACid:18068081, Pp1s104_175V6.1|PACid:18044001, Pp1s31_291V6.1|PACid:18071498, Pp1s16_393V6.1|PACid:18055535, Pp1s29_23V6.1|PACid:18066048, Pp1s10_278V6.1|PACid:18071053, Pp1s29_32V6.1|PACid:18066061, Pp1s27_359V6.1|PACid:18070761, Pp1s42_161V6.1|PACid:18047429	ppa008837m|PACid:17652923, ppa002493m|PACid:17645092, ppa026577m|PACid:17652641, ppa023185m|PACid:17664376, ppa002679m|PACid:17650874, ppa023099m|PACid:17648088, ppa026784m|PACid:17640775, ppa024819m|PACid:17641743, ppa018934m|PACid:17651483, ppa002408m|PACid:17641876	Potri.010G105600.1|PACid:26980036, Potri.012G133800.1|PACid:27050878, Potri.016G032600.1|PACid:27013648, Potri.010G053100.1|PACid:26979184, Potri.018G094700.1|PACid:27010567, Potri.009G035000.1|PACid:26986291, Potri.001G243600.1|PACid:27043979, Potri.008G181000.1|PACid:27039440, Potri.008G135500.1|PACid:27036070, Potri.006G034900.1|PACid:27004535, Potri.018G111300.1|PACid:27008864, Potri.006G2621…	Pavirv00017584m|PACid:23782745, Pavirv00060065m|PACid:23785575, Pavirv00017505m|PACid:23815548, Pavirv00033693m|PACid:23781662, Pavirv00046969m|PACid:23775360, Pavirv00062200m|PACid:23791741, Pavirv00069775m|PACid:23793132, Pavirv00031710m|PACid:23822148, Pavirv00000298m|PACid:23783128, Pavirv00039190m|PACid:23793891, Pavirv00032792m|PACid:23810054, Pavirv00010623m|PACid:23795562, Pavirv00026873m…	Phvul.003G158200.1|PACid:27144504, Phvul.011G008200.1|PACid:27151776, Phvul.001G046300.1|PACid:27163089, Phvul.009G088900.1|PACid:27147588, Phvul.009G253200.1|PACid:27146245, Phvul.003G110100.1|PACid:27142516, Phvul.007G244100.1|PACid:27159531, Phvul.011G062100.1|PACid:27151561, Phvul.009G194200.1|PACid:27146737, Phvul.003G017000.1|PACid:27144011, Phvul.001G119500.1|PACid:27163006, Phvul.005G0226…	29660.m000765|PACid:16805014, 29929.m004752|PACid:16813991, 29929.m004753|PACid:16813992, 29929.m004754|PACid:16813993, 29889.m003245|PACid:16812192, 30180.m001019|PACid:16822898, 29848.m004559|PACid:16811215, 29751.m001898|PACid:16807904, 29737.m001227|PACid:16807246, 27647.m000179|PACid:16798896, 30147.m014309|PACid:16820320, 29986.m001672|PACid:16815170	Sb10g005580.1|PACid:1982840, Sb04g035980.1|PACid:1968472, Sb08g006300.1|PACid:1977877, Sb03g043080.1|PACid:1964296, Sb01g042400.1|PACid:1954227, Sb03g047330.1|PACid:1964805, Sb10g024180.1|PACid:1984335, Sb10g024170.1|PACid:1984333, Sb09g020340.1|PACid:1980872, Sb10g025500.1|PACid:1984499, Sb05g004150.1|PACid:1969312, Sb03g039610.1|PACid:1963877, Sb04g005580.1|PACid:1965552	Si034517m|PACid:19680780, Si008512m|PACid:19703376, Si008229m|PACid:19704164, Si000815m|PACid:19677818, Si016546m|PACid:19686947, Si006013m|PACid:19706023, Si007844m|PACid:19704770, Si007862m|PACid:19704060, Si004864m|PACid:19677051, Si002653m|PACid:19676845, Si002016m|PACid:19675847, Si016630m|PACid:19689436	Solyc06g005680.2.1|PACid:27284481, Solyc03g026250.1.1|PACid:27291747, Solyc07g005140.2.1|PACid:27294435, Solyc10g078310.1.1|PACid:27279657, Solyc07g017330.1.1|PACid:27294254, Solyc07g009580.1.1|PACid:27293553, Solyc06g076350.2.1|PACid:27285561, Solyc04g008050.2.1|PACid:27277859, Solyc10g080960.1.1|PACid:27280737, Solyc05g054390.2.1|PACid:27298509, Solyc11g072330.1.1|PACid:27296303, Solyc12g099380…	90720|PACid:15414896, 55684|PACid:15422229, 36646|PACid:15410828, 65512|PACid:15406250, 444702|PACid:15418883, 55595|PACid:15421464	PGSC0003DMP400021205|PACid:24387490, PGSC0003DMP400069361|PACid:24414095, PGSC0003DMP400005770|PACid:24414299, PGSC0003DMP400048818|PACid:24411568, PGSC0003DMP400003836|PACid:24393997, PGSC0003DMP400052786|PACid:24396362, PGSC0003DMP400024332|PACid:24415260, PGSC0003DMP400013791|PACid:24378653, PGSC0003DMP400062422|PACid:24379473, PGSC0003DMP400044406|PACid:24421659, PGSC0003DMP400051407|PACid:24…	Thecc1EG011071t1|PACid:27463506, Thecc1EG010701t1|PACid:27459946, Thecc1EG045790t1|PACid:27441176, Thecc1EG011069t1|PACid:27462857, Thecc1EG004742t1|PACid:27437235, Thecc1EG037098t1|PACid:27426721, Thecc1EG011067t1|PACid:27463851, Thecc1EG015085t1|PACid:27448119, Thecc1EG036926t1|PACid:27429531, Thecc1EG021300t1|PACid:27453867, Thecc1EG041791t1|PACid:27429251	Thhalv10017945m|PACid:20179583, Thhalv10020213m|PACid:20183188, Thhalv10002605m|PACid:20196779, Thhalv10024686m|PACid:20192788, Thhalv10021133m|PACid:20183502, Thhalv10004402m|PACid:20199069, Thhalv10024866m|PACid:20193933, Thhalv10015308m|PACid:20203612, Thhalv10015618m|PACid:20204427, Thhalv10015296m|PACid:20204158, Thhalv10000098m|PACid:20208560, Thhalv10018396m|PACid:20191490, Thhalv10014387m…	Vocar20009968m|PACid:23126174, Vocar20007040m|PACid:23131814, Vocar20011339m|PACid:23124460	GSVIVT01010300001|PACid:17822513, GSVIVT01029177001|PACid:17836089, GSVIVT01024916001|PACid:17833011, GSVIVT01003721001|PACid:17818677, GSVIVT01035051001|PACid:17840321, GSVIVT01025785001|PACid:17833709, GSVIVT01010626001|PACid:17822736, GSVIVT01010627001|PACid:17822737, GSVIVT01007550001|PACid:17820335, GSVIVT01028069001|PACid:17835297, GSVIVT01011650001|PACid:17823456, GSVIVT01035903001|PACid:1…	GRMZM2G401835_T01|PACid:20821255, GRMZM2G360523_T01|PACid:20839441, GRMZM2G409974_T01|PACid:20840552, GRMZM2G100318_T01|PACid:20849945, GRMZM2G099797_T01|PACid:20865752, GRMZM2G074908_T01|PACid:20829836, GRMZM2G471600_T01|PACid:20851372, GRMZM2G398055_T01|PACid:20823406, GRMZM2G177220_T01|PACid:20826302, GRMZM2G126834_T01|PACid:20839906, GRMZM2G060485_T01|PACid:20877254, GRMZM2G479110_T01|PACid:2…	((((Solyc12g010330.1.1|PACid-27308618:0.02098,PGSC0003DMP400013791|PACid-24378653:0.00742)1.000:0.14621,(Solyc07g005140.2.1|PACid-27294435:0.01882,PGSC0003DMP400005770|PACid-24414299:0.01156)1.000:0.10243)0.984:0.06868,(mgv1a003291m|PACid-17670171:0.19308,mgv1a011483m|PACid-17676416:0.55328)0.933:0.12490)1.000:0.19096,((((Phvul.009G194200.1|PACid-27146737:0.07117,(Glyma15g24770.1|PACid-26332309:0…	Lus10012102|PACid:23154929, AT5G59570.1|PACid:19669635, Cucsa.117700.1|PACid:16960759, 59098|PACid:27402158, Carubv10017603m|PACid:20885763, 36646|PACid:15410828, evm.model.supercontig_81.106|PACid:16426860, Lus10040780|PACid:23157628, mgv1a009999m|PACid:17672818, MDP0000669078|PACid:22639871, Phvul.011G062100.1|PACid:27151561, Pavirv00058510m|PACid:23770195, Potri.001G243600.1|PACid:27043979, GR…	Potri.010G001000.1|PACid:26982460, Gorai.002G029200.1|PACid:26795021, 29889.m003245|PACid:16812192, Cucsa.069440.1|PACid:16955450, AT3G16857.2|PACid:19660587, Eucgr.A00189.1|PACid:23561901, Aquca_003_00615.1|PACid:22050662, Pp1s362_27V6.1|PACid:18068081, PGSC0003DMP400044406|PACid:24421659, Solyc01g065540.2.1|PACid:27300223, Thhalv10020213m|PACid:20183188, Thhalv10024686m|PACid:20192788, 52653|PA…	MDP0000320381|PACid:22626852, Bra004076|PACid:22701092, Solyc05g014260.2.1|PACid:27297768, cassava4.1_004317m|PACid:17978258, Thhalv10018396m|PACid:20191490, Glyma05g27670.2|PACid:26321937, Carubv10020133m|PACid:20906326, Eucgr.H04693.1|PACid:23594030, Eucgr.H04694.1|PACid:23594031, Phvul.001G258000.1|PACid:27163611, Glyma08g10650.1|PACid:26310779, Cucsa.394720.1|PACid:16983246, Lus10006446|PACid…	MDP0000846313|PACid:22632486, Potri.006G034900.1|PACid:27004535, Bra029866|PACid:22686721, ppa026577m|PACid:17652641, Lus10038996|PACid:23150710, cassava4.1_029124m|PACid:17972806, mrna17673.1-v1.0-hybrid|PACid:27257142, Bradi2g25380.1|PACid:21809378, GRMZM2G398055_T01|PACid:20823406, Cucsa.358530.1|PACid:16980464, orange1.1g020690m|PACid:18100775, mgv1a011662m|PACid:17685826, Phvul.001G119500.1|…	11147|PACid:27389509, Ciclev10014527m|PACid:20817473, AT2G01760.1|PACid:19643369, Potri.008G135500.1|PACid:27036070, mgv1a003601m|PACid:17695605, 55684|PACid:15422229, GSVIVT01011650001|PACid:17823456, orange1.1g005938m|PACid:18095118, cassava4.1_003239m|PACid:17965161, Eucgr.G02094.1|PACid:23587677, Potri.010G105600.1|PACid:26980036, MDP0000311914|PACid:22675026, 27647.m000179|PACid:16798896, Ca…
MYB superfamily: MYB-related 2	Superset	Yes	Aquca_013_00001.1|PACid:22059407, Aquca_013_00181.1|PACid:22060184, Aquca_027_00135.1|PACid:22045991, Aquca_002_01329.1|PACid:22053427	493689|PACid:16040304, 864377|PACid:16048723, 324943|PACid:16050199, 904154|PACid:16039754, 885383|PACid:16056726, 472050|PACid:16035281, 478281|PACid:16050011, 470177|PACid:16043374, 901097|PACid:16042434, 488595|PACid:16053422	AT1G01060.1|PACid:19652702, AT5G37260.1|PACid:19671537, AT3G09600.1|PACid:19664906, AT5G17300.1|PACid:19669085, AT1G18330.2|PACid:19652283, AT2G46830.1|PACid:19643593, AT1G01520.1|PACid:19654498, AT3G10113.1|PACid:19663692, AT5G52660.2|PACid:19670017, AT4G01280.2|PACid:19645029, AT5G02840.1|PACid:19668121	Bradi1g29680.1|PACid:21822847, Bradi3g16515.1|PACid:21830181, Bradi2g34670.1|PACid:21806660, Bradi1g34840.1|PACid:21823630, Bradi2g00350.1|PACid:21804477, Bradi3g51757.2|PACid:21831962, Bradi3g51960.1|PACid:21828169, Bradi5g19380.1|PACid:21826422, Bradi1g32330.1|PACid:21816749	Bra033291|PACid:22694270, Bra024430|PACid:22698702, Bra005754|PACid:22710045, Bra025914|PACid:22698176, Bra033257|PACid:22691963, Bra005751|PACid:22707142, Bra023610|PACid:22689821, Bra039503|PACid:22686943, Bra037365|PACid:22718059, Bra004503|PACid:22685563, Bra003117|PACid:22693080, Bra008563|PACid:22693151, Bra029778|PACid:22683911, Bra029111|PACid:22709315, Bra034074|PACid:22704913, Bra006394…	Ciclev10011554m|PACid:20799087, Ciclev10020130m|PACid:20806306, Ciclev10018964m|PACid:20809549, Ciclev10020939m|PACid:20809789, Ciclev10012263m|PACid:20797101, Ciclev10005411m|PACid:20791206	evm.model.supercontig_107.115|PACid:16405297, evm.model.supercontig_178.22|PACid:16411152, evm.model.supercontig_1055.1|PACid:16405139, evm.model.supercontig_184.27|PACid:16411652, evm.model.supercontig_7.134|PACid:16425036, evm.model.supercontig_114.57|PACid:16406150, evm.model.supercontig_57.78|PACid:16422903	Cre06.g275350.t1.3|PACid:27568293, Cre12.g514400.t2.1|PACid:27581933	Carubv10005376m|PACid:20896590, Carubv10001399m|PACid:20909899, Carubv10011679m|PACid:20892880, Carubv10001147m|PACid:20908599, Carubv10022831m|PACid:20903419, Carubv10009624m|PACid:20889830, Carubv10026677m|PACid:20913228, Carubv10001591m|PACid:20910486, Carubv10008551m|PACid:20889470, Carubv10014328m|PACid:20899183	Cucsa.278220.1|PACid:16974136, Cucsa.192960.1|PACid:16968027, Cucsa.258660.1|PACid:16972893, Cucsa.349800.1|PACid:16979850, Cucsa.307250.1|PACid:16976187, Cucsa.108150.1|PACid:16959692, Cucsa.112530.1|PACid:16960193	orange1.1g040811m|PACid:18132029, orange1.1g034915m|PACid:18116691, orange1.1g021851m|PACid:18126549, orange1.1g012625m|PACid:18123191, orange1.1g019104m|PACid:18136498, orange1.1g004262m|PACid:18136692, orange1.1g020389m|PACid:18125463	42447|PACid:27388582, 59046|PACid:27393337, 55478|PACid:27389323	Eucgr.A02733.1|PACid:23564692, Eucgr.F02906.1|PACid:23583832, Eucgr.A01184.1|PACid:23562947, Eucgr.D02320.1|PACid:23576206, Eucgr.K02302.1|PACid:23603862, Eucgr.D02651.1|PACid:23576601	mrna13188.1-v1.0-hybrid|PACid:27248659, mrna09296.1-v1.0-hybrid|PACid:27268603, mrna18601.1-v1.0-hybrid|PACid:27249183, mrna19228.1-v1.0-hybrid|PACid:27249352, mrna18602.1-v1.0-hybrid|PACid:27249260, mrna18104.1-v1.0-hybrid|PACid:27259982	Glyma19g36170.1|PACid:26327016, Glyma14g39130.1|PACid:26284807, Glyma07g05410.6|PACid:26349983, Glyma18g47230.1|PACid:26356571, Glyma10g37520.2|PACid:26346926, Glyma09g39111.1|PACid:26343073, Glyma16g03640.1|PACid:26352049, Glyma13g19910.1|PACid:26315498, Glyma11g33180.1|PACid:26297224, Glyma02g40800.1|PACid:26287648, Glyma10g05560.1|PACid:26347160, Glyma19g45030.2|PACid:26328843, Glyma07g07200.1…	Gorai.004G159700.1|PACid:26772727, Gorai.007G013200.1|PACid:26781514, Gorai.001G069700.1|PACid:26824200, Gorai.008G131800.1|PACid:26815475, Gorai.008G132000.1|PACid:26813728, Gorai.008G274500.1|PACid:26816855, Gorai.006G178000.1|PACid:26832689, Gorai.007G102900.1|PACid:26785549, Gorai.008G293600.1|PACid:26813423, Gorai.007G113900.1|PACid:26781209	Lus10005134|PACid:23141912, Lus10031893|PACid:23180635, Lus10026365|PACid:23156494, Lus10039284|PACid:23175679, Lus10027521|PACid:23144485, Lus10019902|PACid:23163946, Lus10014015|PACid:23156778, Lus10042292|PACid:23153551, Lus10012602|PACid:23161368, Lus10036392|PACid:23174359, Lus10030183|PACid:23153010, Lus10031322|PACid:23151107, Lus10030184|PACid:23153038, Lus10007914|PACid:23143194, Lus1001…	MDP0000303431|PACid:22657824, MDP0000273563|PACid:22626452, MDP0000201300|PACid:22630044, MDP0000269098|PACid:22632628, MDP0000193097|PACid:22633549, MDP0000186860|PACid:22639464, MDP0000187927|PACid:22657166, MDP0000298778|PACid:22664169, MDP0000287992|PACid:22626822, MDP0000187986|PACid:22641306, MDP0000140220|PACid:22620703, MDP0000890154|PACid:22670721, MDP0000656112|PACid:22678664, MDP000028…	cassava4.1_006216m|PACid:17979158, cassava4.1_012341m|PACid:17960866, cassava4.1_010350m|PACid:17975595, cassava4.1_028350m|PACid:17963757, cassava4.1_012567m|PACid:17989974, cassava4.1_004760m|PACid:17975681, cassava4.1_032044m|PACid:17975729, cassava4.1_032318m|PACid:17961667, cassava4.1_011476m|PACid:17989474, cassava4.1_027920m|PACid:17963796, cassava4.1_011317m|PACid:17978591	mgv1a011457m|PACid:17688610, mgv1a019528m|PACid:17690505, mgv1a024824m|PACid:17695589, mgv1a009601m|PACid:17674358, mgv1a018822m|PACid:17679554, mgv1a008764m|PACid:17681269, mgv1a001704m|PACid:17688329, mgv1a011409m|PACid:17672268	69240|PACid:27338780, 51845|PACid:27339320	105915|PACid:27403614, 106228|PACid:27404828	Medtr7g038290.1|PACid:23020653, Medtr8g014240.1|PACid:23038002, Medtr7g118330.1|PACid:23022650, Medtr3g064500.1|PACid:23012007, Medtr5g076960.1|PACid:23034594	9264|PACid:27412880, 6612|PACid:27415471, 5960|PACid:27418549	LOC_Os01g06320.1|PACid:24115053, LOC_Os02g46030.1|PACid:24131039, LOC_Os04g49450.1|PACid:24103068, LOC_Os06g51260.1|PACid:24142054, LOC_Os08g06110.3|PACid:24098633, LOC_Os05g07010.1|PACid:24149870, LOC_Os06g45840.1|PACid:24140632, LOC_Os06g01670.1|PACid:24144023, LOC_Os02g45670.1|PACid:24134919	Pp1s325_68V6.1|PACid:18045858, Pp1s46_272V6.1|PACid:18059707, Pp1s96_165V6.1|PACid:18068578, Pp1s87_134V6.1|PACid:18054387, Pp1s160_6V6.1|PACid:18068327, Pp1s80_153V6.1|PACid:18053164, Pp1s198_135V6.1|PACid:18067820	ppa011002m|PACid:17663245, ppa001765m|PACid:17655910, ppa004107m|PACid:17662418, ppa008749m|PACid:17658730, ppa005083m|PACid:17668625, ppa006715m|PACid:17665169, ppa008029m|PACid:17665511	Potri.017G144800.1|PACid:26984128, Potri.012G038300.1|PACid:27049035, Potri.002G180800.1|PACid:27020032, Potri.006G133000.1|PACid:27003834, Potri.015G030400.1|PACid:27018107, Potri.002G163100.1|PACid:27020712, Potri.004G073300.1|PACid:26990809, Potri.004G074300.1|PACid:26991108, Potri.016G083900.1|PACid:27012358, Potri.014G106800.1|PACid:27034677, Potri.014G089300.1|PACid:27033075, Potri.017G1468…	Pavirv00033998m|PACid:23769828, Pavirv00061678m|PACid:23782647, Pavirv00057744m|PACid:23772316, Pavirv00064365m|PACid:23777771, Pavirv00013567m|PACid:23792357, Pavirv00042232m|PACid:23818509, Pavirv00024922m|PACid:23809081, Pavirv00069188m|PACid:23763781, Pavirv00046991m|PACid:23775379, Pavirv00032057m|PACid:23794095, Pavirv00029006m|PACid:23822095, Pavirv00029005m|PACid:23822096, Pavirv00022069m…	Phvul.009G259600.1|PACid:27145322, Phvul.004G143400.1|PACid:27158448, Phvul.010G103200.1|PACid:27141352, Phvul.007G074500.1|PACid:27159635, Phvul.009G259400.1|PACid:27146254, Phvul.004G107500.1|PACid:27158164, Phvul.009G259700.1|PACid:27146279, Phvul.006G086700.1|PACid:27166080, Phvul.008G059000.1|PACid:27155703, Phvul.010G120400.1|PACid:27140067, Phvul.001G174200.1|PACid:27162013, Phvul.007G1628…	29677.m000183|PACid:16805452, 29805.m001497|PACid:16809203, 30076.m004464|PACid:16817077, 30169.m006616|PACid:16821414, 30171.m000418|PACid:16822236	Sb01g012460.1|PACid:1950836, Sb04g031820.1|PACid:1967984, Sb10g000590.1|PACid:1982206, Sb10g026880.1|PACid:1984669, Sb03g005480.1|PACid:1960663, Sb04g031590.1|PACid:1967958, Sb06g026500.1|PACid:1973624, Sb07g003870.1|PACid:1975055, Sb10g030960.1|PACid:1985184	Si010077m|PACid:19694559, Si013398m|PACid:19692544, Si006824m|PACid:19702672, Si006457m|PACid:19704090, Si012099m|PACid:19697203, Si017289m|PACid:19686956, Si002704m|PACid:19676195, Si014685m|PACid:19691824, Si017977m|PACid:19689759, Si006883m|PACid:19705932, Si038786m|PACid:19685671	Solyc03g098320.2.1|PACid:27291550, Solyc01g095030.2.1|PACid:27301105, Solyc10g005080.2.1|PACid:27279597, Solyc10g084370.1.1|PACid:27281222, Solyc02g036370.2.1|PACid:27288796, Solyc06g036300.2.1|PACid:27284141	408692|PACid:15423418, 421179|PACid:15413638, 78045|PACid:15418493, 29451|PACid:15410887, 72682|PACid:15405582, 78481|PACid:15421531, 166821|PACid:15419362	PGSC0003DMP400019518|PACid:24413894, PGSC0003DMP400044419|PACid:24404218, PGSC0003DMP400020008|PACid:24413858, PGSC0003DMP400000411|PACid:24421227, PGSC0003DMP400037187|PACid:24426721, PGSC0003DMP400050347|PACid:24394912	Thecc1EG005269t1|PACid:27432595, Thecc1EG022074t1|PACid:27425017, Thecc1EG005021t10|PACid:27431941, Thecc1EG015255t1|PACid:27449291, Thecc1EG013400t1|PACid:27449980	Thhalv10007028m|PACid:20185671, Thhalv10014025m|PACid:20206038, Thhalv10028806m|PACid:20197219, Thhalv10013821m|PACid:20206347, Thhalv10014069m|PACid:20206640, Thhalv10021220m|PACid:20182228, Thhalv10008382m|PACid:20185441, Thhalv10028153m|PACid:20189449, Thhalv10008035m|PACid:20188041	Vocar20014241m|PACid:23134313	GSVIVT01026956001|PACid:17834497, GSVIVT01001232001|PACid:17817470, GSVIVT01027456001|PACid:17834833, GSVIVT01028852001|PACid:17835853, GSVIVT01025544001|PACid:17833514, GSVIVT01035231001|PACid:17840433	GRMZM2G137920_T01|PACid:20872379, GRMZM2G014902_T01|PACid:20856077, GRMZM2G057408_T02|PACid:20819880, GRMZM2G107504_T01|PACid:20854251, GRMZM2G016176_T02|PACid:20849106, AC208860.3_FGT002|PACid:20838424, GRMZM2G415077_T01|PACid:20870216, GRMZM2G115070_T01|PACid:20864519, GRMZM2G170322_T03|PACid:20860176, GRMZM2G170148_T01|PACid:20838858, GRMZM2G135052_T01|PACid:20840014, GRMZM2G175265_T01|PACid:2…	((((((GSVIVT01026956001|PACid-17834497:0.12419,((((mgv1a019528m|PACid-17690505:0.59374,(Solyc01g095030.2.1|PACid-27301105:0.02440,PGSC0003DMP400000411|PACid-24421227:0.01863)0.997:0.34122)0.949:0.17997,Cucsa.258660.1|PACid-16972893:0.42379)0.873:0.07768,(((AT1G01520.1|PACid-19654498:0.09711,Carubv10011679m|PACid-20892880:0.06435)0.937:0.02836,(Bra033257|PACid-22691963:0.08389,Thhalv10008382m|PACi…	GSVIVT01027456001|PACid:17834833, Si013398m|PACid:19692544, orange1.1g004262m|PACid:18136692, Solyc10g005080.2.1|PACid:27279597, evm.model.supercontig_57.78|PACid:16422903, Phvul.010G120400.1|PACid:27140067, 5960|PACid:27418549, Si014685m|PACid:19691824, Gorai.008G132000.1|PACid:26813728, Medtr7g118330.1|PACid:23022650, Aquca_013_00001.1|PACid:22059407, Lus10030183|PACid:23153010, 30076.m004464|P…	PGSC0003DMP400000411|PACid:24421227, Bradi3g51757.2|PACid:21831962, cassava4.1_011317m|PACid:17978591, Glyma16g03640.1|PACid:26352049, Solyc01g095030.2.1|PACid:27301105, Aquca_013_00181.1|PACid:22060184, ppa008029m|PACid:17665511, Carubv10001399m|PACid:20909899, Potri.014G089300.1|PACid:27033075, Bra037365|PACid:22718059, 864377|PACid:16048723, Pp1s46_272V6.1|PACid:18059707, AT1G01520.1|PACid:196…	Bradi1g32330.1|PACid:21816749, Bra029111|PACid:22709315, 6612|PACid:27415471, Eucgr.A02733.1|PACid:23564692, 30169.m006616|PACid:16821414, Cucsa.192960.1|PACid:16968027, Gorai.008G274500.1|PACid:26816855, PGSC0003DMP400050347|PACid:24394912, Glyma16g29740.1|PACid:26353653, Potri.004G073300.1|PACid:26990809, Carubv10026677m|PACid:20913228, Ciclev10005411m|PACid:20791206, cassava4.1_012341m|PACid:1…	PGSC0003DMP400019518|PACid:24413894, mgv1a011409m|PACid:17672268, Gorai.006G178000.1|PACid:26832689, 69240|PACid:27338780, Aquca_027_00135.1|PACid:22045991, Bra029778|PACid:22683911, 29805.m001497|PACid:16809203, Cucsa.307250.1|PACid:16976187, AT3G09600.1|PACid:19664906, Carubv10014328m|PACid:20899183, 478281|PACid:16050011, evm.model.supercontig_114.57|PACid:16406150, ppa011002m|PACid:17663245, …	PGSC0003DMP400044419|PACid:24404218, Gorai.008G293600.1|PACid:26813423, Lus10031322|PACid:23151107, Cucsa.112530.1|PACid:16960193, LOC_Os06g51260.1|PACid:24142054, 472050|PACid:16035281, Lus10026365|PACid:23156494, Lus10042292|PACid:23153551, evm.model.supercontig_7.134|PACid:16425036, 51845|PACid:27339320, Pp1s96_165V6.1|PACid:18068578, Bra025914|PACid:22698176, orange1.1g021851m|PACid:18126549,…
MYB superfamily: MYB-related 3	Superset	Yes	Aquca_072_00078.1|PACid:22041432, Aquca_026_00199.1|PACid:22056173, Aquca_009_00736.1|PACid:22034595, Aquca_035_00057.1|PACid:22061100, Aquca_004_00257.1|PACid:22030604, Aquca_004_00370.1|PACid:22030537, Aquca_004_00289.1|PACid:22029652	862733|PACid:16054296, 349486|PACid:16049623, 478469|PACid:16047091, 908494|PACid:16036169, 891746|PACid:16049252, 482816|PACid:16051372, 496013|PACid:16062737, 908364|PACid:16033856, 487691|PACid:16044543	AT1G49010.1|PACid:19655695, AT5G04760.1|PACid:19668323, AT5G01200.1|PACid:19672311, AT5G23650.1|PACid:19669362, AT3G11280.1|PACid:19663489, AT5G08520.1|PACid:19666677, AT2G38090.1|PACid:19638824, AT5G58900.1|PACid:19666877, AT5G05790.1|PACid:19666354	Bradi2g55797.1|PACid:21808326, Bradi2g23710.1|PACid:21806910, Bradi2g02810.1|PACid:21808077, Bradi2g13860.1|PACid:21803266, Bradi2g55217.1|PACid:21805033, Bradi5g26110.1|PACid:21825528	Bra017138|PACid:22720595, Bra009432|PACid:22692428, Bra006741|PACid:22712331, Bra009134|PACid:22691972, Bra014169|PACid:22721855, Bra034853|PACid:22685582, Bra029380|PACid:22688997, Bra034173|PACid:22704821, Bra005997|PACid:22710198, Bra028780|PACid:22689409, Bra000038|PACid:22709858, Bra002610|PACid:22691866, Bra005818|PACid:22712660, Bra005139|PACid:22686967, Bra009699|PACid:22696281, Bra018772…	Ciclev10032309m|PACid:20802516, Ciclev10028910m|PACid:20812221, Ciclev10021342m|PACid:20806789, Ciclev10016071m|PACid:20818576, Ciclev10032259m|PACid:20803138, Ciclev10012285m|PACid:20797276, Ciclev10029205m|PACid:20812896	evm.model.supercontig_13.46|PACid:16407852, evm.model.supercontig_138.8|PACid:16408496, evm.model.supercontig_1130.1|PACid:16406087, evm.model.supercontig_19.216|PACid:16411957, evm.model.supercontig_19.217|PACid:16411958, evm.model.supercontig_138.5|PACid:16408486, evm.model.supercontig_138.12|PACid:16408445, evm.model.supercontig_138.11|PACid:16408444, evm.model.supercontig_112.58|PACid:16405960	g10637.t1|PACid:27580333	Carubv10023736m|PACid:20901675, Carubv10014411m|PACid:20897391, Carubv10001525m|PACid:20909918, Carubv10003231m|PACid:20911021, Carubv10003623m|PACid:20907458, Carubv10009808m|PACid:20889650, Carubv10001741m|PACid:20910933, Carubv10027693m|PACid:20912079, Carubv10026903m|PACid:20912310, Carubv10001695m|PACid:20910644	Cucsa.164580.1|PACid:16965879, Cucsa.013870.1|PACid:16951606, Cucsa.198920.1|PACid:16968657, Cucsa.364590.1|PACid:16981280, Cucsa.176140.1|PACid:16966851, Cucsa.103200.1|PACid:16958997, Cucsa.280970.1|PACid:16974290, Cucsa.067080.1|PACid:16955288, Cucsa.139090.1|PACid:16963330	orange1.1g021816m|PACid:18111559, orange1.1g032677m|PACid:18094667, orange1.1g026855m|PACid:18111114, orange1.1g021756m|PACid:18097925, orange1.1g022439m|PACid:18121761, orange1.1g031444m|PACid:18117247, orange1.1g023196m|PACid:18138356	12315|PACid:27393062	Eucgr.G03029.1|PACid:23588810, Eucgr.K02659.1|PACid:23604268, Eucgr.J01940.1|PACid:23599974, Eucgr.B02800.1|PACid:23568019, Eucgr.I02206.1|PACid:23596932, Eucgr.I02207.1|PACid:23596933, Eucgr.J00349.1|PACid:23598096, Eucgr.J00271.1|PACid:23598000, Eucgr.G02591.1|PACid:23588259	mrna00786.1-v1.0-hybrid|PACid:27251960, mrna20912.1-v1.0-hybrid|PACid:27248389, mrna26214.1-v1.0-hybrid|PACid:27269204, mrna18815.1-v1.0-hybrid|PACid:27259843, mrna23544.1-v1.0-hybrid|PACid:27248467, mrna07984.1-v1.0-hybrid|PACid:27273186, mrna13016.1-v1.0-hybrid|PACid:27245062	Glyma20g01450.1|PACid:26339518, Glyma12g15285.1|PACid:26293664, Glyma08g40020.3|PACid:26306287, Glyma18g07250.1|PACid:26357074, Glyma07g17660.1|PACid:26350923, Glyma18g18140.2|PACid:26355163, Glyma20g16630.2|PACid:26336888, Glyma02g39000.1|PACid:26288179, Glyma01g27720.1|PACid:26322968, Glyma03g14440.1|PACid:26334774, Glyma18g42530.1|PACid:26357652, Glyma14g37050.1|PACid:26287205, Glyma14g06750.1…	Gorai.011G279700.1|PACid:26809385, Gorai.005G212900.1|PACid:26804257, Gorai.008G147400.1|PACid:26817680, Gorai.012G135600.1|PACid:26825366, Gorai.006G113100.1|PACid:26834034, Gorai.012G112000.1|PACid:26825683, Gorai.009G093700.1|PACid:26763710, Gorai.006G180900.1|PACid:26832219, Gorai.007G378300.1|PACid:26780076, Gorai.006G063000.1|PACid:26830023, Gorai.009G080900.1|PACid:26766127, Gorai.006G1182…	Lus10027781|PACid:23156956, Lus10040225|PACid:23174120, Lus10028264|PACid:23166510, Lus10041001|PACid:23180023, Lus10041088|PACid:23179557, Lus10018209|PACid:23179282, Lus10014837|PACid:23150165, Lus10035518|PACid:23147384, Lus10036413|PACid:23174589, Lus10013447|PACid:23155170, Lus10040696|PACid:23157915, Lus10009884|PACid:23180206	MDP0000209471|PACid:22658315, MDP0000221993|PACid:22661100, MDP0000142580|PACid:22620925, MDP0000292581|PACid:22667884, MDP0000255630|PACid:22636348, MDP0000853568|PACid:22623398, MDP0000277813|PACid:22635809, MDP0000241185|PACid:22669716, MDP0000243328|PACid:22660022, MDP0000809640|PACid:22675817, MDP0000610242|PACid:22676359, MDP0000208448|PACid:22672686	cassava4.1_012770m|PACid:17991891, cassava4.1_012921m|PACid:17967856, cassava4.1_019178m|PACid:17973055, cassava4.1_012347m|PACid:17986391, cassava4.1_013010m|PACid:17977006, cassava4.1_016153m|PACid:17976820, cassava4.1_012254m|PACid:17978425, cassava4.1_027092m|PACid:17960574, cassava4.1_012542m|PACid:17966244, cassava4.1_013503m|PACid:17991592, cassava4.1_013179m|PACid:17988954, cassava4.1_019…	mgv1a025928m|PACid:17673731, mgv1a010822m|PACid:17688861, mgv1a022546m|PACid:17670970, mgv1a013156m|PACid:17685115, mgv1a010341m|PACid:17673584, mgv1a014332m|PACid:17683275, mgv1a014945m|PACid:17679577, mgv1a019982m|PACid:17689949	68546|PACid:27349046	105391|PACid:27400369	Medtr8g063600.1|PACid:23036599, Medtr1g024440.1|PACid:23044853, Medtr5g081860.1|PACid:23029538, AC233577_43.1|PACid:23046173, Medtr4g015130.1|PACid:23048476, Medtr5g069710.1|PACid:23033401	8087|PACid:27413354	LOC_Os05g37730.1|PACid:24153967, LOC_Os01g64360.1|PACid:24119472, LOC_Os05g37050.1|PACid:24149652, LOC_Os05g37060.1|PACid:24150745, LOC_Os01g34060.1|PACid:24118996, LOC_Os01g04930.1|PACid:24120270, LOC_Os05g37040.1|PACid:24153377, LOC_Os04g58020.1|PACid:24102800, LOC_Os04g27410.1|PACid:24108300, LOC_Os01g63460.1|PACid:24114103	Pp1s256_11V6.2|PACid:18051078, Pp1s13_201V6.2|PACid:18064553	ppa009396m|PACid:17663422, ppa018139m|PACid:17640560, ppa009103m|PACid:17666005, ppa022161m|PACid:17668622, ppa010926m|PACid:17659422, ppa009072m|PACid:17651014, ppa009092m|PACid:17652524	Potri.006G097300.1|PACid:27003902, Potri.007G076200.1|PACid:27016654, Potri.008G016400.1|PACid:27036149, Potri.012G060300.1|PACid:27050904, Potri.008G064200.1|PACid:27037287, Potri.001G248800.1|PACid:27040424, Potri.007G064600.1|PACid:27016055, Potri.005G087700.1|PACid:27030560, Potri.016G112300.1|PACid:27013137, Potri.009G042600.1|PACid:26985945, Potri.010G240800.1|PACid:26979395, Potri.001G2191…	Pavirv00026811m|PACid:23789346, Pavirv00065277m|PACid:23789768, Pavirv00026912m|PACid:23783961, Pavirv00030581m|PACid:23763921, Pavirv00013548m|PACid:23772371, Pavirv00022904m|PACid:23813716, Pavirv00020922m|PACid:23805060, Pavirv00062059m|PACid:23762906, Pavirv00035504m|PACid:23818119, Pavirv00035878m|PACid:23792389, Pavirv00005808m|PACid:23784158, Pavirv00024271m|PACid:23771023, Pavirv00056438m…	Phvul.006G065700.1|PACid:27165274, Phvul.008G262900.1|PACid:27156075, Phvul.008G226600.1|PACid:27156289, Phvul.003G176800.1|PACid:27144607, Phvul.001G240300.1|PACid:27162560, Phvul.007G023600.1|PACid:27159610, Phvul.003G054100.1|PACid:27144610, Phvul.008G107000.1|PACid:27154060, Phvul.003G013600.1|PACid:27142241	29610.m000410|PACid:16803664, 30055.m001589|PACid:16816220, 30155.m001616|PACid:16820803, 30131.m007263|PACid:16819084, 30174.m008717|PACid:16822363, 29681.m001296|PACid:16805584, 28288.m000014|PACid:16800489	Sb06g032880.1|PACid:1974389, Sb09g021770.1|PACid:1981048, Sb03g006450.1|PACid:1960792, Sb09g022060.1|PACid:1981082, Sb03g040160.1|PACid:1963939, Sb03g040730.1|PACid:1964002, Sb03g011280.1|PACid:1961381	Si002426m|PACid:19677254, Si002433m|PACid:19674584, Si023363m|PACid:19697898, Si003047m|PACid:19677996, Si002423m|PACid:19677545, Si022816m|PACid:19701533, Si022762m|PACid:19697832	Solyc11g006720.1.1|PACid:27296237, Solyc05g055240.2.1|PACid:27297413, Solyc04g008870.2.1|PACid:27277390, Solyc05g052610.2.1|PACid:27298030, Solyc03g096350.2.1|PACid:27290736, Solyc06g076770.2.1|PACid:27285034, Solyc03g119740.2.1|PACid:27292197, Solyc09g014250.2.1|PACid:27309958, Solyc10g076820.1.1|PACid:27280642	47768|PACid:15421592, 84280|PACid:15415668	PGSC0003DMP400009906|PACid:24405982, PGSC0003DMP400052826|PACid:24397241, PGSC0003DMP400047119|PACid:24386702, PGSC0003DMP400043899|PACid:24384518, PGSC0003DMP400035338|PACid:24399806, PGSC0003DMP400040666|PACid:24388555, PGSC0003DMP400033233|PACid:24410816	Thecc1EG012262t1|PACid:27447482, Thecc1EG042604t1|PACid:27441771, Thecc1EG007672t5|PACid:27460717, Thecc1EG041362t1|PACid:27430052, Thecc1EG041672t1|PACid:27425971, Thecc1EG041160t1|PACid:27429228, Thecc1EG021750t1|PACid:27421296	Thhalv10017008m|PACid:20180223, Thhalv10014613m|PACid:20203503, Thhalv10021322m|PACid:20181458, Thhalv10014203m|PACid:20203703, Thhalv10014370m|PACid:20205364, Thhalv10014270m|PACid:20204671, Thhalv10005383m|PACid:20198224, Thhalv10014410m|PACid:20205393, Thhalv10011650m|PACid:20183989	Vocar20011765m|PACid:23124197	GSVIVT01016370001|PACid:17826815, GSVIVT01022310001|PACid:17831192, GSVIVT01034001001|PACid:17839606, GSVIVT01014754001|PACid:17825675, GSVIVT01036090001|PACid:17841125, GSVIVT01014756001|PACid:17825676, GSVIVT01001237001|PACid:17817472, GSVIVT01013684001|PACid:17824883, GSVIVT01008241001|PACid:17820878, GSVIVT01024794001|PACid:17832918	GRMZM2G149958_T01|PACid:20844180, GRMZM2G056986_T01|PACid:20853467, GRMZM2G020772_T01|PACid:20828385, GRMZM2G456960_T01|PACid:20853753, GRMZM2G091201_T01|PACid:20824062, GRMZM2G176568_T01|PACid:20850831, GRMZM2G301642_T01|PACid:20825088, GRMZM2G079458_T03|PACid:20852079, GRMZM2G125522_T01|PACid:20828752, GRMZM2G027914_T01|PACid:20830821, GRMZM2G370896_T01|PACid:20853530, GRMZM2G002128_T01|PACid:2…	((Ciclev10028910m|PACid-20812221:0.0,orange1.1g021816m|PACid-18111559:0.0):0.20004,(((((Potri.009G042600.1|PACid-26985945:0.05025,Potri.001G248800.1|PACid-27040424:0.04685)0.997:0.04948,(29681.m001296|PACid-16805584:0.10415,(cassava4.1_012542m|PACid-17966244:0.06589,cassava4.1_012770m|PACid-17991891:0.09287)0.956:0.03713)0.964:0.03634)0.333:0.00530,GSVIVT01024794001|PACid-17832918:0.12954)0.544:0…	Pavirv00013548m|PACid:23772371, Thhalv10014270m|PACid:20204671, GSVIVT01024794001|PACid:17832918, MDP0000243328|PACid:22660022, GRMZM2G079458_T03|PACid:20852079, Ciclev10028910m|PACid:20812221, LOC_Os01g63460.1|PACid:24114103, Bra002610|PACid:22691866, Si002426m|PACid:19677254, Pavirv00005808m|PACid:23784158, MDP0000255630|PACid:22636348, GRMZM2G370896_T01|PACid:20853530, Si002423m|PACid:19677545…	Pavirv00035878m|PACid:23792389, Pp1s256_11V6.2|PACid:18051078, AT5G08520.1|PACid:19666677, Vocar20011765m|PACid:23124197, Gorai.012G135600.1|PACid:26825366, Si022762m|PACid:19697832, 47768|PACid:15421592, Gorai.013G067600.1|PACid:26790107, 68546|PACid:27349046, GRMZM2G149958_T01|PACid:20844180, Pavirv00020922m|PACid:23805060, Thhalv10014203m|PACid:20203703, 487691|PACid:16044543, Cucsa.013870.1|P…	Potri.001G219100.1|PACid:27046531, Glyma20g24600.1|PACid:26338734, Solyc11g006720.1.1|PACid:27296237, mrna23544.1-v1.0-hybrid|PACid:27248467, Cucsa.364590.1|PACid:16981280, 908364|PACid:16033856, Bra005818|PACid:22712660, GSVIVT01036090001|PACid:17841125, AT5G04760.1|PACid:19668323, AC233577_43.1|PACid:23046173, Solyc05g055240.2.1|PACid:27297413, mgv1a014332m|PACid:17683275, Gorai.006G113100.1|PA…	Bra034173|PACid:22704821, Potri.010G193000.1|PACid:26982473, Solyc03g096350.2.1|PACid:27290736, AT5G05790.1|PACid:19666354, orange1.1g023196m|PACid:18138356, Gorai.012G075600.1|PACid:26827529, 908494|PACid:16036169, Glyma14g06750.1|PACid:26285682, cassava4.1_013179m|PACid:17988954, Thhalv10021322m|PACid:20181458, Thecc1EG042604t1|PACid:27441771, Carubv10014411m|PACid:20897391, evm.model.supercont…	GRMZM2G002128_T01|PACid:20820503, Lus10035518|PACid:23147384, Carubv10023736m|PACid:20901675, Pavirv00062059m|PACid:23762906, Glyma18g42530.1|PACid:26357652, cassava4.1_012254m|PACid:17978425, Eucgr.B02800.1|PACid:23568019, mrna18815.1-v1.0-hybrid|PACid:27259843, PGSC0003DMP400035338|PACid:24399806, Solyc09g014250.2.1|PACid:27309958, orange1.1g021756m|PACid:18097925, Bra000038|PACid:22709858, Pot…
MYB superfamily: MYB-related 4	Superset	Yes	Aquca_001_00262.1|PACid:22042874, Aquca_025_00167.1|PACid:22063550, Aquca_053_00029.1|PACid:22026361, Aquca_002_00032.1|PACid:22053607, Aquca_001_00103.1|PACid:22044256, Aquca_002_00384.1|PACid:22052460	918840|PACid:16056639, 496330|PACid:16046273, 476127|PACid:16043750, 476620|PACid:16033848, 479087|PACid:16037233, 916656|PACid:16042881, 472123|PACid:16039284	AT3G16350.1|PACid:19659105, AT1G19000.1|PACid:19653461, AT1G70000.1|PACid:19651842, AT5G56840.1|PACid:19669069, AT1G74840.1|PACid:19657896, AT5G61620.1|PACid:19671089, AT5G47390.1|PACid:19669162	Bradi2g05760.1|PACid:21807009, Bradi3g33400.1|PACid:21833665, Bradi3g33440.1|PACid:21831212, Bradi3g14830.1|PACid:21829101, Bradi2g05590.1|PACid:21803911, Bradi2g42870.1|PACid:21804675	Bra003969|PACid:22700674, Bra031060|PACid:22716334, Bra012665|PACid:22709847, Bra017487|PACid:22714679, Bra026253|PACid:22704421, Bra008169|PACid:22687638, Bra002790|PACid:22694031, Bra029320|PACid:22690904, Bra012936|PACid:22709484, Bra006853|PACid:22707951, Bra027170|PACid:22685947, Bra022127|PACid:22689561, Bra016530|PACid:22723386, Bra015890|PACid:22702221, Bra007892|PACid:22688705	Ciclev10032167m|PACid:20804743, Ciclev10009011m|PACid:20794752, Ciclev10006714m|PACid:20790138, Ciclev10025950m|PACid:20801736, Ciclev10021454m|PACid:20809871, Ciclev10021067m|PACid:20807088, Ciclev10030461m|PACid:20799265, Ciclev10006771m|PACid:20789785, Ciclev10009128m|PACid:20793251	evm.model.supercontig_35.12|PACid:16418128, evm.model.supercontig_2092.1|PACid:16413366, evm.model.supercontig_13.247|PACid:16407766, evm.model.supercontig_13.246|PACid:16407765, evm.model.supercontig_13.248|PACid:16407767, evm.model.supercontig_5.314|PACid:16421434, evm.model.supercontig_89.70|PACid:16427948, evm.TU.contig_44256.1|PACid:16431983	Cre03.g198800.t1.2|PACid:27576973	Carubv10026634m|PACid:20913094, Carubv10011841m|PACid:20890185, Carubv10020813m|PACid:20904473, Carubv10020668m|PACid:20906418, Carubv10013924m|PACid:20898636, Carubv10026949m|PACid:20911781, Carubv10028616m|PACid:20912519	Cucsa.361050.1|PACid:16980837, Cucsa.094040.1|PACid:16957690, Cucsa.098110.1|PACid:16958259, Cucsa.285620.1|PACid:16974873, Cucsa.395160.1|PACid:16983323, Cucsa.197320.1|PACid:16968404, Cucsa.321060.1|PACid:16977442, Cucsa.397260.1|PACid:16983496	orange1.1g044137m|PACid:18128049, orange1.1g022562m|PACid:18132550, orange1.1g038601m|PACid:18096348, orange1.1g048263m|PACid:18128052, orange1.1g047042m|PACid:18126713, orange1.1g016477m|PACid:18116893, orange1.1g021351m|PACid:18102583, orange1.1g019948m|PACid:18094406	47211|PACid:27391339	Eucgr.C00908.1|PACid:23570466, Eucgr.H01753.1|PACid:23591203, Eucgr.B00377.1|PACid:23565458, Eucgr.D02103.1|PACid:23575922, Eucgr.F03075.1|PACid:23584055, Eucgr.D00726.1|PACid:23574495, Eucgr.K00122.1|PACid:23601523, Eucgr.H01754.1|PACid:23591204, Eucgr.C03658.1|PACid:23573020, Eucgr.C03026.1|PACid:23572479, Eucgr.C03874.1|PACid:23573257, Eucgr.B02575.1|PACid:23567762, Eucgr.J02939.1|PACid:236010…	mrna08868.1-v1.0-hybrid|PACid:27267566, mrna11419.1-v1.0-hybrid|PACid:27247208, mrna00738.1-v1.0-hybrid|PACid:27251234, mrna21159.1-v1.0-hybrid|PACid:27248517, mrna09510.1-v1.0-hybrid|PACid:27271090, mrna25733.1-v1.0-hybrid|PACid:27256299	Glyma15g02250.1|PACid:26330951, Glyma02g03020.1|PACid:26290268, Glyma13g43120.1|PACid:26316053, Glyma08g40460.1|PACid:26308902, Glyma17g10250.2|PACid:26311173, Glyma01g04530.1|PACid:26325785, Glyma06g19960.1|PACid:26299951, Glyma05g36290.1|PACid:26322735, Glyma04g34720.1|PACid:26305233, Glyma08g03330.1|PACid:26307823, Glyma10g23084.1|PACid:26345605, Glyma18g17143.1|PACid:26357462, Glyma17g34791.1…	Gorai.003G175300.1|PACid:26799404, Gorai.002G209800.1|PACid:26796896, Gorai.009G137300.1|PACid:26762793, Gorai.007G371900.1|PACid:26785488, Gorai.006G274300.1|PACid:26830681, Gorai.008G213600.1|PACid:26813596, Gorai.007G034000.1|PACid:26784403, Gorai.010G081800.1|PACid:26756721, Gorai.008G233500.1|PACid:26817854, Gorai.009G030900.1|PACid:26762227, Gorai.004G196500.1|PACid:26777757, Gorai.003G0715…	Lus10013289|PACid:23166660, Lus10036652|PACid:23174387, Lus10037560|PACid:23167195, Lus10010733|PACid:23148711, Lus10030813|PACid:23155376, Lus10040181|PACid:23174048, Lus10004384|PACid:23151934, Lus10038279|PACid:23158182, Lus10006826|PACid:23144431, Lus10025822|PACid:23177594, Lus10036678|PACid:23170997	MDP0000522009|PACid:22645346, MDP0000297148|PACid:22645221, MDP0000875621|PACid:22631257, MDP0000199437|PACid:22643050, MDP0000136727|PACid:22641393, MDP0000074681|PACid:22673429, MDP0000255970|PACid:22655743, MDP0000537549|PACid:22676992, MDP0000856978|PACid:22664822, MDP0000847091|PACid:22662715, MDP0000230601|PACid:22628830, MDP0000140324|PACid:22621463, MDP0000938309|PACid:22646714, MDP000016…	cassava4.1_011429m|PACid:17976453, cassava4.1_014027m|PACid:17971180, cassava4.1_010545m|PACid:17984133, cassava4.1_013973m|PACid:17983090, cassava4.1_012140m|PACid:17985274, cassava4.1_012217m|PACid:17974063, cassava4.1_033048m|PACid:17993591, cassava4.1_011931m|PACid:17980434, cassava4.1_010483m|PACid:17973196, cassava4.1_013746m|PACid:17990783, cassava4.1_012449m|PACid:17988320	mgv1a011837m|PACid:17686204, mgv1a010766m|PACid:17696657, mgv1a009871m|PACid:17680351, mgv1a008180m|PACid:17682220, mgv1a019786m|PACid:17689126, mgv1a014246m|PACid:17693526, mgv1a005826m|PACid:17676644	47486|PACid:27348406	56741|PACid:27398016	Medtr2g100930.1|PACid:23018372, Medtr5g037080.1|PACid:23028658, Medtr4g100630.1|PACid:23047186, Medtr8g101650.1|PACid:23039026, Medtr3g104370.1|PACid:23011992, Medtr6g092540.1|PACid:23026219	9418|PACid:27418465	LOC_Os05g10690.1|PACid:24153608, LOC_Os10g41200.1|PACid:24096110, LOC_Os05g51160.1|PACid:24153984, LOC_Os01g41900.1|PACid:24121409, LOC_Os08g04840.1|PACid:24098751, LOC_Os01g09640.1|PACid:24113685, LOC_Os01g09280.1|PACid:24117979, LOC_Os10g41260.1|PACid:24095943	Pp1s188_107V6.1|PACid:18072324, Pp1s89_108V6.1|PACid:18046019, Pp1s89_104V6.1|PACid:18045984, Pp1s66_90V6.1|PACid:18038312, Pp1s70_203V6.1|PACid:18060649, Pp1s66_87V6.1|PACid:18038413	ppa008493m|PACid:17659854, ppa009283m|PACid:17666826, ppa010092m|PACid:17650066, ppa007697m|PACid:17654070, ppa008539m|PACid:17658762, ppa016461m|PACid:17659251, ppa008425m|PACid:17661954	Potri.010G039300.1|PACid:26982214, Potri.001G189800.1|PACid:27045311, Potri.012G073900.1|PACid:27050218, Potri.006G230500.1|PACid:27004892, Potri.008G191800.1|PACid:27039068, Potri.015G069000.1|PACid:27019397, Potri.003G079500.1|PACid:26997854, Potri.003G049100.1|PACid:26996461, Potri.006G150300.1|PACid:27007555, Potri.001G080300.1|PACid:27046874, Potri.001G155300.1|PACid:27040915	Pavirv00046341m|PACid:23803131, Pavirv00043551m|PACid:23791880, Pavirv00051753m|PACid:23810512, Pavirv00037787m|PACid:23798309, Pavirv00054356m|PACid:23794006, Pavirv00003953m|PACid:23811835, Pavirv00019531m|PACid:23790154, Pavirv00006631m|PACid:23794032, Pavirv00050638m|PACid:23790803, Pavirv00018658m|PACid:23763904, Pavirv00061003m|PACid:23792366, Pavirv00009863m|PACid:23801329, Pavirv00056464m…	Phvul.005G166300.1|PACid:27149332, Phvul.009G183300.1|PACid:27146240, Phvul.003G195700.1|PACid:27144350, Phvul.002G304400.1|PACid:27169039, Phvul.002G078600.1|PACid:27167703, Phvul.003G072800.1|PACid:27143050, Phvul.007G241200.1|PACid:27160107, Phvul.009G077300.1|PACid:27145709, Phvul.003G222900.1|PACid:27143930, Phvul.004G171200.1|PACid:27157905	29736.m002089|PACid:16807194, 30146.m003509|PACid:16819631, 30147.m014337|PACid:16820348, 29794.m003333|PACid:16808694, 30147.m014028|PACid:16820043, 29912.m005387|PACid:16813264	Sb03g003100.1|PACid:1960361, Sb09g030390.1|PACid:1982075, Sb07g003170.1|PACid:1974950, Sb09g006060.1|PACid:1980073, Sb03g027120.1|PACid:1962361, Sb01g029020.1|PACid:1952568, Sb01g028870.1|PACid:1952549, Sb03g003270.1|PACid:1960379	Si001941m|PACid:19677719, Si036966m|PACid:19683484, Si002334m|PACid:19677275, Si022796m|PACid:19702037, Si013948m|PACid:19692511, Si036696m|PACid:19682601, Si002353m|PACid:19675187, Si022624m|PACid:19702574	Solyc07g026680.2.1|PACid:27294132, Solyc03g113620.2.1|PACid:27291714, Solyc08g065380.2.1|PACid:27305149, Solyc08g078340.2.1|PACid:27304151, Solyc06g034030.2.1|PACid:27284767, Solyc12g008800.1.1|PACid:27306748, Solyc12g044610.1.1|PACid:27308128, Solyc06g071230.2.1|PACid:27285468, Solyc04g005100.2.1|PACid:27278447	130556|PACid:15422629, 133546|PACid:15409066, 439294|PACid:15422620	PGSC0003DMP400045920|PACid:24381043, PGSC0003DMP400000664|PACid:24378742, PGSC0003DMP400042525|PACid:24404992, PGSC0003DMP400045544|PACid:24392383, PGSC0003DMP400037446|PACid:24396520, PGSC0003DMP400055764|PACid:24397148, PGSC0003DMP400016918|PACid:24417395	Thecc1EG037276t1|PACid:27430860, Thecc1EG028884t1|PACid:27440903, Thecc1EG037687t1|PACid:27428767, Thecc1EG015926t1|PACid:27451414, Thecc1EG013524t1|PACid:27447033, Thecc1EG014838t1|PACid:27448144, Thecc1EG010118t1|PACid:27459716	Thhalv10020915m|PACid:20182505, Thhalv10018822m|PACid:20190858, Thhalv10008346m|PACid:20186162, Thhalv10005259m|PACid:20200126, Thhalv10025432m|PACid:20195951, Thhalv10014394m|PACid:20205295, Thhalv10000932m|PACid:20202641, Thhalv10019007m|PACid:20191646		GSVIVT01013871001|PACid:17825016, GSVIVT01016996001|PACid:17827314, GSVIVT01007843001|PACid:17820566, GSVIVT01015223001|PACid:17826016, GSVIVT01005816001|PACid:17819599, GSVIVT01035363001|PACid:17840530, GSVIVT01020132001|PACid:17829609	GRMZM2G088524_T01|PACid:20868489, GRMZM2G071977_T01|PACid:20831055, GRMZM2G112764_T01|PACid:20823665, GRMZM2G049695_T01|PACid:20853231, GRMZM2G400489_T01|PACid:20851527, GRMZM5G813892_T01|PACid:20866766, GRMZM2G034110_T01|PACid:20837285, GRMZM2G065829_T03|PACid:20854230	(((((((((((((((Potri.001G080300.1|PACid-27046874:0.54278,(cassava4.1_012140m|PACid-17985274:0.41690,30147.m014337|PACid-16820348:0.30585)0.909:0.12923)0.920:0.11648,((Cucsa.094040.1|PACid-16957690:0.62838,Eucgr.K00122.1|PACid-23601523:0.76926)0.700:0.21828,((Ciclev10006771m|PACid-20789785:0.13935,orange1.1g048263m|PACid-18128052:0.23264)1.000:0.58616,(Gorai.006G274300.1|PACid-26830681:0.42413,The…	MDP0000132832|PACid:22621476, 9418|PACid:27418465, Glyma17g15330.1|PACid:26313344, Thhalv10025432m|PACid:20195951, Potri.001G155300.1|PACid:27040915, Bra022127|PACid:22689561, Bra012665|PACid:22709847, 47486|PACid:27348406, 130556|PACid:15422629, Thecc1EG015926t1|PACid:27451414, AT5G47390.1|PACid:19669162, Bradi3g33400.1|PACid:21833665, Solyc08g078340.2.1|PACid:27304151, Carubv10026634m|PACid:209…	orange1.1g047042m|PACid:18126713, 918840|PACid:16056639, AT5G56840.1|PACid:19669069, Glyma08g03330.1|PACid:26307823, Gorai.009G030900.1|PACid:26762227, Sb03g003100.1|PACid:1960361, Eucgr.C03874.1|PACid:23573257, GSVIVT01015223001|PACid:17826016, cassava4.1_013746m|PACid:17990783, Solyc12g008800.1.1|PACid:27306748, Medtr6g092540.1|PACid:23026219, Thhalv10014394m|PACid:20205295, Bradi2g05760.1|PACi…	Bra027170|PACid:22685947, LOC_Os01g09280.1|PACid:24117979, Lus10006826|PACid:23144431, Ciclev10025950m|PACid:20801736, evm.model.supercontig_2092.1|PACid:16413366, Eucgr.J02939.1|PACid:23601054, Gorai.009G137300.1|PACid:26762793, Medtr2g100930.1|PACid:23018372, 30146.m003509|PACid:16819631, Phvul.005G166300.1|PACid:27149332, Sb03g003270.1|PACid:1960379, GSVIVT01016996001|PACid:17827314, Carubv100…	Ciclev10021454m|PACid:20809871, ppa009283m|PACid:17666826, 476620|PACid:16033848, mrna09510.1-v1.0-hybrid|PACid:27271090, Carubv10011841m|PACid:20890185, AT1G19000.1|PACid:19653461, Cucsa.197320.1|PACid:16968404, Eucgr.K02897.1|PACid:23604560, Thecc1EG013524t1|PACid:27447033, AT1G74840.1|PACid:19657896, Carubv10020668m|PACid:20906418, Glyma05g01640.1|PACid:26322367, 30147.m014028|PACid:16820043, …	ppa008539m|PACid:17658762, 29736.m002089|PACid:16807194, Solyc04g005100.2.1|PACid:27278447, Aquca_002_00384.1|PACid:22052460, orange1.1g021351m|PACid:18102583, MDP0000758053|PACid:22624821, Thhalv10019007m|PACid:20191646, Carubv10020813m|PACid:20904473, GSVIVT01020132001|PACid:17829609, Glyma01g04530.1|PACid:26325785, Thecc1EG010118t1|PACid:27459716, Ciclev10032167m|PACid:20804743, AT1G70000.1|PA…
MYB superfamily: MYB-related 5	Superset	Yes	Aquca_021_00207.1|PACid:22039484, Aquca_004_00431.1|PACid:22030600, Aquca_002_01368.1|PACid:22053878, Aquca_066_00001.1|PACid:22032840	352381|PACid:16042235, 321718|PACid:16054150, 352380|PACid:16035118, 484129|PACid:16060231, 482841|PACid:16054260, 911716|PACid:16058894, 471638|PACid:16063135, 352378|PACid:16063447, 321945|PACid:16058707	AT2G02060.1|PACid:19638544, AT1G14600.1|PACid:19656128, AT2G40260.1|PACid:19640720, AT2G38300.1|PACid:19643460, AT2G42660.1|PACid:19640158, AT4G04580.1|PACid:19646002	Bradi4g26800.1|PACid:21814083, Bradi5g18590.1|PACid:21823982, Bradi1g71910.1|PACid:21821861, Bradi3g09160.1|PACid:21829727, Bradi3g51410.1|PACid:21831314, Bradi1g32370.1|PACid:21818964, Bradi4g44930.1|PACid:21811509	Bra029503|PACid:22717439, Bra005124|PACid:22685144, Bra026818|PACid:22713844, Bra017021|PACid:22718477, Bra017425|PACid:22713240, Bra000180|PACid:22708039, Bra026618|PACid:22688925, Bra018498|PACid:22686366, Bra024836|PACid:22698149, Bra000270|PACid:22708769, Bra004973|PACid:22684100, Bra026202|PACid:22698315	Ciclev10018145m|PACid:20815513, Ciclev10032941m|PACid:20805510, Ciclev10015819m|PACid:20818088, Ciclev10033825m|PACid:20802828, Ciclev10011992m|PACid:20796541, Ciclev10016791m|PACid:20815235, Ciclev10005466m|PACid:20791580, Ciclev10029989m|PACid:20814497, Ciclev10017867m|PACid:20817505	evm.model.supercontig_19.148|PACid:16411881, evm.model.supercontig_2794.2|PACid:16415832, evm.model.supercontig_7.78|PACid:16425242, evm.model.supercontig_912.3|PACid:16428549, evm.model.supercontig_2.395|PACid:16412780, evm.model.supercontig_120.33|PACid:16406970, evm.model.supercontig_2.82|PACid:16412873		Carubv10003825m|PACid:20909049, Carubv10023302m|PACid:20904135, Carubv10017538m|PACid:20885765, Carubv10003097m|PACid:20909782, Carubv10024503m|PACid:20902125, Carubv10023575m|PACid:20903487, Carubv10010057m|PACid:20892977	Cucsa.045140.1|PACid:16953314, Cucsa.130050.1|PACid:16962347, Cucsa.384780.1|PACid:16982466, Cucsa.058770.1|PACid:16954723, Cucsa.277160.1|PACid:16974064, Cucsa.047000.1|PACid:16953602	orange1.1g041956m|PACid:18111213, orange1.1g020303m|PACid:18120081, orange1.1g038544m|PACid:18099753, orange1.1g043383m|PACid:18112748, orange1.1g035517m|PACid:18112221, orange1.1g029903m|PACid:18138379, orange1.1g017464m|PACid:18131644, orange1.1g038268m|PACid:18127436		Eucgr.E02753.1|PACid:23579222, Eucgr.A02031.1|PACid:23563855, Eucgr.A01921.1|PACid:23563731, Eucgr.B02627.1|PACid:23567839, Eucgr.E02754.1|PACid:23579223, Eucgr.J00182.1|PACid:23597887, Eucgr.J01904.1|PACid:23599928, Eucgr.D01346.1|PACid:23575115, Eucgr.K02966.1|PACid:23604639	mrna15767.1-v1.0-hybrid|PACid:27259989, mrna19641.1-v1.0-hybrid|PACid:27275701, mrna02359.1-v1.0-hybrid|PACid:27276175, mrna13487.1-v1.0-hybrid|PACid:27255533, mrna00600.1-v1.0-hybrid|PACid:27253466, mrna29677.1-v1.0-hybrid|PACid:27275930, mrna21014.1-v1.0-hybrid|PACid:27248210	Glyma08g41735.1|PACid:26310820, Glyma07g18870.2|PACid:26348477, Glyma09g00685.1|PACid:26342039, Glyma15g08970.1|PACid:26332206, Glyma12g33911.1|PACid:26292684, Glyma20g00861.1|PACid:26337429, Glyma05g29161.1|PACid:26322001, Glyma01g31044.1|PACid:26323131, Glyma02g45231.1|PACid:26288076, Glyma13g30154.1|PACid:26316861, Glyma03g06620.2|PACid:26335781, Glyma18g14071.1|PACid:26355901, Glyma20g24290.1…	Gorai.011G039000.1|PACid:26807929, Gorai.009G112300.1|PACid:26769761, Gorai.002G169300.1|PACid:26796853, Gorai.010G159700.1|PACid:26757781, Gorai.012G117800.1|PACid:26826320, Gorai.004G233300.1|PACid:26777108, Gorai.011G291200.1|PACid:26806845, Gorai.010G181100.1|PACid:26760195, Gorai.009G329400.1|PACid:26762576, Gorai.009G161800.1|PACid:26767587, Gorai.002G265400.1|PACid:26796556	Lus10001149|PACid:23156340, Lus10029225|PACid:23139834, Lus10040945|PACid:23179692, Lus10029808|PACid:23159854, Lus10002207|PACid:23180538, Lus10007279|PACid:23142481, Lus10007513|PACid:23176524, Lus10035093|PACid:23162491, Lus10012239|PACid:23172647, Lus10017442|PACid:23140216	MDP0000272003|PACid:22638899, MDP0000248355|PACid:22619983, MDP0000196504|PACid:22654368, MDP0000639833|PACid:22654041, MDP0000284686|PACid:22635631, MDP0000133017|PACid:22668444, MDP0000274727|PACid:22676828, MDP0000321302|PACid:22662150, MDP0000158654|PACid:22671677, MDP0000214282|PACid:22681138, MDP0000244794|PACid:22639524, MDP0000217637|PACid:22638613, MDP0000312944|PACid:22645418, MDP000023…	cassava4.1_025779m|PACid:17991474, cassava4.1_026842m|PACid:17971432, cassava4.1_029048m|PACid:17961401, cassava4.1_023609m|PACid:17972965, cassava4.1_030821m|PACid:17967296, cassava4.1_033889m|PACid:17983940, cassava4.1_021436m|PACid:17968849, cassava4.1_031892m|PACid:17971105, cassava4.1_013039m|PACid:17984675, cassava4.1_025535m|PACid:17976269	mgv1a020940m|PACid:17671624, mgv1a020265m|PACid:17686783, mgv1a011823m|PACid:17673605, mgv1a019410m|PACid:17685548	61323|PACid:27345009		AC231371_24.1|PACid:23008035, Medtr1g034830.1|PACid:23042810, Medtr8g086410.1|PACid:23039880, Medtr7g069660.1|PACid:23021110		LOC_Os02g07170.1|PACid:24130120, LOC_Os02g45080.1|PACid:24130126, LOC_Os10g39550.1|PACid:24095493, LOC_Os04g47890.1|PACid:24105571, LOC_Os03g03760.1|PACid:24125832, LOC_Os06g45890.1|PACid:24139851, LOC_Os12g01490.1|PACid:24147964, LOC_Os02g14490.1|PACid:24129847, LOC_Os11g01480.1|PACid:24155599	Pp1s331_44V6.1|PACid:18063787, Pp1s73_109V6.1|PACid:18059070, Pp1s166_69V6.1|PACid:18052535, Pp1s2_312V6.1|PACid:18052823, Pp1s137_199V6.1|PACid:18072775, Pp1s82_168V6.1|PACid:18057837, Pp1s226_110V6.1|PACid:18046976, Pp1s73_118V6.1|PACid:18059062, Pp1s8_227V6.1|PACid:18074180, Pp1s68_248V6.1|PACid:18072941, Pp1s137_203V6.1|PACid:18072712, Pp1s111_87V6.1|PACid:18041481, Pp1s32_66V6.1|PACid:180428…	ppa015662m|PACid:17649881, ppa021179m|PACid:17645798, ppa017500m|PACid:17645714, ppa025397m|PACid:17658676, ppa014847m|PACid:17665665, ppa023518m|PACid:17640961, ppa021540m|PACid:17666903	Potri.002G056700.1|PACid:27024594, Potri.008G142000.1|PACid:27038022, Potri.011G067200.1|PACid:27003246, Potri.008G071700.1|PACid:27039471, Potri.011G067100.1|PACid:27000820, Potri.010G099600.1|PACid:26981675, Potri.004G010000.1|PACid:26989959, Potri.004G057900.1|PACid:26990802, Potri.016G121800.1|PACid:27013743, Potri.011G006300.1|PACid:27000843, Potri.010G185700.1|PACid:26982852, Potri.009G0751…	Pavirv00015547m|PACid:23800360, Pavirv00061419m|PACid:23793682, Pavirv00062628m|PACid:23822695, Pavirv00013625m|PACid:23756924, Pavirv00019112m|PACid:23768756, Pavirv00069220m|PACid:23823362, Pavirv00017658m|PACid:23756222, Pavirv00015159m|PACid:23794519, Pavirv00004633m|PACid:23795868, Pavirv00031943m|PACid:23769534, Pavirv00039662m|PACid:23816177	Phvul.006G025400.1|PACid:27166793, Phvul.007G019900.1|PACid:27160661, Phvul.002G239100.1|PACid:27169516, Phvul.006G149000.1|PACid:27167197, Phvul.008G196200.1|PACid:27155936, Phvul.005G094600.1|PACid:27149803, Phvul.006G175300.1|PACid:27165886, Phvul.008G094800.1|PACid:27155399, Phvul.003G008400.1|PACid:27143124, Phvul.010G078400.1|PACid:27139978	29842.m003572|PACid:16810705, 27757.m000022|PACid:16799111, 29381.m000074|PACid:16802775, 29814.m000747|PACid:16809539, 29780.m001368|PACid:16808399, 28738.m000151|PACid:16801623	Sb06g025600.1|PACid:1973514, Sb04g032130.1|PACid:1968020, Sb04g008670.1|PACid:1965957, Sb05g000480.1|PACid:1968835, Sb08g000510.1|PACid:1977153, Sb01g048420.1|PACid:1954963, Sb10g026930.1|PACid:1984675	Si011884m|PACid:19694787, Si036127m|PACid:19685039, Si026524m|PACid:19708870, Si016955m|PACid:19689612, Si010342m|PACid:19696689, Si019625m|PACid:19690248, Si007179m|PACid:19703639, Si039234m|PACid:19683360	Solyc02g080740.1.1|PACid:27286623, Solyc02g080750.1.1|PACid:27288192, Solyc02g080710.1.1|PACid:27286094, Solyc10g076460.1.1|PACid:27281193, Solyc06g051060.2.1|PACid:27285590, Solyc02g076670.2.1|PACid:27287117, Solyc02g080720.1.1|PACid:27288112, Solyc04g008480.1.1|PACid:27279250, Solyc12g006280.1.1|PACid:27306585, Solyc02g080860.1.1|PACid:27286754, Solyc03g006150.2.1|PACid:27290128, Solyc09g005040…	414222|PACid:15415840, 423935|PACid:15403043, 438636|PACid:15422618	PGSC0003DMP400028813|PACid:24429089, PGSC0003DMP400046284|PACid:24402146, PGSC0003DMP400027849|PACid:24412151, PGSC0003DMP400051256|PACid:24383070, PGSC0003DMP400050229|PACid:24378358, PGSC0003DMP400028765|PACid:24428892, PGSC0003DMP400018036|PACid:24429222, PGSC0003DMP400052315|PACid:24396025	Thecc1EG011166t2|PACid:27461126, Thecc1EG001726t1|PACid:27434358, Thecc1EG042189t1|PACid:27430695, Thecc1EG030248t1|PACid:27439196, Thecc1EG030249t1|PACid:27438361, Thecc1EG001942t2|PACid:27432604, Thecc1EG029684t1|PACid:27439906, Thecc1EG042463t1|PACid:27443582, Thecc1EG021628t2|PACid:27422740	Thhalv10000498m|PACid:20208598, Thhalv10017090m|PACid:20179918, Thhalv10016890m|PACid:20181059, Thhalv10008620m|PACid:20186810, Thhalv10004791m|PACid:20199217, Thhalv10016733m|PACid:20180518		GSVIVT01020718001|PACid:17830017, GSVIVT01020827001|PACid:17830102, GSVIVT01030315001|PACid:17836860, GSVIVT01000606001|PACid:17817060, GSVIVT01021225001|PACid:17830379, GSVIVT01005342001|PACid:17819482, GSVIVT01024687001|PACid:17832832, GSVIVT01032776001|PACid:17838662	GRMZM5G846506_T01|PACid:20843478, GRMZM2G374986_T01|PACid:20839234, GRMZM2G100709_T01|PACid:20823919, GRMZM2G090230_T01|PACid:20872055, GRMZM5G887276_T03|PACid:20868343, GRMZM2G454449_T01|PACid:20840712, GRMZM2G069525_T01|PACid:20843899, GRMZM2G106185_T01|PACid:20880019, GRMZM2G477238_T01|PACid:20876982	(((Eucgr.J00182.1|PACid-23597887:0.70359,(evm.model.supercontig_19.148|PACid-16411881:0.80381,(((Thecc1EG030249t1|PACid-27438361:5.98941,LOC_Os02g07170.1|PACid-24130120:0.56132)0.048:0.49497,Lus10029808|PACid-23159854:1.84149)0.752:0.69146,orange1.1g043383m|PACid-18112748:1.24579)0.794:0.35141)0.219:0.17220)0.683:0.09094,(Lus10040945|PACid-23179692:0.82986,(mrna29677.1-v1.0-hybrid|PACid-27275930:…	Lus10002207|PACid:23180538, Aquca_004_00431.1|PACid:22030600, orange1.1g017464m|PACid:18131644, Carubv10023575m|PACid:20903487, LOC_Os11g01480.1|PACid:24155599, Ciclev10029989m|PACid:20814497, Thecc1EG042189t1|PACid:27430695, MDP0000272003|PACid:22638899, Si010342m|PACid:19696689, PGSC0003DMP400027849|PACid:24412151, mgv1a020265m|PACid:17686783, Glyma07g18870.2|PACid:26348477, Gorai.002G265400.1|…	AT1G14600.1|PACid:19656128, Si039234m|PACid:19683360, cassava4.1_029048m|PACid:17961401, Potri.010G099600.1|PACid:26981675, LOC_Os10g39550.1|PACid:24095493, Sb01g048420.1|PACid:1954963, orange1.1g020303m|PACid:18120081, GSVIVT01000606001|PACid:17817060, Medtr1g034830.1|PACid:23042810, Cucsa.277160.1|PACid:16974064, Thecc1EG011166t2|PACid:27461126, Si036127m|PACid:19685039, Gorai.009G329400.1|PACi…	cassava4.1_025535m|PACid:17976269, Si016955m|PACid:19689612, orange1.1g035517m|PACid:18112221, Gorai.009G161800.1|PACid:26767587, Medtr8g086410.1|PACid:23039880, GSVIVT01021225001|PACid:17830379, ppa017500m|PACid:17645714, GRMZM2G477238_T01|PACid:20876982, Ciclev10017867m|PACid:20817505, Aquca_021_00207.1|PACid:22039484, Eucgr.E02754.1|PACid:23579223, Potri.011G067200.1|PACid:27003246, ppa014847m…	Eucgr.A02031.1|PACid:23563855, LOC_Os06g45890.1|PACid:24139851, Potri.005G205900.1|PACid:27030786, GSVIVT01020827001|PACid:17830102, Cucsa.058770.1|PACid:16954723, Si007179m|PACid:19703639, Pavirv00031943m|PACid:23769534, Solyc12g006280.1.1|PACid:27306585, Glyma08g41735.1|PACid:26310820, Lus10029808|PACid:23159854, Phvul.008G196200.1|PACid:27155936, 28738.m000151|PACid:16801623, ppa023518m|PACid:…	MDP0000312944|PACid:22645418, mgv1a019410m|PACid:17685548, Lus10001149|PACid:23156340, PGSC0003DMP400028765|PACid:24428892, GSVIVT01005342001|PACid:17819482, mrna19641.1-v1.0-hybrid|PACid:27275701, MDP0000639833|PACid:22654041, cassava4.1_021436m|PACid:17968849, Potri.004G010000.1|PACid:26989959, Phvul.006G149000.1|PACid:27167197, ppa015662m|PACid:17649881, 29842.m003572|PACid:16810705, Cucsa.045…
MYB superfamily: MYB-related 6	Superset	No	Aquca_007_00235.1|PACid:22048381, Aquca_010_00512.1|PACid:22047032, Aquca_070_00018.1|PACid:22039362	912710|PACid:16052927, 480741|PACid:16062241, 912384|PACid:16057062, 481032|PACid:16047814, 476668|PACid:16064835	AT1G19510.1|PACid:19651719, AT4G39250.1|PACid:19647349, AT2G18328.1|PACid:19638096, AT1G75250.1|PACid:19657563, AT2G21650.1|PACid:19640707, AT4G36570.1|PACid:19647181	Bradi3g52807.1|PACid:21828972, Bradi2g14940.1|PACid:21809613, Bradi2g44520.1|PACid:21803391, Bradi1g01030.1|PACid:21822343	Bra031209|PACid:22714903, Bra012183|PACid:22702220, Bra015856|PACid:22699018, Bra010560|PACid:22722536, Bra025745|PACid:22696625, Bra000579|PACid:22708293, Bra039617|PACid:22699218, Bra008186|PACid:22689663, Bra011870|PACid:22703937, Bra011691|PACid:22702754	Ciclev10003726m|PACid:20787181, Ciclev10026848m|PACid:20800972, Ciclev10029663m|PACid:20813241, Ciclev10026862m|PACid:20801793, Ciclev10003620m|PACid:20785918, Ciclev10029669m|PACid:20812501	evm.model.supercontig_62.157|PACid:16423958, evm.model.supercontig_31.76|PACid:16417224, evm.model.supercontig_31.38|PACid:16417182		Carubv10006084m|PACid:20896930, Carubv10021157m|PACid:20904870, Carubv10010724m|PACid:20891924, Carubv10024389m|PACid:20901729, Carubv10015016m|PACid:20899672, Carubv10006110m|PACid:20896138	Cucsa.342360.1|PACid:16979362, Cucsa.342440.1|PACid:16979370, Cucsa.109620.1|PACid:16959900, Cucsa.377630.1|PACid:16981998, Cucsa.377650.1|PACid:16982000, Cucsa.377690.1|PACid:16982004, Cucsa.377640.1|PACid:16981999, Cucsa.377670.1|PACid:16982002, Cucsa.240590.1|PACid:16970911, Cucsa.232170.1|PACid:16970203	orange1.1g034673m|PACid:18092583, orange1.1g034427m|PACid:18095274, orange1.1g034615m|PACid:18134470, orange1.1g041475m|PACid:18092359, orange1.1g034697m|PACid:18124598, orange1.1g041937m|PACid:18114935		Eucgr.F01576.1|PACid:23582276, Eucgr.F01569.1|PACid:23582269, Eucgr.F01887.1|PACid:23582649, Eucgr.I01273.1|PACid:23595822, Eucgr.I01278.1|PACid:23595827	mrna15150.1-v1.0-hybrid|PACid:27261919, mrna22167.1-v1.0-hybrid|PACid:27256391, mrna25277.1-v1.0-hybrid|PACid:27262934, mrna15159.1-v1.0-hybrid|PACid:27263493, mrna25229.1-v1.0-hybrid|PACid:27265250, mrna14767.1-v1.0-hybrid|PACid:27244054	Glyma11g07310.1|PACid:26296545, Glyma17g36921.1|PACid:26311264, Glyma01g37961.1|PACid:26325100, Glyma12g04680.2|PACid:26293172, Glyma14g07280.2|PACid:26285443, Glyma02g06240.1|PACid:26289458, Glyma02g18210.1|PACid:26289208, Glyma04g03400.1|PACid:26305269, Glyma04g16390.2|PACid:26305449, Glyma16g25250.1|PACid:26351862, Glyma11g34180.2|PACid:26297449, Glyma01g38250.2|PACid:26323928, Glyma03g28050.1…	Gorai.013G036700.1|PACid:26787877, Gorai.009G201700.1|PACid:26768371, Gorai.002G005800.1|PACid:26795974, Gorai.010G010000.1|PACid:26756775, Gorai.007G202300.1|PACid:26779711, Gorai.012G155400.1|PACid:26825111, Gorai.009G273300.1|PACid:26765675, Gorai.003G014600.1|PACid:26797334, Gorai.009G201200.1|PACid:26771165, Gorai.005G244000.1|PACid:26803275, Gorai.011G101700.1|PACid:26809231, Gorai.007G0504…	Lus10014307|PACid:23164761, Lus10033212|PACid:23178041, Lus10023568|PACid:23160499, Lus10040453|PACid:23173993, Lus10041744|PACid:23147085, Lus10040450|PACid:23173980, Lus10007152|PACid:23175300, Lus10002538|PACid:23157294, Lus10026009|PACid:23173096, Lus10041752|PACid:23146860, Lus10014301|PACid:23164721, Lus10010831|PACid:23170771, Lus10023564|PACid:23160463, Lus10028306|PACid:23166087	MDP0000273280|PACid:22657624, MDP0000671095|PACid:22646332, MDP0000336695|PACid:22647056, MDP0000276060|PACid:22679589, MDP0000260817|PACid:22652949, MDP0000335890|PACid:22629817, MDP0000788644|PACid:22658436	cassava4.1_027019m|PACid:17960390, cassava4.1_033077m|PACid:17986660, cassava4.1_028103m|PACid:17960534, cassava4.1_020357m|PACid:17992117, cassava4.1_026887m|PACid:17976924, cassava4.1_020375m|PACid:17982178, cassava4.1_026858m|PACid:17979377, cassava4.1_030668m|PACid:17986671, cassava4.1_028739m|PACid:17982814, cassava4.1_028960m|PACid:17982833, cassava4.1_028792m|PACid:17987621	mgv1a021827m|PACid:17690438, mgv1a017293m|PACid:17694888, mgv1a021320m|PACid:17672917, mgv1a024317m|PACid:17685022, mgv1a016932m|PACid:17672728, mgv1a019621m|PACid:17687296, mgv1a024989m|PACid:17682396, mgv1a024515m|PACid:17681151			Medtr3g116720.1|PACid:23010727, Medtr3g013440.1|PACid:23012648, Medtr8g077420.1|PACid:23036365, Medtr8g077390.1|PACid:23040004, Medtr5g020170.1|PACid:23035046, Medtr8g077360.1|PACid:23036192, Medtr5g020540.1|PACid:23035043, Medtr7g089210.1|PACid:23020708, Medtr8g077380.1|PACid:23039535		LOC_Os01g44370.1|PACid:24115530, LOC_Os05g50340.1|PACid:24153848, LOC_Os05g50350.1|PACid:24150522, LOC_Os01g44390.2|PACid:24116217, LOC_Os02g47744.1|PACid:24132675, LOC_Os12g33950.1|PACid:24147280		ppa026779m|PACid:17669376, ppa024375m|PACid:17667060, ppa026982m|PACid:17656042, ppa015823m|PACid:17650948, ppa019533m|PACid:17657400, ppa014060m|PACid:17660306	Potri.005G122200.1|PACid:27028108, Potri.009G116600.1|PACid:26988219, Potri.007G025100.1|PACid:27015929, Potri.007G025200.1|PACid:27015327, Potri.002G260000.1|PACid:27023684, Potri.009G117200.1|PACid:26986045, Potri.002G035000.1|PACid:27022378, Potri.005G228000.1|PACid:27027515, Potri.007G023800.1|PACid:27015563, Potri.004G155400.1|PACid:26991238	Pavirv00029972m|PACid:23785453, Pavirv00041492m|PACid:23775824, Pavirv00060047m|PACid:23814091, Pavirv00033607m|PACid:23760500, Pavirv00023653m|PACid:23825596, Pavirv00014143m|PACid:23797583, Pavirv00000078m|PACid:23804362, Pavirv00044990m|PACid:23773012, Pavirv00062255m|PACid:23819166, Pavirv00047966m|PACid:23822780, Pavirv00008357m|PACid:23791199	Phvul.007G242300.1|PACid:27158780, Phvul.004G002400.1|PACid:27156558, Phvul.009G058100.1|PACid:27147153, Phvul.003G254400.1|PACid:27142871, Phvul.002G031300.1|PACid:27170611, Phvul.008G192200.1|PACid:27155202, Phvul.001G120400.1|PACid:27162325, Phvul.005G018500.1|PACid:27149227, Phvul.011G044900.1|PACid:27152866, Phvul.002G030400.1|PACid:27170726, Phvul.003G254500.1|PACid:27144390, Phvul.001G2339…	30170.m014046|PACid:16821884, 30170.m014056|PACid:16821893, 30190.m010906|PACid:16823269, 30167.m000867|PACid:16820998, 30190.m010902|PACid:16823266	Sb03g028960.1|PACid:1962589, Sb09g029575.1|PACid:1981976, Sb09g029560.1|PACid:1981974, Sb03g028950.1|PACid:1962588, Sb04g030510.1|PACid:1967813	Si023770m|PACid:19698573, Si003521m|PACid:19677159, Si008591m|PACid:19704257, Si018822m|PACid:19689680	Solyc01g109690.1.1|PACid:27300487, Solyc10g052470.1.1|PACid:27281791, Solyc10g080920.1.1|PACid:27280342, Solyc01g109670.2.1|PACid:27299982, Solyc12g089190.1.1|PACid:27307142, Solyc04g080500.2.1|PACid:27277095		PGSC0003DMP400006566|PACid:24383600, PGSC0003DMP400001422|PACid:24421729, PGSC0003DMP400027095|PACid:24378472, PGSC0003DMP400056302|PACid:24411419, PGSC0003DMP400006433|PACid:24427155, PGSC0003DMP400048814|PACid:24412538, PGSC0003DMP400001385|PACid:24418562, PGSC0003DMP400006672|PACid:24385040	Thecc1EG006883t1|PACid:27461378, Thecc1EG034059t1|PACid:27457753, Thecc1EG000385t1|PACid:27432463, Thecc1EG006875t1|PACid:27460430, Thecc1EG034046t1|PACid:27457801	Thhalv10000389m|PACid:20208285, Thhalv10023187m|PACid:20201833, Thhalv10026710m|PACid:20192916, Thhalv10019367m|PACid:20191199, Thhalv10009748m|PACid:20187463, Thhalv10027169m|PACid:20193500		GSVIVT01031982001|PACid:17838042, GSVIVT01009716001|PACid:17822076, GSVIVT01009723001|PACid:17822083, GSVIVT01018944001|PACid:17828734, GSVIVT01031975001|PACid:17838037	GRMZM2G451116_T01|PACid:20830921, GRMZM2G139174_T01|PACid:20822844, GRMZM2G114503_T01|PACid:20823522, GRMZM2G150260_T01|PACid:20829426, AC204212.4_FGT001|PACid:20883267	(((((Medtr5g020540.1|PACid-23035043:0.41083,((Glyma16g25260.2|PACid-26351344:0.34335,(Medtr8g077420.1|PACid-23036365:0.11537,(Phvul.003G254500.1|PACid-27144390:0.21776,(Glyma02g06230.1|PACid-26289250:0.05053,Glyma16g25250.1|PACid-26351862:0.00015)0.434:0.00016)0.851:0.09234)0.864:0.08784)0.796:0.07464,(Phvul.003G254400.1|PACid-27142871:0.02594,(Glyma02g06240.1|PACid-26289458:0.02750,(Medtr8g07736…	Pavirv00060047m|PACid:23814091, Si003521m|PACid:19677159, Pavirv00033607m|PACid:23760500, Sb03g028950.1|PACid:1962588, LOC_Os01g44370.1|PACid:24115530, GRMZM2G451116_T01|PACid:20830921	Si018822m|PACid:19689680, AC204212.4_FGT001|PACid:20883267, Pavirv00047966m|PACid:23822780, Bradi3g52807.1|PACid:21828972, Sb04g030510.1|PACid:1967813	Bra012183|PACid:22702220, LOC_Os12g33950.1|PACid:24147280	Phvul.004G002400.1|PACid:27156558, Glyma19g00730.2|PACid:26327657	Solyc10g080920.1.1|PACid:27280342, PGSC0003DMP400048814|PACid:24412538
MYB superfamily: MYB-related 7	Superset	Yes	Aquca_001_00028.1|PACid:22044103, Aquca_060_00026.1|PACid:22039155, Aquca_004_00181.1|PACid:22029771	332814|PACid:16043761, 476410|PACid:16044575, 889159|PACid:16051861, 474123|PACid:16034374, 485345|PACid:16061334	AT1G17520.1|PACid:19652083, AT1G49950.3|PACid:19657914, AT1G72740.1|PACid:19650945, AT5G67580.1|PACid:19667630, AT3G49850.1|PACid:19663442	Bradi4g01770.1|PACid:21810518, Bradi1g13880.1|PACid:21816376, Bradi2g47820.1|PACid:21808171, Bradi2g42240.1|PACid:21805093	Bra024438|PACid:22695988, Bra016037|PACid:22699463, Bra016598|PACid:22723740, Bra036035|PACid:22716280, Bra030894|PACid:22721365, Bra014227|PACid:22722633, Bra029978|PACid:22706092, Bra012919|PACid:22709880, Bra037837|PACid:22712830, Bra030992|PACid:22717182, Bra025967|PACid:22695791, Bra033132|PACid:22689682, Bra039650|PACid:22702500, Bra037839|PACid:22714325, Bra018818|PACid:22696755	Ciclev10009173m|PACid:20793337, Ciclev10026245m|PACid:20801653, Ciclev10028926m|PACid:20814524, Ciclev10026089m|PACid:20800699	evm.model.supercontig_6.10|PACid:16423265, evm.model.supercontig_2067.2|PACid:16413283, evm.model.supercontig_106.31|PACid:16405195, evm.model.supercontig_25.81|PACid:16414879		Carubv10026874m|PACid:20914141, Carubv10009836m|PACid:20892454, Carubv10020636m|PACid:20907178, Carubv10009890m|PACid:20893340, Carubv10017722m|PACid:20886676	Cucsa.341020.1|PACid:16979157, Cucsa.103240.1|PACid:16959002, Cucsa.298390.1|PACid:16975431	orange1.1g023740m|PACid:18133121, orange1.1g020653m|PACid:18124953, orange1.1g022048m|PACid:18131427, orange1.1g024128m|PACid:18104759	61601|PACid:27390049	Eucgr.H02312.1|PACid:23591612, Eucgr.J02841.1|PACid:23600952, Eucgr.C00865.1|PACid:23570406, Eucgr.I01053.1|PACid:23595559	mrna12682.1-v1.0-hybrid|PACid:27245701, mrna25445.1-v1.0-hybrid|PACid:27266162, mrna05767.1-v1.0-hybrid|PACid:27243914, mrna05764.1-v1.0-hybrid|PACid:27247053, mrna05766.1-v1.0-hybrid|PACid:27246974	Glyma15g14320.4|PACid:26330797, Glyma01g40220.1|PACid:26325249, Glyma05g22500.3|PACid:26322452, Glyma11g05070.1|PACid:26296562, Glyma07g00930.1|PACid:26348448, Glyma17g17370.1|PACid:26314213, Glyma08g20270.1|PACid:26308405, Glyma09g03390.1|PACid:26340238	Gorai.001G013000.1|PACid:26821305, Gorai.003G030800.1|PACid:26799486, Gorai.007G224200.1|PACid:26783446, Gorai.005G230800.1|PACid:26805709, Gorai.009G143000.1|PACid:26762254	Lus10030935|PACid:23166799, Lus10012092|PACid:23146021, Lus10027621|PACid:23151214, Lus10040111|PACid:23174069, Lus10011546|PACid:23140387, Lus10025203|PACid:23167850, Lus10011947|PACid:23146514, Lus10019260|PACid:23141304	MDP0000265359|PACid:22624360, MDP0000239354|PACid:22656431, MDP0000318233|PACid:22657487, MDP0000217265|PACid:22638088, MDP0000237651|PACid:22676931, MDP0000189406|PACid:22659541, MDP0000234807|PACid:22678306, MDP0000258862|PACid:22646781, MDP0000223691|PACid:22663746, MDP0000139285|PACid:22645889	cassava4.1_012717m|PACid:17980772, cassava4.1_013424m|PACid:17990724, cassava4.1_012709m|PACid:17981776, cassava4.1_013116m|PACid:17984569, cassava4.1_012631m|PACid:17977093, cassava4.1_023473m|PACid:17973175	mgv1a011465m|PACid:17679215, mgv1a010596m|PACid:17688216, mgv1a010880m|PACid:17694090, mgv1a018678m|PACid:17687313, mgv1a022444m|PACid:17685639, mgv1a012697m|PACid:17672699	56781|PACid:27347151, 195352|PACid:27339835	106147|PACid:27397520, 63313|PACid:27399979, 58347|PACid:27395329	Medtr2g099600.1|PACid:23017736, Medtr8g092770.1|PACid:23036090, Medtr5g015340.1|PACid:23034638, Medtr4g097130.1|PACid:23051062, Medtr8g092810.1|PACid:23038611, Medtr8g094390.1|PACid:23038878, Medtr2g099610.1|PACid:23017814, Medtr8g018410.1|PACid:23037165	93535|PACid:27417127, 27049|PACid:27418800, 17449|PACid:27420669, 23972|PACid:27417588	LOC_Os01g40670.1|PACid:24117868, LOC_Os12g41920.2|PACid:24149242, LOC_Os01g51154.1|PACid:24117257	Pp1s613_18V6.1|PACid:18060563, Pp1s176_113V6.2|PACid:18043130, Pp1s176_5V6.1|PACid:18043134, Pp1s1_349V6.1|PACid:18069835, Pp1s117_228V6.1|PACid:18074853, Pp1s176_88V6.2|PACid:18043172	ppa009220m|PACid:17663529, ppa007796m|PACid:17657509, ppa016498m|PACid:17649030, ppa011492m|PACid:17665515	Potri.006G147400.1|PACid:27007309, Potri.001G292700.1|PACid:27047779, Potri.009G087000.1|PACid:26987102, Potri.007G005000.1|PACid:27015826, Potri.014G004900.1|PACid:27034775, Potri.018G066300.1|PACid:27009581	Pavirv00016204m|PACid:23787794, Pavirv00066097m|PACid:23770897, Pavirv00048601m|PACid:23803718, Pavirv00007968m|PACid:23773208, Pavirv00043305m|PACid:23791544, Pavirv00059729m|PACid:23760862, Pavirv00006378m|PACid:23784838, Pavirv00013220m|PACid:23758591, Pavirv00017872m|PACid:23769738, Pavirv00025537m|PACid:23824365, Pavirv00070439m|PACid:23768299	Phvul.006G123700.1|PACid:27165491, Phvul.002G010300.1|PACid:27171283, Phvul.010G136100.1|PACid:27141098, Phvul.010G136000.1|PACid:27140150, Phvul.003G234600.1|PACid:27142196	29912.m005376|PACid:16813253, 29706.m001328|PACid:16806341, 29661.m000926|PACid:16805065, 29812.m000204|PACid:16809408	Sb01g013670.1|PACid:1950979, Sb03g026470.1|PACid:1962271, Sb03g032530.1|PACid:1963030, Sb03g005080.1|PACid:1960615	Si002375m|PACid:19675143, Si002467m|PACid:19674740, Si002403m|PACid:19675946, Si036471m|PACid:19684861	Solyc07g040920.2.1|PACid:27292942, Solyc01g106940.2.1|PACid:27303078, Solyc07g040910.2.1|PACid:27293942, Solyc11g044320.1.1|PACid:27296022, Solyc03g121840.2.1|PACid:27289689, Solyc02g064630.2.1|PACid:27287898	413266|PACid:15413019, 49296|PACid:15401445, 152798|PACid:15422073	PGSC0003DMP400005966|PACid:24425614, PGSC0003DMP400044570|PACid:24419887, PGSC0003DMP400061811|PACid:24411641, PGSC0003DMP400004400|PACid:24404555, PGSC0003DMP400040073|PACid:24410068	Thecc1EG037620t1|PACid:27427692, Thecc1EG000807t3|PACid:27431413, Thecc1EG029078t1|PACid:27438306, Thecc1EG042744t1|PACid:27443840, Thecc1EG007242t1|PACid:27461057	Thhalv10011686m|PACid:20184899, Thhalv10008387m|PACid:20187342, Thhalv10012087m|PACid:20184553, Thhalv10010562m|PACid:20207414, Thhalv10011866m|PACid:20184010, Thhalv10004691m|PACid:20199194, Thhalv10018950m|PACid:20191187	Vocar20002512m|PACid:23130940	GSVIVT01002384001|PACid:17818086, GSVIVT01037816001|PACid:17842325, GSVIVT01004303001|PACid:17818982, GSVIVT01004404001|PACid:17819013, GSVIVT01015170001|PACid:17825968	GRMZM2G087817_T02|PACid:20829717, GRMZM2G095239_T01|PACid:20882254, GRMZM2G136887_T02|PACid:20850054, GRMZM2G163291_T02|PACid:20830635, GRMZM2G108424_T02|PACid:20828767	((((((Medtr8g092810.1|PACid-23038611:0.22820,Vocar20002512m|PACid-23130940:2.10611)0.389:0.52269,Cucsa.298390.1|PACid-16975431:0.21171)0.575:0.01276,((mgv1a022444m|PACid-17685639:0.18911,((Solyc11g044320.1.1|PACid-27296022:0.03017,PGSC0003DMP400040073|PACid-24410068:0.02135)1.000:0.14056,(Solyc01g106940.2.1|PACid-27303078:0.03447,PGSC0003DMP400044570|PACid-24419887:0.01052)1.000:0.11678)0.872:0.0…	Lus10027621|PACid:23151214, ppa016498m|PACid:17649030, 27049|PACid:27418800, 58347|PACid:27395329, Bradi2g47820.1|PACid:21808171, Gorai.009G143000.1|PACid:26762254, MDP0000223691|PACid:22663746, Thhalv10008387m|PACid:20187342, Phvul.010G136100.1|PACid:27141098, Eucgr.C00865.1|PACid:23570406, cassava4.1_013424m|PACid:17990724, Aquca_001_00028.1|PACid:22044103, GSVIVT01015170001|PACid:17825968, mgv…	Bra039650|PACid:22702500, GRMZM2G087817_T02|PACid:20829717, orange1.1g022048m|PACid:18131427, Si036471m|PACid:19684861, 474123|PACid:16034374, ppa011492m|PACid:17665515, Medtr8g094390.1|PACid:23038878, 413266|PACid:15413019, Thhalv10011686m|PACid:20184899, cassava4.1_012709m|PACid:17981776, Ciclev10028926m|PACid:20814524, Pavirv00066097m|PACid:23770897, Bradi2g42240.1|PACid:21805093, Thecc1EG0072…	MDP0000239354|PACid:22656431, Gorai.007G224200.1|PACid:26783446, Medtr4g097130.1|PACid:23051062, orange1.1g020653m|PACid:18124953, Bra037839|PACid:22714325, Glyma05g22500.3|PACid:26322452, GRMZM2G136887_T02|PACid:20850054, Glyma17g17370.1|PACid:26314213, Bra024438|PACid:22695988, Potri.014G004900.1|PACid:27034775, mrna05764.1-v1.0-hybrid|PACid:27247053, Glyma01g40220.1|PACid:26325249, Potri.007G0…	Thhalv10010562m|PACid:20207414, AT3G49850.1|PACid:19663442, Carubv10017722m|PACid:20886676, 485345|PACid:16061334, Bra029978|PACid:22706092	GRMZM2G163291_T02|PACid:20830635, Sb03g005080.1|PACid:1960615, Si002375m|PACid:19675143, Bradi4g01770.1|PACid:21810518, Pavirv00007968m|PACid:23773208
MYB superfamily: MYB-related 8	Superset	No	Aquca_005_00557.1|PACid:22023822, Aquca_010_00347.1|PACid:22046506, Aquca_002_01236.1|PACid:22053228	494773|PACid:16065874, 862056|PACid:16047226, 493108|PACid:16063950, 473414|PACid:16066257	AT5G16560.1|PACid:19672649, AT5G42630.1|PACid:19669959, AT4G17695.1|PACid:19645188, AT1G32240.1|PACid:19654016	Bradi3g00550.1|PACid:21827726, Bradi4g29700.1|PACid:21810070, Bradi1g14480.1|PACid:21823587, Bradi1g07510.1|PACid:21821061, Bradi3g16340.1|PACid:21833246, Bradi3g52320.1|PACid:21832771, Bradi3g36260.1|PACid:21827116	Bra040176|PACid:22703298, Bra021038|PACid:22723586, Bra035311|PACid:22706876, Bra033844|PACid:22683939, Bra023570|PACid:22689335, Bra039528|PACid:22691699, Bra023254|PACid:22715358, Bra008613|PACid:22693489	Ciclev10001292m|PACid:20786281, Ciclev10001679m|PACid:20786198	evm.model.supercontig_208.13|PACid:16413311, evm.model.supercontig_64.19|PACid:16424249, evm.model.supercontig_3.342|PACid:16416638, evm.model.supercontig_1066.1|PACid:16405275		Carubv10005261m|PACid:20896457, Carubv10026920m|PACid:20913697, Carubv10001104m|PACid:20909599, Carubv10009328m|PACid:20891640	Cucsa.122130.1|PACid:16961412, Cucsa.108670.1|PACid:16959763, Cucsa.232510.1|PACid:16970266, Cucsa.341860.1|PACid:16979281, Cucsa.312860.1|PACid:16976924, Cucsa.322050.1|PACid:16977674	orange1.1g014753m|PACid:18124396, orange1.1g018802m|PACid:18092628		Eucgr.F02896.1|PACid:23583816, Eucgr.E00234.1|PACid:23576913, Eucgr.D02225.1|PACid:23576078, Eucgr.F02401.1|PACid:23583207, Eucgr.H00560.1|PACid:23589916, Eucgr.E00246.1|PACid:23576929	mrna15055.1-v1.0-hybrid|PACid:27264939, mrna09331.1-v1.0-hybrid|PACid:27270038, mrna13743.1-v1.0-hybrid|PACid:27269521	Glyma09g34030.2|PACid:26341747, Glyma17g36500.1|PACid:26311387, Glyma06g03901.1|PACid:26301927, Glyma14g39260.2|PACid:26285815, Glyma14g08620.1|PACid:26286616, Glyma09g30140.2|PACid:26343419, Glyma18g04880.2|PACid:26355038, Glyma11g33356.1|PACid:26298228, Glyma01g01875.1|PACid:26323261, Glyma07g12070.1|PACid:26350391, Glyma04g03801.1|PACid:26304668, Glyma02g40930.2|PACid:26288253	Gorai.006G190900.1|PACid:26829403, Gorai.008G224400.1|PACid:26813400, Gorai.001G068700.1|PACid:26822164, Gorai.010G015500.1|PACid:26759066, Gorai.009G207200.1|PACid:26765234, Gorai.005G105600.1|PACid:26802183, Gorai.008G292400.1|PACid:26818395, Gorai.004G182500.1|PACid:26774183	Lus10030989|PACid:23166724, Lus10032746|PACid:23159001, Lus10035387|PACid:23170681, Lus10011660|PACid:23149664	MDP0000221436|PACid:22676423, MDP0000263292|PACid:22637614, MDP0000187812|PACid:22625333, MDP0000169910|PACid:22627065, MDP0000145790|PACid:22665665, MDP0000324872|PACid:22636656, MDP0000179288|PACid:22674548, MDP0000253782|PACid:22641627, MDP0000333691|PACid:22626601	cassava4.1_021469m|PACid:17979262, cassava4.1_010921m|PACid:17964400, cassava4.1_010322m|PACid:17991725, cassava4.1_009968m|PACid:17970492, cassava4.1_011084m|PACid:17984239, cassava4.1_023629m|PACid:17991870, cassava4.1_011255m|PACid:17983439, cassava4.1_008805m|PACid:17961656	mgv1a026295m|PACid:17681169, mgv1a017940m|PACid:17677895, mgv1a021033m|PACid:17683788, mgv1a023057m|PACid:17694080			Medtr1g021520.1|PACid:23044958, Medtr5g029470.1|PACid:23033376, Medtr8g066310.1|PACid:23036190, Medtr3g064840.1|PACid:23013256		LOC_Os09g23200.1|PACid:24138043, LOC_Os02g46940.1|PACid:24134814, LOC_Os08g06370.1|PACid:24098436, LOC_Os03g55760.1|PACid:24125828, LOC_Os08g33050.1|PACid:24097708	Pp1s9_234V6.1|PACid:18048047, Pp1s114_151V6.1|PACid:18037242, Pp1s49_140V6.1|PACid:18041249	ppa016187m|PACid:17657932, ppa006472m|PACid:17655642, ppa015272m|PACid:17650400, ppa023536m|PACid:17642811, ppa021685m|PACid:17651179	Potri.003G096300.1|PACid:26999685, Potri.017G137600.1|PACid:26985392, Potri.012G042100.1|PACid:27049959, Potri.004G082400.1|PACid:26992814, Potri.015G031600.1|PACid:27017317, Potri.001G137600.1|PACid:27047509, Potri.002G130200.1|PACid:27020670, Potri.T105400.1|PACid:27019775, Potri.T105300.1|PACid:27019773, Potri.014G037200.1|PACid:27032946	Pavirv00070156m|PACid:23820827, Pavirv00048142m|PACid:23767896, Pavirv00012599m|PACid:23766296, Pavirv00064415m|PACid:23817381, Pavirv00005482m|PACid:23801336, Pavirv00019433m|PACid:23762470, Pavirv00054171m|PACid:23817792, Pavirv00055812m|PACid:23796669, Pavirv00025848m|PACid:23796278, Pavirv00032101m|PACid:23776442, Pavirv00053540m|PACid:23777537	Phvul.008G238900.1|PACid:27155768, Phvul.004G146800.1|PACid:27156608, Phvul.001G018300.1|PACid:27163195, Phvul.001G227900.1|PACid:27162358, Phvul.009G061700.1|PACid:27147217, Phvul.002G137300.1|PACid:27168862, Phvul.003G283000.1|PACid:27144432	30068.m002645|PACid:16816652, 27914.m000409|PACid:16799480, 27914.m000410|PACid:16799481, 30170.m013948|PACid:16821792, 27973.m000086|PACid:16799673	Sb07g004100.1|PACid:1975087, Sb08g019940.1|PACid:1978863, Sb01g007030.1|PACid:1950146, Sb02g024110.1|PACid:1957506, Sb01g014354.1|PACid:1951062, Sb07g020820.1|PACid:1976053, Sb04g031030.1|PACid:1967881	Si036187m|PACid:19682154, Si013716m|PACid:19690753, Si032049m|PACid:19713395, Si020216m|PACid:19690475, Si018676m|PACid:19687665, Si024683m|PACid:19701373, Si039078m|PACid:19681473	Solyc04g079600.2.1|PACid:27279137, Solyc08g005260.1.1|PACid:27306005, Solyc05g051060.2.1|PACid:27298019, Solyc11g011770.1.1|PACid:27295016, Solyc08g076400.2.1|PACid:27304127, Solyc06g066340.2.1|PACid:27285302, Solyc00g108550.1.1|PACid:27282339	441930|PACid:15411722, 405704|PACid:15415391, 47303|PACid:15418505	PGSC0003DMP400012377|PACid:24387357, PGSC0003DMP400029299|PACid:24395624, PGSC0003DMP400032184|PACid:24391569, PGSC0003DMP400026056|PACid:24392048, PGSC0003DMP400020716|PACid:24382034, PGSC0003DMP400023570|PACid:24407614	Thecc1EG033940t1|PACid:27457304, Thecc1EG013117t1|PACid:27449454, Thecc1EG016792t1|PACid:27456230, Thecc1EG016589t1|PACid:27450929	Thhalv10007844m|PACid:20188222, Thhalv10013675m|PACid:20203564, Thhalv10026166m|PACid:20193553, Thhalv10003256m|PACid:20208018		GSVIVT01013085001|PACid:17824442, GSVIVT01026319001|PACid:17834069, GSVIVT01009589001|PACid:17821969, GSVIVT01024383001|PACid:17832597	GRMZM2G060834_T01|PACid:20880589, GRMZM2G082264_T01|PACid:20832178, GRMZM2G056400_T01|PACid:20865074, GRMZM2G031870_T01|PACid:20864709, GRMZM2G315506_T01|PACid:20859464, GRMZM2G034563_T01|PACid:20867442, GRMZM2G175827_T02|PACid:20857628, GRMZM2G070865_T01|PACid:20861172, GRMZM2G123308_T02|PACid:20875547, GRMZM2G370425_T01|PACid:20831047	(((((Lus10030989|PACid-23166724:0.00306,Lus10035387|PACid-23170681:0.02736)1.000:0.42285,((Medtr5g029470.1|PACid-23033376:0.11917,(Phvul.002G137300.1|PACid-27168862:0.03324,(Glyma01g01875.1|PACid-26323261:0.01923,Glyma09g34030.2|PACid-26341747:0.02003)0.879:0.01140)0.994:0.06337)0.903:0.04306,(Phvul.003G283000.1|PACid-27144432:0.24144,Medtr8g066310.1|PACid-23036190:0.33318)0.800:0.03468)0.789:0.0…	Si018676m|PACid:19687665, Gorai.004G182500.1|PACid:26774183, cassava4.1_009968m|PACid:17970492, Pp1s9_234V6.1|PACid:18048047, 441930|PACid:15411722, mgv1a021033m|PACid:17683788, MDP0000145790|PACid:22665665, 473414|PACid:16066257, Lus10030989|PACid:23166724, Bra023254|PACid:22715358, GRMZM2G070865_T01|PACid:20861172, Thhalv10007844m|PACid:20188222, Medtr5g029470.1|PACid:23033376, Pp1s49_140V6.1|P…	Glyma14g39260.2|PACid:26285815, GSVIVT01026319001|PACid:17834069, Cucsa.108670.1|PACid:16959763, GRMZM2G082264_T01|PACid:20832178, PGSC0003DMP400012377|PACid:24387357, Carubv10001104m|PACid:20909599, 47303|PACid:15418505, Glyma02g40930.2|PACid:26288253, Gorai.006G190900.1|PACid:26829403, LOC_Os09g23200.1|PACid:24138043, Thhalv10013675m|PACid:20203564, cassava4.1_021469m|PACid:17979262, ppa023536m…	Glyma07g12070.1|PACid:26350391, Potri.012G042100.1|PACid:27049959, 27973.m000086|PACid:16799673, Eucgr.H00560.1|PACid:23589916, mrna09331.1-v1.0-hybrid|PACid:27270038, cassava4.1_010322m|PACid:17991725, cassava4.1_011084m|PACid:17984239, Phvul.004G146800.1|PACid:27156608, Pavirv00005482m|PACid:23801336, MDP0000253782|PACid:22641627, Glyma09g30140.2|PACid:26343419, Cucsa.122130.1|PACid:16961412, e…	AT4G17695.1|PACid:19645188, Sb07g004100.1|PACid:1975087, GRMZM2G315506_T01|PACid:20859464, Thhalv10026166m|PACid:20193553, 493108|PACid:16063950, Phvul.003G283000.1|PACid:27144432, GRMZM2G123308_T02|PACid:20875547, Carubv10005261m|PACid:20896457, Bra040176|PACid:22703298, Bradi3g16340.1|PACid:21833246, Medtr8g066310.1|PACid:23036190, LOC_Os08g06370.1|PACid:24098436	LOC_Os08g33050.1|PACid:24097708, Pavirv00053540m|PACid:23777537, GRMZM2G056400_T01|PACid:20865074, Sb07g020820.1|PACid:1976053, Bradi3g36260.1|PACid:21827116, Gorai.008G292400.1|PACid:26818395, Si013716m|PACid:19690753
MYB superfamily: MYB-related 9	Superset	No	Aquca_038_00063.1|PACid:22026699, Aquca_038_00054.1|PACid:22026763, Aquca_065_00037.1|PACid:22025942	893397|PACid:16058801, 867233|PACid:16045967, 483567|PACid:16039733, 346013|PACid:16063046, 907533|PACid:16046883	AT1G61215.1|PACid:19655184, AT2G44430.1|PACid:19642577, AT3G57980.1|PACid:19659255, AT3G60110.1|PACid:19660133, AT2G42150.1|PACid:19641852	Bradi4g33820.1|PACid:21812394, Bradi3g40060.1|PACid:21831472, Bradi1g24580.1|PACid:21815041	Bra031444|PACid:22706324, Bra004831|PACid:22685267, Bra014512|PACid:22720940, Bra007371|PACid:22714474, Bra007506|PACid:22718100, Bra016893|PACid:22718565	Ciclev10013312m|PACid:20796617, Ciclev10014485m|PACid:20818640, Ciclev10033813m|PACid:20804849, Ciclev10015122m|PACid:20816312	evm.model.supercontig_85.76|PACid:16427514, evm.model.supercontig_189.21|PACid:16411799, evm.model.supercontig_27.97|PACid:16415722		Carubv10024727m|PACid:20901980, Carubv10016801m|PACid:20886427, Carubv10020225m|PACid:20905979, Carubv10017184m|PACid:20886004	Cucsa.050010.1|PACid:16954058, Cucsa.065330.1|PACid:16955033, Cucsa.126370.1|PACid:16961913	orange1.1g006378m|PACid:18135674, orange1.1g005668m|PACid:18100611, orange1.1g012054m|PACid:18114714, orange1.1g019936m|PACid:18106436		Eucgr.E03368.1|PACid:23579719, Eucgr.G03408.1|PACid:23589299, Eucgr.L01442.1|PACid:23606408	mrna26789.1-v1.0-hybrid|PACid:27249532, mrna24434.1-v1.0-hybrid|PACid:27275845, mrna22621.1-v1.0-hybrid|PACid:27256258, mrna30456.1-v1.0-hybrid|PACid:27273318	Glyma13g31800.1|PACid:26314654, Glyma15g07500.1|PACid:26332885, Glyma07g31120.1|PACid:26347870, Glyma13g25380.1|PACid:26317821, Glyma15g42440.2|PACid:26329477, Glyma08g15870.1|PACid:26307544	Gorai.006G142300.1|PACid:26832252, Gorai.010G127900.1|PACid:26758623, Gorai.006G142400.1|PACid:26830345, Gorai.010G150700.1|PACid:26760410, Gorai.011G024300.1|PACid:26811303, Gorai.009G171600.1|PACid:26771128, Gorai.006G066900.1|PACid:26833993	Lus10021861|PACid:23158078, Lus10031219|PACid:23151065, Lus10011227|PACid:23147096, Lus10010335|PACid:23169494, Lus10031796|PACid:23180706, Lus10018457|PACid:23162152, Lus10021860|PACid:23158009	MDP0000266559|PACid:22642565, MDP0000254345|PACid:22630882, MDP0000310918|PACid:22673036, MDP0000417688|PACid:22621699, MDP0000261079|PACid:22640043, MDP0000824792|PACid:22636534, MDP0000905533|PACid:22644396, MDP0000310825|PACid:22640852, MDP0000905342|PACid:22634994, MDP0000593593|PACid:22664142, MDP0000623681|PACid:22662815, MDP0000278207|PACid:22668638, MDP0000422760|PACid:22663599, MDP000088…	cassava4.1_006787m|PACid:17970124, cassava4.1_011862m|PACid:17969738, cassava4.1_002976m|PACid:17971292	mgv1a011600m|PACid:17684414, mgv1a012707m|PACid:17684665			Medtr2g060810.1|PACid:23018071, Medtr2g060760.1|PACid:23015780, Medtr2g012600.1|PACid:23018559, Medtr4g090460.1|PACid:23051251, Medtr4g090250.1|PACid:23052733, AC233684_5.1|PACid:23046185		LOC_Os09g31454.1|PACid:24137930, LOC_Os07g37800.1|PACid:24112327, LOC_Os08g39980.1|PACid:24097426	Pp1s148_42V6.1|PACid:18043717	ppa007888m|PACid:17659940, ppa023366m|PACid:17661166, ppa002430m|PACid:17648835, ppa005047m|PACid:17653269	Potri.011G045400.1|PACid:27002347, Potri.001G229300.1|PACid:27040746, Potri.003G212500.1|PACid:26997602, Potri.004G036900.1|PACid:26991854, Potri.001G013600.1|PACid:27047360, Potri.009G023100.1|PACid:26986508	Pavirv00022413m|PACid:23817735, Pavirv00009546m|PACid:23801076, Pavirv00062975m|PACid:23790959, Pavirv00003528m|PACid:23814597	Phvul.002G224000.1|PACid:27170538, Phvul.005G039500.1|PACid:27150083, Phvul.006G190000.1|PACid:27165727	30169.m006375|PACid:16821176, 30226.m001997|PACid:16824241, 29917.m001946|PACid:16813550	Sb07g027680.1|PACid:1976916, Sb02g036530.1|PACid:1959054, Sb02g028460.1|PACid:1958066	Si029222m|PACid:19711341, Si029233m|PACid:19712277, Si013408m|PACid:19693093	Solyc01g006470.1.1|PACid:27300131, Solyc01g073950.2.1|PACid:27300728, Solyc02g078810.2.1|PACid:27287814, Solyc10g009160.2.1|PACid:27281100	437976|PACid:15422003	PGSC0003DMP400011203|PACid:24420762, PGSC0003DMP400038878|PACid:24427749, PGSC0003DMP400019143|PACid:24412404, PGSC0003DMP400067615|PACid:24422031, PGSC0003DMP400066137|PACid:24422927, PGSC0003DMP400063109|PACid:24420302	Thecc1EG024895t1|PACid:27424670, Thecc1EG029951t1|PACid:27440836, Thecc1EG040405t1|PACid:27431176	Thhalv10005824m|PACid:20190482, Thhalv10001779m|PACid:20189099, Thhalv10023448m|PACid:20201264, Thhalv10005835m|PACid:20190557		GSVIVT01001371001|PACid:17817565	GRMZM2G402804_T01|PACid:20846883, GRMZM2G434301_T02|PACid:20836448, GRMZM2G022499_T01|PACid:20871286, GRMZM2G103783_T02|PACid:20835145	(((evm.model.supercontig_189.21|PACid-16411799:0.26316,(((Thhalv10005835m|PACid-20190557:0.06516,(Bra007506|PACid-22718100:0.10636,Bra014512|PACid-22720940:0.14989)0.973:0.03079)0.977:0.03540,(Carubv10016801m|PACid-20886427:0.09112,(907533|PACid-16046883:0.02952,AT3G60110.1|PACid-19660133:0.05165)0.829:0.01716)0.995:0.05650)1.000:0.24621,((Carubv10024727m|PACid-20901980:0.12994,(483567|PACid-1603…	orange1.1g006378m|PACid:18135674, orange1.1g019936m|PACid:18106436, Thhalv10001779m|PACid:20189099, evm.model.supercontig_189.21|PACid:16411799, GSVIVT01001371001|PACid:17817565, PGSC0003DMP400011203|PACid:24420762, Sb07g027680.1|PACid:1976916, Bra016893|PACid:22718565, Solyc01g073950.2.1|PACid:27300728, Glyma15g42440.2|PACid:26329477, cassava4.1_011862m|PACid:17969738, Thhalv10005824m|PACid:2019…	MDP0000502135|PACid:22626597, Thecc1EG040405t1|PACid:27431176, 30169.m006375|PACid:16821176, cassava4.1_002976m|PACid:17971292, Ciclev10014485m|PACid:20818640, Lus10031796|PACid:23180706, Lus10031219|PACid:23151065, ppa007888m|PACid:17659940, Potri.001G013600.1|PACid:27047360, Potri.003G212500.1|PACid:26997602, orange1.1g005668m|PACid:18100611, Gorai.010G127900.1|PACid:26758623, Cucsa.065330.1|PA…	Bra007506|PACid:22718100, 907533|PACid:16046883, AT3G60110.1|PACid:19660133, Carubv10016801m|PACid:20886427, Bra014512|PACid:22720940, Thhalv10005835m|PACid:20190557
MYB superfamily: MYB-related 10	Superset	No	Aquca_010_00298.1|PACid:22047283	490936|PACid:16057401, 474091|PACid:16065083	AT4G37180.2|PACid:19643834, AT1G49560.1|PACid:19656105	Bradi4g03160.1|PACid:21810264, Bradi1g58830.1|PACid:21820446, Bradi1g07630.1|PACid:21821703	Bra040662|PACid:22683842, Bra017795|PACid:22712464, Bra018794|PACid:22696280, Bra010581|PACid:22723888, Bra011720|PACid:22704300	Ciclev10013589m|PACid:20798758, Ciclev10028556m|PACid:20814019	evm.model.supercontig_6.397|PACid:16423594, evm.model.supercontig_62.51|PACid:16424014, evm.model.supercontig_14.231|PACid:16408738, evm.model.supercontig_14.230|PACid:16408737		Carubv10009677m|PACid:20890523, Carubv10004940m|PACid:20894559	Cucsa.102260.1|PACid:16958841, Cucsa.220080.1|PACid:16969902, Cucsa.110080.1|PACid:16959982	orange1.1g015403m|PACid:18121298, orange1.1g043915m|PACid:18132048		Eucgr.H01993.1|PACid:23591377, Eucgr.G01503.1|PACid:23587058, Eucgr.I01178.1|PACid:23595711	mrna30246.1-v1.0-hybrid|PACid:27256080, mrna31899.1-v1.0-hybrid|PACid:27263279, mrna04220.1-v1.0-hybrid|PACid:27255521, mrna24094.1-v1.0-hybrid|PACid:27255893	Glyma02g15320.1|PACid:26290644, Glyma01g39040.1|PACid:26324352, Glyma07g29490.1|PACid:26347388, Glyma07g33130.1|PACid:26347658, Glyma11g06230.1|PACid:26297114, Glyma05g09690.1|PACid:26321235, Glyma17g20520.2|PACid:26311510, Glyma20g01260.1|PACid:26338045	Gorai.003G021300.1|PACid:26797560, Gorai.008G073300.1|PACid:26817606, Gorai.001G089700.1|PACid:26820784, Gorai.012G150500.1|PACid:26827222, Gorai.001G206600.1|PACid:26821226, Gorai.008G026300.1|PACid:26813642, Gorai.013G040600.1|PACid:26789475, Gorai.001G089800.1|PACid:26821508, Gorai.007G053100.1|PACid:26780935, Gorai.002G140300.1|PACid:26796188	Lus10009334|PACid:23148887, Lus10023857|PACid:23160716, Lus10012056|PACid:23161440, Lus10019639|PACid:23139287, Lus10027927|PACid:23157079, Lus10020995|PACid:23182321	MDP0000197814|PACid:22672326, MDP0000204785|PACid:22682945, MDP0000124687|PACid:22657263, MDP0000200243|PACid:22676005, MDP0000265555|PACid:22672345	cassava4.1_030151m|PACid:17977708, cassava4.1_009666m|PACid:17992652, cassava4.1_027101m|PACid:17989635, cassava4.1_010485m|PACid:17988087, cassava4.1_009052m|PACid:17984704	mgv1a025967m|PACid:17678135, mgv1a008635m|PACid:17676366, mgv1a007808m|PACid:17686461, mgv1a010286m|PACid:17685247			Medtr4g086840.1|PACid:23046673, Medtr5g017980.1|PACid:23031718		LOC_Os07g02800.3|PACid:24109298, LOC_Os12g39640.1|PACid:24145653, LOC_Os03g55590.1|PACid:24127473		ppa006812m|PACid:17652797, ppa006879m|PACid:17640543, ppa023507m|PACid:17662311	Potri.009G106600.1|PACid:26986340, Potri.004G144800.1|PACid:26992423, Potri.007G039400.1|PACid:27016338, Potri.005G134600.1|PACid:27030466	Pavirv00052948m|PACid:23792395, Pavirv00012672m|PACid:23808700, Pavirv00050133m|PACid:23821012, Pavirv00056775m|PACid:23799801, Pavirv00057963m|PACid:23769260, Pavirv00039606m|PACid:23781057, Pavirv00041514m|PACid:23791234, Pavirv00060868m|PACid:23771192	Phvul.003G246900.1|PACid:27144598, Phvul.003G293800.1|PACid:27143915, Phvul.003G012400.1|PACid:27142299, Phvul.002G021400.1|PACid:27169466	29780.m001324|PACid:16808356, 29790.m000831|PACid:16808575, 29676.m001636|PACid:16805382	Sb08g019720.1|PACid:1978836, Sb02g001600.1|PACid:1955431, Sb01g007130.1|PACid:1950157	Si036412m|PACid:19685111, Si030286m|PACid:19711001, Si022287m|PACid:19700040	Solyc01g108300.2.1|PACid:27302983, Solyc02g090400.2.1|PACid:27286966		PGSC0003DMP400017819|PACid:24429063, PGSC0003DMP400044726|PACid:24421155	Thecc1EG019003t1|PACid:27455886, Thecc1EG000558t1|PACid:27434332, Thecc1EG006998t1|PACid:27460147, Thecc1EG019009t1|PACid:27455532	Thhalv10011605m|PACid:20184973, Thhalv10025593m|PACid:20195927		GSVIVT01003551001|PACid:17818555, GSVIVT01031804001|PACid:17837907	GRMZM2G124540_T01|PACid:20867174, GRMZM2G173882_T01|PACid:20845113, GRMZM2G171468_T01|PACid:20881133, GRMZM2G100176_T02|PACid:20834766, AC234520.1_FGT003|PACid:20864070	(((evm.model.supercontig_62.51|PACid-16424014:0.22344,((Gorai.008G026300.1|PACid-26813642:0.06994,(Gorai.013G040600.1|PACid-26789475:0.14111,Gorai.012G150500.1|PACid-26827222:0.22859)0.055:0.02977)0.068:0.00781,Thecc1EG006998t1|PACid-27460147:0.03960)1.000:0.12081)0.530:0.02718,((Ciclev10028556m|PACid-20814019:0.00015,orange1.1g015403m|PACid-18121298:0.00228)1.000:0.14616,((Potri.009G106600.1|PAC…	MDP0000124687|PACid:22657263, GSVIVT01031804001|PACid:17837907, Si022287m|PACid:19700040, Cucsa.110080.1|PACid:16959982, Aquca_010_00298.1|PACid:22047283, Phvul.003G012400.1|PACid:27142299, 29780.m001324|PACid:16808356, Medtr4g086840.1|PACid:23046673, cassava4.1_030151m|PACid:17977708, Sb08g019720.1|PACid:1978836, Lus10023857|PACid:23160716, Cucsa.220080.1|PACid:16969902, Glyma20g01260.1|PACid:26…	Bra011720|PACid:22704300, PGSC0003DMP400017819|PACid:24429063, Lus10019639|PACid:23139287, AT4G37180.2|PACid:19643834, Glyma01g39040.1|PACid:26324352, Potri.005G134600.1|PACid:27030466, GRMZM2G171468_T01|PACid:20881133, cassava4.1_010485m|PACid:17988087, Medtr5g017980.1|PACid:23031718, Pavirv00012672m|PACid:23808700, Eucgr.H01993.1|PACid:23591377, Bradi1g07630.1|PACid:21821703, cassava4.1_009666m…	Gorai.001G206600.1|PACid:26821226, ppa023507m|PACid:17662311, MDP0000204785|PACid:22682945, cassava4.1_027101m|PACid:17989635, 29790.m000831|PACid:16808575, MDP0000197814|PACid:22672326, Thecc1EG019009t1|PACid:27455532, mrna04220.1-v1.0-hybrid|PACid:27255521	Pavirv00050133m|PACid:23821012, Si030286m|PACid:19711001, GRMZM2G173882_T01|PACid:20845113, LOC_Os07g02800.3|PACid:24109298, Sb02g001600.1|PACid:1955431	Thecc1EG019003t1|PACid:27455886, Gorai.001G089700.1|PACid:26820784, evm.model.supercontig_14.231|PACid:16408738, Gorai.001G089800.1|PACid:26821508
MYB superfamily: MYB-related 11	Superset	Yes	Aquca_076_00106.1|PACid:22031058, Aquca_030_00113.1|PACid:22035920	471953|PACid:16066222, 476400|PACid:16065653, 482686|PACid:16052082	AT2G37025.1|PACid:19638180, AT1G72650.2|PACid:19649616, AT1G17460.2|PACid:19651724	Bradi3g57300.1|PACid:21827746	Bra025973|PACid:22697696, Bra023092|PACid:22707718, Bra016044|PACid:22701624, Bra003870|PACid:22698952, Bra003871|PACid:22700175	Ciclev10011603m|PACid:20796778, Ciclev10025094m|PACid:20801488	evm.model.supercontig_25.107|PACid:16414698, evm.model.supercontig_25.106|PACid:16414697, evm.model.supercontig_92.112|PACid:16428570		Carubv10024894m|PACid:20902436, Carubv10019876m|PACid:20905808, Carubv10012426m|PACid:20891892	Cucsa.131250.1|PACid:16962458, Cucsa.124550.1|PACid:16961726, Cucsa.360310.1|PACid:16980723	orange1.1g006062m|PACid:18133205, orange1.1g011420m|PACid:18129648	61672|PACid:27389964	Eucgr.K01251.1|PACid:23602738, Eucgr.J00905.1|PACid:23598789, Eucgr.J02823.1|PACid:23600932	mrna07405.1-v1.0-hybrid|PACid:27259563, mrna09608.1-v1.0-hybrid|PACid:27255869	Glyma10g06560.1|PACid:26344368, Glyma07g04160.1|PACid:26348093, Glyma16g00870.3|PACid:26353098, Glyma19g04441.1|PACid:26328998, Glyma13g20760.2|PACid:26318037	Gorai.011G058300.1|PACid:26811044, Gorai.002G247800.1|PACid:26795945, Gorai.007G373500.1|PACid:26782649	Lus10037678|PACid:23167041, Lus10013810|PACid:23159483, Lus10015664|PACid:23147223, Lus10026522|PACid:23164409, Lus10013809|PACid:23159446	MDP0000279204|PACid:22638916, MDP0000426964|PACid:22668258, MDP0000261067|PACid:22655903, MDP0000264296|PACid:22637564	cassava4.1_003191m|PACid:17973155, cassava4.1_004913m|PACid:17976050, cassava4.1_005458m|PACid:17968790, cassava4.1_009297m|PACid:17980405, cassava4.1_005037m|PACid:17982744	mgv1a005063m|PACid:17696451, mgv1a002281m|PACid:17677308, mgv1a003574m|PACid:17677883	55550|PACid:27342623, 60987|PACid:27344216, 55590|PACid:27342834	109612|PACid:27396988, 105273|PACid:27398626, 113469|PACid:27399073	Medtr8g020330.1|PACid:23039010, Medtr1g063940.1|PACid:23041965	27356|PACid:27419973, 30541|PACid:27413109, 30413|PACid:27413272	LOC_Os02g53670.1|PACid:24134142, LOC_Os10g30719.1|PACid:24094833, LOC_Os10g30690.1|PACid:24094518	Pp1s165_67V6.1|PACid:18061885, Pp1s43_165V6.1|PACid:18070316	ppa003052m|PACid:17655611, ppa005692m|PACid:17641934, ppa014663m|PACid:17649316	Potri.001G170200.1|PACid:27048111, Potri.006G126300.1|PACid:27005472, Potri.003G063700.1|PACid:26999658	Pavirv00050387m|PACid:23814608, Pavirv00009001m|PACid:23798384, Pavirv00065333m|PACid:23781106, Pavirv00018463m|PACid:23785774, Pavirv00068036m|PACid:23822262, Pavirv00053643m|PACid:23788691, Pavirv00065821m|PACid:23807928, Pavirv00066069m|PACid:23761983, Pavirv00031131m|PACid:23797521, Pavirv00026451m|PACid:23767950	Phvul.007G150100.1|PACid:27160121, Phvul.010G131400.1|PACid:27139828	30078.m002313|PACid:16817424, 29638.m000522|PACid:16804440, 29706.m001295|PACid:16806308	Sb01g020800.1|PACid:1951813, Sb01g020596.1|PACid:1951808, Sb04g034770.1|PACid:1968328	Si038928m|PACid:19681309, Si039881m|PACid:19683001, Si016649m|PACid:19688172	Solyc03g121990.2.1|PACid:27289977, Solyc11g069850.1.1|PACid:27296949, Solyc09g007990.2.1|PACid:27310093	406795|PACid:15418439, 69727|PACid:15419524	PGSC0003DMP400014160|PACid:24409229, PGSC0003DMP400004381|PACid:24405710	Thecc1EG029115t1|PACid:27437861, Thecc1EG022189t2|PACid:27423581	Thhalv10007199m|PACid:20186301, Thhalv10016738m|PACid:20180198, Thhalv10018282m|PACid:20190964		GSVIVT01025226001|PACid:17833261, GSVIVT01025710001|PACid:17833648, GSVIVT01016777001|PACid:17827136	GRMZM2G049194_T02|PACid:20879100, GRMZM2G046438_T01|PACid:20882752, GRMZM2G416024_T01|PACid:20855441	(((mgv1a005063m|PACid-17696451:0.44320,(Solyc03g121990.2.1|PACid-27289977:0.03512,PGSC0003DMP400004381|PACid-24405710:0.01243)1.000:0.42603)0.939:0.09406,((LOC_Os02g53670.1|PACid-24134142:0.18606,(Bradi3g57300.1|PACid-21827746:0.16832,((Si016649m|PACid-19688172:0.07148,(Pavirv00009001m|PACid-23798384:0.01857,(Pavirv00068036m|PACid-23822262:0.02260,Pavirv00065821m|PACid-23807928:0.02121)0.225:0.00…	Glyma16g00870.3|PACid:26353098, Si016649m|PACid:19688172, Pavirv00009001m|PACid:23798384, mrna07405.1-v1.0-hybrid|PACid:27259563, Gorai.011G058300.1|PACid:26811044, 55550|PACid:27342623, Pavirv00068036m|PACid:23822262, Solyc03g121990.2.1|PACid:27289977, Bra016044|PACid:22701624, Aquca_076_00106.1|PACid:22031058, GSVIVT01016777001|PACid:17827136, MDP0000279204|PACid:22638916, Phvul.010G131400.1|PA…	GRMZM2G046438_T01|PACid:20882752, Pavirv00065333m|PACid:23781106, 105273|PACid:27398626, Pavirv00050387m|PACid:23814608, LOC_Os10g30690.1|PACid:24094518, Si038928m|PACid:19681309, 30541|PACid:27413109, Sb01g020596.1|PACid:1951808, LOC_Os10g30719.1|PACid:24094833, 55590|PACid:27342834	Cucsa.131250.1|PACid:16962458, 29638.m000522|PACid:16804440, Eucgr.J00905.1|PACid:23598789, GSVIVT01025226001|PACid:17833261, PGSC0003DMP400014160|PACid:24409229, Solyc11g069850.1.1|PACid:27296949, ppa014663m|PACid:17649316, cassava4.1_005458m|PACid:17968790, Aquca_030_00113.1|PACid:22035920	27356|PACid:27419973, 109612|PACid:27396988, 60987|PACid:27344216	Pavirv00053643m|PACid:23788691, Si039881m|PACid:19683001
MYB superfamily: MYB-related 12	Superset	Yes	Aquca_009_00105.1|PACid:22034190, Aquca_004_00369.1|PACid:22030329, Aquca_016_00381.1|PACid:22062779	484011|PACid:16042882	AT2G01060.1|PACid:19643414	Bradi3g22290.1|PACid:21832626, Bradi2g21407.1|PACid:21803110, Bradi1g36236.1|PACid:21821951, Bradi4g27620.1|PACid:21812312, Bradi5g25320.1|PACid:21825829	Bra014348|PACid:22723505, Bra024909|PACid:22697181	Ciclev10015893m|PACid:20817021, Ciclev10013453m|PACid:20797028	evm.model.supercontig_27.185|PACid:16415562, evm.TU.contig_34762.1|PACid:16430504, evm.model.supercontig_33.181|PACid:16417632	Cre12.g495100.t1.2|PACid:27582309	Carubv10017769m|PACid:20888236	Cucsa.044390.1|PACid:16953200, Cucsa.337130.1|PACid:16978559	orange1.1g020124m|PACid:18112344, orange1.1g025728m|PACid:18131600		Eucgr.D00972.1|PACid:23574720, Eucgr.A00517.1|PACid:23562225, Eucgr.E04232.1|PACid:23580498	mrna27918.1-v1.0-hybrid|PACid:27272088, mrna18340.1-v1.0-hybrid|PACid:27258084, mrna19867.1-v1.0-hybrid|PACid:27273819	Glyma09g02040.1|PACid:26343454, Glyma02g30714.1|PACid:26290816, Glyma03g00590.2|PACid:26334770, Glyma09g17452.1|PACid:26341249, Glyma18g43130.2|PACid:26354119, Glyma15g12940.4|PACid:26329371, Glyma19g30220.1|PACid:26328520	Gorai.003G074000.1|PACid:26797485, Gorai.006G182800.1|PACid:26829295, Gorai.010G247100.1|PACid:26761199	Lus10005036|PACid:23148988, Lus10004809|PACid:23158611, Lus10027806|PACid:23156889, Lus10039124|PACid:23150721, Lus10002483|PACid:23170164, Lus10038734|PACid:23150608	MDP0000773970|PACid:22656445, MDP0000826899|PACid:22654649, MDP0000232923|PACid:22660505, MDP0000323121|PACid:22644066, MDP0000323119|PACid:22665851	cassava4.1_011390m|PACid:17989777, cassava4.1_033004m|PACid:17992545, cassava4.1_011397m|PACid:17978670	mgv1a019089m|PACid:17677634, mgv1a010952m|PACid:17676854, mgv1a010983m|PACid:17672563		60184|PACid:27404158	Medtr2g027860.1|PACid:23016540, Medtr7g088070.1|PACid:23020931	26932|PACid:27416971	LOC_Os05g41240.1|PACid:24150334, LOC_Os06g40710.1|PACid:24142602, LOC_Os09g12770.1|PACid:24135963, LOC_Os08g25820.2|PACid:24099598	Pp1s60_59V6.1|PACid:18049214, Pp1s143_30V6.1|PACid:18045761, Pp1s226_24V6.1|PACid:18047005, Pp1s68_240V6.1|PACid:18072915, Pp1s269_36V6.1|PACid:18036858, Pp1s490_9V6.1|PACid:18060931, Pp1s391_54V6.1|PACid:18056732, Pp1s112_141V6.1|PACid:18064899	ppa023008m|PACid:17664346, ppa009121m|PACid:17664561, ppa009512m|PACid:17650916	Potri.006G101000.1|PACid:27004948, Potri.016G117000.1|PACid:27013401, Potri.006G000800.1|PACid:27007205, Potri.016G001100.1|PACid:27013125	Pavirv00015954m|PACid:23805058, Pavirv00031812m|PACid:23804626, Pavirv00029671m|PACid:23778659, Pavirv00053913m|PACid:23796924, Pavirv00007940m|PACid:23806088	Phvul.008G103100.1|PACid:27154902, Phvul.007G258500.1|PACid:27159827, Phvul.001G101100.1|PACid:27164353, Phvul.007G258600.1|PACid:27159625, Phvul.006G134700.1|PACid:27165125	29701.m000580|PACid:16806112, 29805.m001544|PACid:16809248	Sb02g020700.1|PACid:1957102, Sb09g024090.1|PACid:1981327	Si014152m|PACid:19691680, Si030592m|PACid:19712193, Si022972m|PACid:19701639	Solyc09g005370.1.1|PACid:27311354, Solyc11g067280.1.1|PACid:27296897, Solyc11g022470.1.1|PACid:27296793	405399|PACid:15412505, 57477|PACid:15404206, 442062|PACid:15407675	PGSC0003DMP400015438|PACid:24408811, PGSC0003DMP400039985|PACid:24399450, PGSC0003DMP400013098|PACid:24409860	Thecc1EG030480t1|PACid:27440690, Thecc1EG021688t1|PACid:27424989	Thhalv10000981m|PACid:20202927	Vocar20013334m|PACid:23130241	GSVIVT01034259001|PACid:17839801, GSVIVT01025867001|PACid:17833778, GSVIVT01007065001|PACid:17820153, GSVIVT01011163001|PACid:17823122	GRMZM2G173943_T02|PACid:20832818, GRMZM2G117854_T02|PACid:20821584	(((Potri.006G000800.1|PACid-27007205:0.05897,Potri.016G001100.1|PACid-27013125:0.03963)0.974:0.04239,(cassava4.1_011390m|PACid-17989777:0.07578,(cassava4.1_011397m|PACid-17978670:0.10529,29805.m001544|PACid-16809248:0.03919)0.150:0.00980)0.907:0.01744)0.983:0.03795,(((((Solyc11g067280.1.1|PACid-27296897:0.03359,PGSC0003DMP400013098|PACid-24409860:0.00174)0.999:0.10061,(Solyc11g022470.1.1|PACid-27…	cassava4.1_011390m|PACid:17989777, ppa009121m|PACid:17664561, Bradi4g27620.1|PACid:21812312, 29805.m001544|PACid:16809248, MDP0000826899|PACid:22654649, Sb02g020700.1|PACid:1957102, Si030592m|PACid:19712193, Lus10039124|PACid:23150721, 405399|PACid:15412505, Solyc11g067280.1.1|PACid:27296897, GRMZM2G173943_T02|PACid:20832818, Lus10038734|PACid:23150608, AT2G01060.1|PACid:19643414, Pavirv00053913m…	GSVIVT01011163001|PACid:17823122, Lus10004809|PACid:23158611, Glyma18g43130.2|PACid:26354119, cassava4.1_033004m|PACid:17992545, Lus10002483|PACid:23170164, orange1.1g025728m|PACid:18131600, Aquca_004_00369.1|PACid:22030329, Thecc1EG021688t1|PACid:27424989, Solyc09g005370.1.1|PACid:27311354, Potri.006G101000.1|PACid:27004948, PGSC0003DMP400039985|PACid:24399450, ppa023008m|PACid:17664346, Potri.0…	GSVIVT01025867001|PACid:17833778, LOC_Os05g41240.1|PACid:24150334, Aquca_009_00105.1|PACid:22034190, mrna27918.1-v1.0-hybrid|PACid:27272088, GRMZM2G117854_T02|PACid:20821584, Medtr7g088070.1|PACid:23020931, Glyma19g30220.1|PACid:26328520, Sb09g024090.1|PACid:1981327, Pavirv00031812m|PACid:23804626, Si022972m|PACid:19701639, Phvul.001G101100.1|PACid:27164353, Pavirv00029671m|PACid:23778659, ppa009…	Si014152m|PACid:19691680, LOC_Os08g25820.2|PACid:24099598, Bradi3g22290.1|PACid:21832626	Glyma02g30714.1|PACid:26290816, Glyma09g17452.1|PACid:26341249, Phvul.007G258600.1|PACid:27159625
MYB superfamily: MYB-related 13	Superset	No	Aquca_034_00282.1|PACid:22056483, Aquca_017_00793.1|PACid:22031962	317308|PACid:16060756, 491902|PACid:16033761, 900392|PACid:16050505, 489672|PACid:16034007	AT3G04450.1|PACid:19664585, AT2G20400.1|PACid:19639933, AT4G28610.1|PACid:19646814, AT5G29000.2|PACid:19667946	Bradi1g63530.2|PACid:21822155, Bradi1g28920.3|PACid:21822488	Bra010355|PACid:22724207, Bra036469|PACid:22702053, Bra036123|PACid:22716009, Bra024188|PACid:22707648, Bra011042|PACid:22705417, Bra040196|PACid:22702461, Bra020622|PACid:22690431, Bra036679|PACid:22713195	Ciclev10004984m|PACid:20790161, Ciclev10019956m|PACid:20809980	evm.model.supercontig_87.3|PACid:16427696, evm.model.supercontig_2085.1|PACid:16413320		Carubv10006403m|PACid:20895139, Carubv10013614m|PACid:20900665, Carubv10012777m|PACid:20911214, Carubv10002022m|PACid:20908104, Carubv10013867m|PACid:20898363, Carubv10001064m|PACid:20909808	Cucsa.027530.1|PACid:16952130, Cucsa.037070.1|PACid:16952690	orange1.1g011805m|PACid:18113843, orange1.1g014308m|PACid:18103279		Eucgr.A01323.1|PACid:23563089, Eucgr.B02155.1|PACid:23567243	mrna16679.1-v1.0-hybrid|PACid:27259045, mrna16677.1-v1.0-hybrid|PACid:27259672, mrna08317.1-v1.0-hybrid|PACid:27262157	Glyma03g32350.1|PACid:26333535, Glyma10g04540.2|PACid:26344419, Glyma03g41040.3|PACid:26334447, Glyma19g43690.5|PACid:26327074, Glyma19g35080.1|PACid:26327390, Glyma13g18805.1|PACid:26315303	Gorai.007G274700.1|PACid:26778866, Gorai.007G149100.1|PACid:26781884	Lus10027958|PACid:23181183, Lus10008197|PACid:23173769, Lus10022886|PACid:23160010, Lus10029607|PACid:23151953, Lus10022885|PACid:23160036, Lus10024938|PACid:23179000, Lus10032778|PACid:23158967	MDP0000159434|PACid:22640982, MDP0000285150|PACid:22668321, MDP0000321461|PACid:22671751, MDP0000132340|PACid:22642226	cassava4.1_007430m|PACid:17989363, cassava4.1_006374m|PACid:17968821, cassava4.1_012977m|PACid:17968359, cassava4.1_007149m|PACid:17966102	mgv1a008936m|PACid:17693562, mgv1a025279m|PACid:17674735, mgv1a008390m|PACid:17680008, mgv1a005382m|PACid:17691501			Medtr7g098250.1|PACid:23020498, Medtr1g080330.1|PACid:23045562		LOC_Os03g21240.1|PACid:24124445, LOC_Os07g25710.2|PACid:24113452		ppa004886m|PACid:17641806, ppa005708m|PACid:17642018	Potri.019G020900.1|PACid:27026878, Potri.002G257800.1|PACid:27020592, Potri.013G048000.1|PACid:26993902	Pavirv00052290m|PACid:23756085, Pavirv00055375m|PACid:23809021, Pavirv00056378m|PACid:23788282, Pavirv00039622m|PACid:23807343, Pavirv00043847m|PACid:23814104, Pavirv00026829m|PACid:23814622	Phvul.006G104700.1|PACid:27165061, Phvul.007G190100.1|PACid:27158654, Phvul.001G163900.1|PACid:27162458	29637.m000753|PACid:16804404, 29680.m001711|PACid:16805541	Sb02g010520.1|PACid:1956594, Sb01g036440.1|PACid:1953495	Si035682m|PACid:19682558, Si029945m|PACid:19710112	Solyc06g008200.2.1|PACid:27283814, Solyc05g055940.2.1|PACid:27297543, Solyc09g072830.2.1|PACid:27309588, Solyc04g050070.1.1|PACid:27277259		PGSC0003DMP400040605|PACid:24388628	Thecc1EG003939t1|PACid:27433897, Thecc1EG026171t2|PACid:27420807	Thhalv10025330m|PACid:20194364, Thhalv10002005m|PACid:20200467, Thhalv10004351m|PACid:20199506, Thhalv10020942m|PACid:20181696		GSVIVT01023401001|PACid:17831887, GSVIVT01028403001|PACid:17835558	GRMZM2G162409_T03|PACid:20835572, GRMZM2G006477_T01|PACid:20870170	((GSVIVT01023401001|PACid-17831887:0.29095,Eucgr.B02155.1|PACid-23567243:0.47902)0.831:0.03087,(evm.model.supercontig_2085.1|PACid-16413320:0.40862,(((((Potri.013G048000.1|PACid-26993902:0.07161,Potri.019G020900.1|PACid-27026878:0.14455)0.999:0.11625,((Lus10029607|PACid-23151953:0.03213,Lus10032778|PACid-23158967:0.05821)1.000:0.23120,(Lus10008197|PACid-23173769:0.02940,Lus10027958|PACid-23181183…	Lus10027958|PACid:23181183, MDP0000132340|PACid:22642226, Glyma19g43690.5|PACid:26327074, 29680.m001711|PACid:16805541, cassava4.1_007430m|PACid:17989363, Lus10008197|PACid:23173769, Bra036123|PACid:22716009, Cucsa.027530.1|PACid:16952130, Solyc05g055940.2.1|PACid:27297543, Eucgr.B02155.1|PACid:23567243, 489672|PACid:16034007, MDP0000159434|PACid:22640982, Phvul.006G104700.1|PACid:27165061, ppa00…	Bra036469|PACid:22702053, AT2G20400.1|PACid:19639933, 900392|PACid:16050505, Carubv10013614m|PACid:20900665, Thhalv10002005m|PACid:20200467, Bra036679|PACid:22713195	AT3G04450.1|PACid:19664585, Bra040196|PACid:22702461, Thhalv10020942m|PACid:20181696, 317308|PACid:16060756, Carubv10013867m|PACid:20898363
MYB superfamily: MYB-related 14	Superset	No	Aquca_034_00135.1|PACid:22056873, Aquca_005_00364.1|PACid:22024266	859493|PACid:16040295, 899000|PACid:16051452, 856487|PACid:16054300, 319110|PACid:16056081	AT4G13640.2|PACid:19646117, AT3G24120.2|PACid:19662829	Bradi3g22297.1|PACid:21832938, Bradi4g27607.1|PACid:21810357	Bra001927|PACid:22708559, Bra028359|PACid:22704493	Ciclev10016073m|PACid:20816537, Ciclev10005596m|PACid:20791560	evm.model.supercontig_817.1|PACid:16427033, evm.model.supercontig_27.186|PACid:16415563		Carubv10005375m|PACid:20894195, Carubv10015062m|PACid:20899402	Cucsa.044400.1|PACid:16953201, Cucsa.256450.1|PACid:16972540	orange1.1g022072m|PACid:18112337, orange1.1g021481m|PACid:18135492		Eucgr.E04231.1|PACid:23580497, Eucgr.H00055.1|PACid:23589379	mrna04358.1-v1.0-hybrid|PACid:27256612, mrna19866.1-v1.0-hybrid|PACid:27273892, mrna09780.1-v1.0-hybrid|PACid:27254305	Glyma10g34050.3|PACid:26345094, Glyma15g12930.1|PACid:26330038, Glyma20g33540.2|PACid:26337834, Glyma09g02030.1|PACid:26342006	Gorai.006G222400.1|PACid:26833366, Gorai.005G033900.1|PACid:26806694, Gorai.011G158500.1|PACid:26807145, Gorai.010G247200.1|PACid:26760631	Lus10038735|PACid:23150340, Lus10007132|PACid:23139758, Lus10016676|PACid:23143919, Lus10039123|PACid:23150615	MDP0000151190|PACid:22639659, MDP0000809773|PACid:22668071, MDP0000269778|PACid:22665855	cassava4.1_012328m|PACid:17967613, cassava4.1_012160m|PACid:17982428	mgv1a013255m|PACid:17677852, mgv1a014405m|PACid:17674047, mgv1a011022m|PACid:17693527			Medtr2g027800.1|PACid:23019227		LOC_Os09g12750.1|PACid:24137270, LOC_Os08g25799.1|PACid:24100938	Pp1s27_9V6.1|PACid:18070745, Pp1s47_95V6.1|PACid:18045136, Pp1s33_139V6.1|PACid:18056999, Pp1s13_270V6.1|PACid:18064547, Pp1s25_131V6.1|PACid:18074590, Pp1s109_107V6.1|PACid:18051343, Pp1s201_75V6.1|PACid:18047234, Pp1s37_226V6.1|PACid:18040113, Pp1s47_90V6.1|PACid:18045272	ppa007491m|PACid:17667646, ppa009148m|PACid:17655022	Potri.001G314800.1|PACid:27045857, Potri.016G001200.1|PACid:27013233, Potri.017G054800.1|PACid:26985380	Pavirv00061801m|PACid:23787083, Pavirv00044080m|PACid:23765347, Pavirv00064017m|PACid:23805961, Pavirv00001846m|PACid:23816694	Phvul.007G139300.1|PACid:27160782, Phvul.006G134800.1|PACid:27167419	29904.m002952|PACid:16812597, 29805.m001543|PACid:16809247	Sb02g020690.1|PACid:1957101	Si014513m|PACid:19691631, Si030441m|PACid:19711827	Solyc12g098370.1.1|PACid:27308111, Solyc09g091880.2.1|PACid:27309918, Solyc04g015290.2.1|PACid:27278065	35907|PACid:15410081, 417629|PACid:15405256, 149357|PACid:15410026	PGSC0003DMP400008052|PACid:24378296, PGSC0003DMP400047318|PACid:24384230, PGSC0003DMP400054532|PACid:24402041	Thecc1EG030479t2|PACid:27439923, Thecc1EG020332t1|PACid:27452966	Thhalv10002625m|PACid:20196597, Thhalv10025876m|PACid:20196016		GSVIVT01021072001|PACid:17830267, GSVIVT01007064001|PACid:17820152	GRMZM2G090061_T01|PACid:20846692, GRMZM2G064197_T01|PACid:20834519, GRMZM2G113742_T01|PACid:20868018	(((((((Ciclev10005596m|PACid-20791560:0.05888,orange1.1g021481m|PACid-18135492:0.00359)0.999:0.09252,((Gorai.006G222400.1|PACid-26833366:0.12138,(Thecc1EG020332t1|PACid-27452966:0.01930,(Gorai.005G033900.1|PACid-26806694:0.09038,Gorai.011G158500.1|PACid-26807145:0.06570)0.689:0.00175)0.036:0.00014)0.866:0.01838,(((Thhalv10002625m|PACid-20196597:0.01847,(Bra028359|PACid-22704493:0.03421,Bra001927|…	MDP0000151190|PACid:22639659, 29805.m001543|PACid:16809247, Solyc04g015290.2.1|PACid:27278065, Lus10038735|PACid:23150340, Glyma20g33540.2|PACid:26337834, Gorai.010G247200.1|PACid:26760631, LOC_Os08g25799.1|PACid:24100938, GSVIVT01007064001|PACid:17820152, Phvul.007G139300.1|PACid:27160782, Lus10039123|PACid:23150615, GRMZM2G113742_T01|PACid:20868018, PGSC0003DMP400047318|PACid:24384230, Glyma15g…
MYB superfamily: MYB-related 15	Superset	Yes	Aquca_045_00237.1|PACid:22027092, Aquca_010_00618.1|PACid:22046605	358051|PACid:16047373, 886038|PACid:16044917, 919025|PACid:16059516, 471767|PACid:16056198	AT1G15720.1|PACid:19654089, AT5G58340.1|PACid:19666117	Bradi1g16355.1|PACid:21821677, Bradi1g47562.1|PACid:21823268	Bra012014|PACid:22701360, Bra020373|PACid:22690796, Bra002659|PACid:22694636, Bra039470|PACid:22685120	Ciclev10028601m|PACid:20812222	evm.model.supercontig_2.313|PACid:16412690, evm.model.supercontig_85.113|PACid:16427423		Carubv10011791m|PACid:20889405, Carubv10027777m|PACid:20911589	Cucsa.118910.1|PACid:16960902	orange1.1g016046m|PACid:18099392	59065|PACid:27393361, 65304|PACid:27389815	Eucgr.B00647.1|PACid:23565776, Eucgr.B00490.1|PACid:23565596	mrna28106.1-v1.0-hybrid|PACid:27275955, mrna32264.1-v1.0-hybrid|PACid:27269436, mrna29268.1-v1.0-hybrid|PACid:27270558	Glyma14g17846.1|PACid:26286134, Glyma11g30814.1|PACid:26298015, Glyma04g18431.2|PACid:26303128, Glyma18g05900.2|PACid:26357044, Glyma06g24730.1|PACid:26301456, Glyma08g05240.1|PACid:26306781	Gorai.006G094400.1|PACid:26834488, Gorai.006G101500.1|PACid:26832634, Gorai.011G008700.1|PACid:26808513	Lus10042209|PACid:23153698, Lus10008606|PACid:23180055, Lus10024200|PACid:23175771, Lus10020771|PACid:23140822, Lus10009912|PACid:23150092, Lus10017319|PACid:23140211	MDP0000262878|PACid:22642899, MDP0000385073|PACid:22624761	cassava4.1_006375m|PACid:17977128	mgv1a024583m|PACid:17684773, mgv11b012866m|PACid:17685024	60572|PACid:27344258	59110|PACid:27402059	Medtr3g116690.1|PACid:23011822, Medtr3g014420.1|PACid:23010485, Medtr3g117790.1|PACid:23010447		LOC_Os06g08290.1|PACid:24140056, LOC_Os07g49530.1|PACid:24111465, LOC_Os07g34360.1|PACid:24110984	Pp1s226_2V6.1|PACid:18047007, Pp1s74_197V6.1|PACid:18056037, Pp1s471_2V6.1|PACid:18055977, Pp1s91_241V6.1|PACid:18073201, Pp1s966_1V6.1|PACid:18067060, Pp1s208_2V6.1|PACid:18063012	ppa024565m|PACid:17669339, ppa023474m|PACid:17656941	Potri.013G154500.1|PACid:26995558	Pavirv00066256m|PACid:23784315, Pavirv00044541m|PACid:23796894, Pavirv00022514m|PACid:23800305	Phvul.009G025400.1|PACid:27147856, Phvul.006G078200.1|PACid:27165114	29889.m003386|PACid:16812332, 29801.m003198|PACid:16809048	Sb01g050320.1|PACid:1955194, Sb08g005140.1|PACid:1977752, Sb10g005480.1|PACid:1982828, Sb01g016710.1|PACid:1951324, Sb02g020870.1|PACid:1957144, Sb01g050010.1|PACid:1955153	Si030461m|PACid:19711333	Solyc06g082510.2.1|PACid:27283952	403080|PACid:15404186	PGSC0003DMP400052893|PACid:24396320	Thecc1EG001796t1|PACid:27432689, Thecc1EG001797t2|PACid:27436188, Thecc1EG000297t1|PACid:27433277, Thecc1EG030409t2|PACid:27440489	Thhalv10022421m|PACid:20182475, Thhalv10013531m|PACid:20203043		GSVIVT01024564001|PACid:17832734	GRMZM2G111906_T01|PACid:20823713, EF517601.1_FGT014|PACid:20830854	(((Lus10020771|PACid-23140822:1.05799,((Thhalv10022421m|PACid-20182475:0.24214,(Carubv10011791m|PACid-20889405:0.11790,(471767|PACid-16056198:0.04800,AT1G15720.1|PACid-19654089:0.05544)0.915:0.02256)0.991:0.06614)0.881:0.09523,(Bra039470|PACid-22685120:0.25939,(((Carubv10027777m|PACid-20911589:0.12285,((886038|PACid-16044917:0.03919,(358051|PACid-16047373:0.08156,919025|PACid-16059516:0.01343)1.0…	Bra039470|PACid:22685120, Lus10020771|PACid:23140822, 471767|PACid:16056198, Thhalv10022421m|PACid:20182475, Carubv10011791m|PACid:20889405, AT1G15720.1|PACid:19654089	Bra002659|PACid:22694636, AT5G58340.1|PACid:19666117, 886038|PACid:16044917, Carubv10027777m|PACid:20911589, Thhalv10013531m|PACid:20203043
MYB superfamily: MYB-related 16	Superset	No	Aquca_013_00134.1|PACid:22059157, Aquca_037_00095.1|PACid:22040352, Aquca_028_00182.1|PACid:22038789	904096|PACid:16064054, 878325|PACid:16038138, 902030|PACid:16047801, 902029|PACid:16038837, 481955|PACid:16034628, 327672|PACid:16059544, 357563|PACid:16061883, 867626|PACid:16043571, 856498|PACid:16049726	AT1G01380.1|PACid:19657745, AT2G30420.1|PACid:19640481, AT2G30424.1|PACid:19642648, AT2G30432.1|PACid:19642489, AT5G53200.1|PACid:19668849, AT2G46410.1|PACid:19638956, AT4G01060.1|PACid:19644201		Bra029089|PACid:22708484, Bra022637|PACid:22688391, Bra008539|PACid:22691028, Bra037388|PACid:22717436, Bra004539|PACid:22685317, Bra000941|PACid:22708276, Bra026297|PACid:22703867, Bra039283|PACid:22720150, Bra032635|PACid:22714079	Ciclev10024111m|PACid:20808070, Ciclev10006315m|PACid:20790549	evm.model.supercontig_3.55|PACid:16416839, evm.TU.contig_29502.1|PACid:16429709		Carubv10018233m|PACid:20887558, Carubv10011382m|PACid:20892474, Carubv10003403m|PACid:20908088, Carubv10024393m|PACid:20902018, Carubv10025583m|PACid:20901566, Carubv10027412m|PACid:20912922, Carubv10024964m|PACid:20902702, Carubv10024406m|PACid:20901852	Cucsa.201970.1|PACid:16968915	orange1.1g034546m|PACid:18135812		Eucgr.K00332.1|PACid:23601793, Eucgr.D02360.1|PACid:23576252, Eucgr.E00851.1|PACid:23577576, Eucgr.E00069.1|PACid:23576708	mrna19217.1-v1.0-hybrid|PACid:27247421, mrna35171.1-v1.0-hybrid|PACid:27250655	Glyma01g43435.1|PACid:26324068, Glyma11g02061.1|PACid:26297924	Gorai.001G155700.1|PACid:26820094, Gorai.007G107400.1|PACid:26783475	Lus10005949|PACid:23146060, Lus10014933|PACid:23152747, Lus10038822|PACid:23150360	MDP0000180976|PACid:22661319, MDP0000141474|PACid:22660692, MDP0000718806|PACid:22675003, MDP0000547418|PACid:22635095, MDP0000583070|PACid:22633961	cassava4.1_020317m|PACid:17975766, cassava4.1_027031m|PACid:17989918, cassava4.1_029864m|PACid:17978524	mgv1a018133m|PACid:17679543			Medtr5g009460.1|PACid:23031999		LOC_Os01g43180.1|PACid:24115349		ppa023853m|PACid:17652271, ppa024794m|PACid:17656867	Potri.014G096300.1|PACid:27034652, Potri.002G168900.1|PACid:27023319, Potri.015G022000.1|PACid:27018328	Pavirv00025270m|PACid:23798763, Pavirv00054483m|PACid:23771912	Phvul.002G163500.1|PACid:27168466	30169.m006531|PACid:16821331, 29742.m001447|PACid:16807677	Sb03g028170.1|PACid:1962490		Solyc01g095640.1.1|PACid:27302501		PGSC0003DMP400000454|PACid:24421312	Thecc1EG015351t1|PACid:27446813, Thecc1EG005177t1|PACid:27433823, Thecc1EG016428t1|PACid:27447714	Thhalv10001695m|PACid:20188937, Thhalv10029104m|PACid:20196921, Thhalv10009233m|PACid:20186067, Thhalv10017480m|PACid:20180705, Thhalv10015741m|PACid:20204863		GSVIVT01027071001|PACid:17834592, GSVIVT01028716001|PACid:17835749	GRMZM2G057955_T01|PACid:20825723	((((((867626|PACid-16043571:0.00584,Carubv10018233m|PACid-20887558:0.32713)0.995:0.40568,(904096|PACid-16064054:0.00014,((Carubv10024406m|PACid-20901852:0.00148,(Bra004539|PACid-22685317:0.02712,Bra039283|PACid-22720150:0.06295)0.866:0.03397)0.637:0.00235,(AT2G46410.1|PACid-19638956:0.00014,Thhalv10001695m|PACid-20188937:0.10273)0.819:0.02888)0.842:0.04676)0.532:0.06278)0.978:0.31351,(Eucgr.K0033…	Bra008539|PACid:22691028, AT4G01060.1|PACid:19644201, Thhalv10029104m|PACid:20196921, Carubv10003403m|PACid:20908088, 327672|PACid:16059544, GRMZM2G057955_T01|PACid:20825723	AT1G01380.1|PACid:19657745, Bra037388|PACid:22717436, 878325|PACid:16038138, Thhalv10009233m|PACid:20186067, Carubv10011382m|PACid:20892474	AT2G30424.1|PACid:19642648, 902030|PACid:16047801, Carubv10024393m|PACid:20902018	481955|PACid:16034628, AT2G30432.1|PACid:19642489	Carubv10018233m|PACid:20887558, 867626|PACid:16043571
MYB superfamily: MYB-related 17	Superset	No	Aquca_002_01118.1|PACid:22051835, Aquca_026_00236.1|PACid:22056091	322721|PACid:16050794, 888696|PACid:16041329, 475994|PACid:16054114, 880939|PACid:16062176	AT1G13300.1|PACid:19650159, AT3G25790.1|PACid:19661495, AT1G25550.1|PACid:19654383, AT1G68670.1|PACid:19657344	Bradi3g10730.1|PACid:21831260	Bra025161|PACid:22698165, Bra016734|PACid:22723244, Bra012471|PACid:22700222, Bra004330|PACid:22699996, Bra017349|PACid:22717894, Bra038360|PACid:22687970, Bra019824|PACid:22695740	Ciclev10031793m|PACid:20805690	evm.model.supercontig_1.213|PACid:16404137		Carubv10009492m|PACid:20893120, Carubv10011925m|PACid:20889315, Carubv10020552m|PACid:20906062, Carubv10018983m|PACid:20888158	Cucsa.283860.1|PACid:16974617, Cucsa.365440.1|PACid:16981417	orange1.1g016585m|PACid:18121611		Eucgr.B03044.1|PACid:23568279, Eucgr.G02343.1|PACid:23587944	mrna03865.1-v1.0-hybrid|PACid:27253048	Glyma20g32770.1|PACid:26337088, Glyma01g21900.1|PACid:26325872, Glyma02g10940.1|PACid:26289676, Glyma10g34780.1|PACid:26344544	Gorai.008G185500.1|PACid:26816383, Gorai.013G080200.1|PACid:26786261	Lus10035043|PACid:23162452, Lus10034280|PACid:23175994, Lus10041485|PACid:23146974, Lus10021699|PACid:23180323	MDP0000202657|PACid:22647951, MDP0000703817|PACid:22642025	cassava4.1_030590m|PACid:17969029, cassava4.1_009038m|PACid:17978896	mgv1a022733m|PACid:17684093, mgv1a008281m|PACid:17697232			Medtr1g093080.1|PACid:23041905, Medtr5g054300.1|PACid:23033959		LOC_Os02g22020.1|PACid:24134220		ppa007222m|PACid:17641044	Potri.008G117500.1|PACid:27039856, Potri.010G128900.1|PACid:26982927	Pavirv00021124m|PACid:23818535, Pavirv00055038m|PACid:23817481	Phvul.007G102900.1|PACid:27161416, Phvul.003G028000.1|PACid:27143779	28883.m000751|PACid:16801951	Sb08g003180.1|PACid:1977505	Si019945m|PACid:19689882	Solyc05g009720.2.1|PACid:27299377	66160|PACid:15406223	PGSC0003DMP400001575|PACid:24387036	Thecc1EG011857t1|PACid:27460441	Thhalv10008115m|PACid:20186522, Thhalv10027099m|PACid:20193209, Thhalv10008054m|PACid:20188277, Thhalv10004475m|PACid:20198919, Thhalv10018737m|PACid:20192094		GSVIVT01011942001|PACid:17823690	GRMZM2G159119_T01|PACid:20874707, GRMZM2G016370_T01|PACid:20872024, GRMZM2G142748_T01|PACid:20840928	((((Eucgr.B03044.1|PACid-23568279:0.88312,((Aquca_026_00236.1|PACid-22056091:0.53536,((Sb08g003180.1|PACid-1977505:0.10554,(GRMZM2G142748_T01|PACid-20840928:1.02286,(GRMZM2G016370_T01|PACid-20872024:0.01968,GRMZM2G159119_T01|PACid-20874707:0.02125)0.795:0.03963)0.904:0.06687)0.980:0.14116,((Si019945m|PACid-19689882:0.16394,(Pavirv00055038m|PACid-23817481:0.03796,Pavirv00021124m|PACid-23818535:0.0…	Si019945m|PACid:19689882, AT1G68670.1|PACid:19657344, GRMZM2G159119_T01|PACid:20874707, 28883.m000751|PACid:16801951, mgv1a008281m|PACid:17697232, Aquca_026_00236.1|PACid:22056091, 66160|PACid:15406223, mrna03865.1-v1.0-hybrid|PACid:27253048, PGSC0003DMP400001575|PACid:24387036, Thecc1EG011857t1|PACid:27460441, ppa007222m|PACid:17641044, Glyma02g10940.1|PACid:26289676, Bra012471|PACid:22700222, 8…	Carubv10011925m|PACid:20889315, Lus10034280|PACid:23175994, Bra016734|PACid:22723244, mgv1a022733m|PACid:17684093, AT1G13300.1|PACid:19650159, Thhalv10008054m|PACid:20188277, 888696|PACid:16041329	AT3G25790.1|PACid:19661495, 322721|PACid:16050794, Carubv10018983m|PACid:20888158, Bra025161|PACid:22698165, Thhalv10004475m|PACid:20198919
MYB superfamily: MYB-related 18	Neither subset nor superset	No	Aquca_014_00889.1|PACid:22028836	908528|PACid:16057557, 478482|PACid:16045444	AT5G06110.1|PACid:19673153, AT3G11450.1|PACid:19663995	Bradi5g07300.1|PACid:21825310	Bra034841|PACid:22684775, Bra005875|PACid:22708903, Bra008278|PACid:22687614, Bra001404|PACid:22709899, Bra005877|PACid:22710042	Ciclev10011261m|PACid:20798929	evm.model.supercontig_33.153|PACid:16417601	g78.t1|PACid:27577762, Cre16.g695600.t1.2|PACid:27566411	Carubv10013183m|PACid:20898827, Carubv10000399m|PACid:20910256	Cucsa.032910.1|PACid:16952503	orange1.1g006420m|PACid:18131614	65761|PACid:27391445	Eucgr.G03185.1|PACid:23589006	mrna17389.1-v1.0-hybrid|PACid:27262298, mrna14573.1-v1.0-hybrid|PACid:27246284	Glyma12g29021.1|PACid:26292135, Glyma08g20150.1|PACid:26307399	Gorai.010G212800.1|PACid:26760409, Gorai.010G212600.1|PACid:26758721	Lus10020117|PACid:23142080, Lus10026920|PACid:23142893, Lus10020118|PACid:23142074, Lus10026919|PACid:23142921	MDP0000678228|PACid:22666897, MDP0000887568|PACid:22663007, MDP0000198514|PACid:22657531, MDP0000764760|PACid:22638604	cassava4.1_003314m|PACid:17968003	mgv1a021454m|PACid:17692940	42020|PACid:27339302	60480|PACid:27403107	Medtr3g114060.1|PACid:23013162, Medtr7g109430.1|PACid:23024879	4973|PACid:27418376	LOC_Os04g30890.1|PACid:24107309	Pp1s128_8V6.1|PACid:18055969, Pp1s344_48V6.1|PACid:18068517, Pp1s150_13V6.1|PACid:18057542	ppa002636m|PACid:17644883	Potri.001G035800.1|PACid:27045909, Potri.003G190000.1|PACid:26997857	Pavirv00056828m|PACid:23784406, Pavirv00052580m|PACid:23763165, Pavirv00057519m|PACid:23807162, Pavirv00004791m|PACid:23806802, Pavirv00063935m|PACid:23777346	Phvul.006G217200.1|PACid:27165827	29628.m000773|PACid:16803916	Sb06g013250.1|PACid:1972059, Sb01g029350.1|PACid:1952611	Si009576m|PACid:19695574	Solyc01g096700.2.1|PACid:27303094	74197|PACid:15407567	PGSC0003DMP400005910|PACid:24419717	Thecc1EG044616t1|PACid:27443032	Thhalv10012905m|PACid:20204639, Thhalv10020260m|PACid:20181652	Vocar20001207m|PACid:23130627	GSVIVT01012187001|PACid:17823892	GRMZM2G315786_T01|PACid:20837720, AC197056.3_FGT005|PACid:20843942, GRMZM2G116693_T01|PACid:20844096, AC191253.3_FGT004|PACid:20838476	(((Potri.003G190000.1|PACid-26997857:0.04558,Potri.001G035800.1|PACid-27045909:0.04708)1.000:0.07666,(cassava4.1_003314m|PACid-17968003:0.07171,29628.m000773|PACid-16803916:0.05504)0.997:0.04000)0.757:0.01304,((Lus10020117|PACid-23142080:0.01312,(Lus10026920|PACid-23142893:0.03702,(Lus10020118|PACid-23142074:0.00482,Lus10026919|PACid-23142921:0.03549)0.068:0.00479)0.201:0.00824)1.000:0.18347,(((m…	N/A
MYB superfamily: MYB-related 19	Superset	No	Aquca_051_00026.1|PACid:22046163	856351|PACid:16049517, 494575|PACid:16052410, 480887|PACid:16050022	AT5G44190.1|PACid:19669030, AT2G20570.2|PACid:19642072	Bradi2g08287.1|PACid:21805467, Bradi1g43710.1|PACid:21819932	Bra031129|PACid:22713701, Bra033726|PACid:22697523, Bra036015|PACid:22724455, Bra036482|PACid:22699626	Ciclev10015266m|PACid:20815601	evm.model.supercontig_83.93|PACid:16427237		Carubv10014114m|PACid:20901005, Carubv10026528m|PACid:20911734	Cucsa.087530.1|PACid:16956868	orange1.1g013528m|PACid:18134519		Eucgr.A01857.1|PACid:23563656, Eucgr.K01056.1|PACid:23602523	mrna17750.1-v1.0-hybrid|PACid:27257488	Glyma13g37010.1|PACid:26315469, Glyma12g13430.1|PACid:26293715, Glyma12g33430.1|PACid:26291670, Glyma06g44330.1|PACid:26302411	Gorai.002G020300.1|PACid:26794528, Gorai.008G155000.1|PACid:26814518, Gorai.012G126600.1|PACid:26827267	Lus10017685|PACid:23155558, Lus10018649|PACid:23180486, Lus10033642|PACid:23143342, Lus10039883|PACid:23165062	MDP0000225179|PACid:22681963, MDP0000526864|PACid:22668560	cassava4.1_007384m|PACid:17979857, cassava4.1_026662m|PACid:17964168	mgv1a006963m|PACid:17697260, mgv1a007030m|PACid:17681690, mgv1a008926m|PACid:17681582			Medtr4g078810.1|PACid:23052187		LOC_Os01g13740.1|PACid:24119081, LOC_Os06g24070.1|PACid:24143700	Pp1s31_317V6.1|PACid:18071647, Pp1s311_30V6.1|PACid:18068185	ppa014599m|PACid:17667964	Potri.T098900.1|PACid:26983149, Potri.017G015800.1|PACid:26984621, Potri.007G136900.1|PACid:27016352	Pavirv00052241m|PACid:23819995, Pavirv00011024m|PACid:23771594, Pavirv00036756m|PACid:23767912, Pavirv00020346m|PACid:23771424, Pavirv00003064m|PACid:23790940	Phvul.005G100700.1|PACid:27149637, Phvul.011G124200.1|PACid:27152006	29983.m003131|PACid:16814899	Sb10g008400.1|PACid:1983188, Sb03g000400.1|PACid:1960026	Si001336m|PACid:19677664, Si006400m|PACid:19705445	Solyc07g053630.2.1|PACid:27292982, Solyc10g008160.2.1|PACid:27280138	428906|PACid:15417706	PGSC0003DMP400037861|PACid:24411311, PGSC0003DMP400016574|PACid:24415806	Thecc1EG008193t1|PACid:27459791	Thhalv10003223m|PACid:20208029, Thhalv10001986m|PACid:20200500		GSVIVT01020604001|PACid:17829926	GRMZM2G026833_T01|PACid:20841232, GRMZM2G087804_T03|PACid:20831593	(((GSVIVT01020604001|PACid-17829926:0.33157,(mrna17750.1-v1.0-hybrid|PACid-27257488:0.23660,(ppa014599m|PACid-17667964:0.11201,(MDP0000526864|PACid-22668560:0.12027,MDP0000225179|PACid-22681963:0.09562)0.994:0.11108)1.000:0.24932)0.988:0.15434)0.800:0.04886,((evm.model.supercontig_83.93|PACid-16427237:0.26669,(Cucsa.087530.1|PACid-16956868:0.32048,Eucgr.A01857.1|PACid-23563656:0.38072)0.848:0.042…	Glyma12g33430.1|PACid:26291670, evm.model.supercontig_83.93|PACid:16427237, cassava4.1_007384m|PACid:17979857, Gorai.012G126600.1|PACid:26827267, Potri.017G015800.1|PACid:26984621, Lus10033642|PACid:23143342, GRMZM2G026833_T01|PACid:20841232, mgv1a008926m|PACid:17681582, Phvul.011G124200.1|PACid:27152006, Gorai.008G155000.1|PACid:26814518, Pavirv00003064m|PACid:23790940, MDP0000526864|PACid:22668…	Thhalv10003223m|PACid:20208029, Bra033726|PACid:22697523, Carubv10026528m|PACid:20911734, Eucgr.K01056.1|PACid:23602523, AT5G44190.1|PACid:19669030, 494575|PACid:16052410, Bra036015|PACid:22724455	Solyc10g008160.2.1|PACid:27280138, PGSC0003DMP400037861|PACid:24411311
MYB superfamily: MYB-related 20	Superset	No	Aquca_072_00114.1|PACid:22041302	488696|PACid:16058130, 871711|PACid:16065534	AT5G18240.1|PACid:19667453, AT3G04030.3|PACid:19664938	Bradi1g17400.1|PACid:21815853, Bradi1g63690.1|PACid:21822021	Bra031952|PACid:22687664, Bra036412|PACid:22701240, Bra002145|PACid:22694287	Ciclev10020171m|PACid:20808212	evm.model.supercontig_785.2|PACid:16426283		Carubv10013932m|PACid:20900328, Carubv10001129m|PACid:20908178	Cucsa.340600.1|PACid:16979076	orange1.1g013552m|PACid:18116171		Eucgr.K01476.1|PACid:23602984, Eucgr.A02082.1|PACid:23563926	mrna21073.1-v1.0-hybrid|PACid:27244468	Glyma12g09490.2|PACid:26292297, Glyma12g31020.1|PACid:26291983, Glyma19g05385.1|PACid:26329035, Glyma13g39290.2|PACid:26319323, Glyma16g26820.2|PACid:26353789, Glyma11g18990.1|PACid:26296790, Glyma02g07790.1|PACid:26290637	Gorai.013G122900.1|PACid:26788144, Gorai.004G244800.1|PACid:26775125, Gorai.007G287500.1|PACid:26780406	Lus10020264|PACid:23144165, Lus10002629|PACid:23168851	MDP0000187636|PACid:22656687, MDP0000288143|PACid:22627176	cassava4.1_008636m|PACid:17974519, cassava4.1_008434m|PACid:17965591	mgv1a025925m|PACid:17693976, mgv1a008175m|PACid:17674568			Medtr2g086450.1|PACid:23018324		LOC_Os07g48596.1|PACid:24112473, LOC_Os03g20900.1|PACid:24122991		ppa015076m|PACid:17662761	Potri.013G060200.1|PACid:26995841, Potri.019G032700.1|PACid:27025600	Pavirv00001161m|PACid:23767442, Pavirv00024046m|PACid:23819190, Pavirv00034132m|PACid:23806323, Pavirv00061105m|PACid:23783485	Phvul.011G094300.1|PACid:27151713, Phvul.005G123900.1|PACid:27149610, Phvul.004G078200.1|PACid:27156545	29950.m001149|PACid:16814423	Sb01g036680.1|PACid:1953528, Sb02g043320.1|PACid:1959895	Si030350m|PACid:19709770, Si036390m|PACid:19682544	Solyc10g085620.1.1|PACid:27281124, Solyc10g083340.1.1|PACid:27281079		PGSC0003DMP400048934|PACid:24413078, PGSC0003DMP400014747|PACid:24412769	Thecc1EG026448t1|PACid:27421958	Thhalv10013729m|PACid:20206216, Thhalv10020861m|PACid:20183249		GSVIVT01033381001|PACid:17839107, GSVIVT01025502001|PACid:17833482	AC155434.2_FGT005|PACid:20832690, GRMZM2G009060_T01|PACid:20868010	((GSVIVT01033381001|PACid-17839107:0.13893,((Ciclev10020171m|PACid-20808212:0.0,orange1.1g013552m|PACid-18116171:0.0):0.15436,evm.model.supercontig_785.2|PACid-16426283:0.13474)0.434:0.00494)0.856:0.02183,(((Gorai.007G287500.1|PACid-26780406:0.10179,Thecc1EG026448t1|PACid-27421958:0.02267)0.868:0.02387,(Gorai.004G244800.1|PACid-26775125:0.15355,Gorai.013G122900.1|PACid-26788144:0.19989)0.857:0.02…	Pavirv00001161m|PACid:23767442, Sb02g043320.1|PACid:1959895, LOC_Os07g48596.1|PACid:24112473, AC155434.2_FGT005|PACid:20832690, Si030350m|PACid:19709770, Pavirv00061105m|PACid:23783485	Glyma16g26820.2|PACid:26353789, Glyma02g07790.1|PACid:26290637, Phvul.004G078200.1|PACid:27156545
MYB superfamily: MYB-related 21	Superset	Yes	Aquca_087_00001.1|PACid:22058390	906588|PACid:16063563	AT3G52250.1|PACid:19662692	Bradi2g38160.1|PACid:21808524	Bra012815|PACid:22712093, Bra006915|PACid:22717477	Ciclev10030482m|PACid:20803797	evm.model.supercontig_53.52|PACid:16422277, evm.model.supercontig_53.53|PACid:16422278, evm.model.supercontig_466.10|PACid:16420592	Cre06.g264400.t1.3|PACid:27569356	Carubv10016562m|PACid:20887226	Cucsa.308240.1|PACid:16976321, Cucsa.275510.1|PACid:16973995	orange1.1g000304m|PACid:18125533	39327|PACid:27389468	Eucgr.G02815.1|PACid:23588558	mrna23202.1-v1.0-hybrid|PACid:27248957	Glyma20g31871.1|PACid:26339788, Glyma10g35671.1|PACid:26344511	Gorai.013G026300.1|PACid:26789393, Gorai.009G314600.1|PACid:26762480, Gorai.011G240800.1|PACid:26806801	Lus10023504|PACid:23160615, Lus10040386|PACid:23174116, Lus10036515|PACid:23174444, Lus10041413|PACid:23179907	MDP0000284572|PACid:22635362, MDP0000668138|PACid:22658577	cassava4.1_000295m|PACid:17973756, cassava4.1_030376m|PACid:17987346	mgv1a000118m|PACid:17696045	47784|PACid:27340952	61072|PACid:27401255	Medtr1g095570.1|PACid:23043090, AC235754_31.1|PACid:23053393	24137|PACid:27414526	LOC_Os05g03550.1|PACid:24152126	Pp1s108_81V6.1|PACid:18070894, Pp1s143_55V6.1|PACid:18045774, Pp1s108_101V6.1|PACid:18070907, Pp1s61_40V6.1|PACid:18073879, Pp1s61_39V6.1|PACid:18073876, Pp1s108_80V6.1|PACid:18070951, Pp1s143_44V6.1|PACid:18045714, Pp1s2_775V6.1|PACid:18052780	ppa000126m|PACid:17650318	Potri.008G041900.1|PACid:27037331, Potri.010G220000.1|PACid:26981944	Pavirv00008927m|PACid:23800526, Pavirv00029319m|PACid:23762885	Phvul.007G093100.1|PACid:27159672	28489.m000045|PACid:16800940	Sb09g002290.1|PACid:1979583	Si020953m|PACid:19699644	Solyc04g049120.2.1|PACid:27277306	79245|PACid:15422841, 78396|PACid:15420897, 438226|PACid:15419572		Thecc1EG043101t2|PACid:27442482	Thhalv10010054m|PACid:20207725	Vocar20002698m|PACid:23130799	GSVIVT01030762001|PACid:17837167, GSVIVT01016309001|PACid:17826764	GRMZM2G089406_T01|PACid:20852168, GRMZM2G447745_T01|PACid:20824981	((((((Medtr1g095570.1|PACid-23043090:0.00014,AC235754_31.1|PACid-23053393:0.00014)1.000:0.18540,(Phvul.007G093100.1|PACid-27159672:0.09625,(Glyma20g31871.1|PACid-26339788:0.02422,Glyma10g35671.1|PACid-26344511:0.03178)1.000:0.02531)1.000:0.06360)1.000:0.28581,(mrna23202.1-v1.0-hybrid|PACid-27248957:0.21557,(ppa000126m|PACid-17650318:0.07246,(MDP0000284572|PACid-22635362:0.07260,MDP0000668138|PACi…	Thecc1EG043101t2|PACid:27442482, 61072|PACid:27401255, Ciclev10030482m|PACid:20803797, Potri.008G041900.1|PACid:27037331, Potri.010G220000.1|PACid:26981944, 906588|PACid:16063563, GRMZM2G089406_T01|PACid:20852168, cassava4.1_030376m|PACid:17987346, Gorai.011G240800.1|PACid:26806801, Solyc04g049120.2.1|PACid:27277306, Eucgr.G02815.1|PACid:23588558, mrna23202.1-v1.0-hybrid|PACid:27248957, 28489.m00…
MYB superfamily: MYB-related 22	Superset	No	Aquca_028_00122.1|PACid:22038819, Aquca_012_00204.1|PACid:22037487, Aquca_009_00165.1|PACid:22033843	487493|PACid:16065847	AT5G06800.1|PACid:19671084		Bra028717|PACid:22690861, Bra005912|PACid:22711655, Bra009228|PACid:22694603	Ciclev10012014m|PACid:20799211, Ciclev10012556m|PACid:20799074	evm.model.supercontig_85.82|PACid:16427521		Carubv10003217m|PACid:20907968	Cucsa.353890.1|PACid:16980168	orange1.1g044722m|PACid:18135711, orange1.1g018583m|PACid:18135709		Eucgr.A02444.1|PACid:23564374	mrna22647.1-v1.0-hybrid|PACid:27256683	Glyma19g32850.1|PACid:26326841, Glyma09g17404.1|PACid:26341473, Glyma03g29940.1|PACid:26336268, Glyma02g30800.1|PACid:26288574	Gorai.002G225400.1|PACid:26791723, Gorai.006G142000.1|PACid:26832277	Lus10023816|PACid:23160809	MDP0000179986|PACid:22628002, MDP0000280005|PACid:22672540, MDP0000253656|PACid:22672229, MDP0000184307|PACid:22635533	cassava4.1_023877m|PACid:17993711, cassava4.1_008485m|PACid:17979889	mgv1a008779m|PACid:17669414, mgv1a013035m|PACid:17694373			Medtr4g097840.1|PACid:23052779, Medtr7g093030.1|PACid:23022639		LOC_Os04g56990.1|PACid:24102459		ppa016067m|PACid:17645478, ppa022901m|PACid:17641517	Potri.006G191000.1|PACid:27006354, Potri.016G047900.1|PACid:27013887	Pavirv00046533m|PACid:23825518, Pavirv00068176m|PACid:23771705	Phvul.001G141600.1|PACid:27164114, Phvul.007G258700.1|PACid:27159133	28582.m000316|PACid:16801138, 28582.m000317|PACid:16801139	Sb06g031970.1|PACid:1974284	Si022099m|PACid:19702154	Solyc10g078720.1.1|PACid:27280359, Solyc10g080460.1.1|PACid:27280685	270428|PACid:15420260	PGSC0003DMP400040954|PACid:24410622, PGSC0003DMP400020261|PACid:24413143	Thecc1EG024880t1|PACid:27423360, Thecc1EG024878t1|PACid:27422511, Thecc1EG024886t1|PACid:27422216	Thhalv10013850m|PACid:20205333		GSVIVT01001376001|PACid:17817570, GSVIVT01001374001|PACid:17817568, GSVIVT01033528001|PACid:17839227, GSVIVT01033515001|PACid:17839216	GRMZM2G035370_T01|PACid:20848802, GRMZM2G124495_T01|PACid:20874485	(((MDP0000179986|PACid-22628002:0.56554,(mrna22647.1-v1.0-hybrid|PACid-27256683:0.18596,((MDP0000280005|PACid-22672540:0.11003,(MDP0000184307|PACid-22635533:0.02419,MDP0000253656|PACid-22672229:0.19770)0.999:0.13899)0.991:0.08146,(ppa022901m|PACid-17641517:0.02090,ppa016067m|PACid-17645478:0.00015)0.998:0.10433)0.601:0.02065)0.867:0.06851)0.992:0.15134,((Medtr4g097840.1|PACid-23052779:0.20252,(Ph…	Thecc1EG024878t1|PACid:27422511, Ciclev10012556m|PACid:20799074, orange1.1g044722m|PACid:18135711	PGSC0003DMP400040954|PACid:24410622, Solyc10g080460.1.1|PACid:27280685
MYB superfamily: MYB-related 23	Superset	No	Aquca_002_00029.1|PACid:22051737, Aquca_081_00025.1|PACid:22040105	486519|PACid:16041587	AT3G60460.1|PACid:19660476	Bradi5g17600.1|PACid:21824772	Bra003413|PACid:22700176, Bra007536|PACid:22714650	Ciclev10021345m|PACid:20808670	evm.model.supercontig_37.96|PACid:16418773		Carubv10019483m|PACid:20887511	Cucsa.094180.1|PACid:16957708, Cucsa.121070.1|PACid:16961260	orange1.1g038795m|PACid:18135841		Eucgr.E01581.1|PACid:23578281	mrna12261.1-v1.0-hybrid|PACid:27266249, mrna04800.1-v1.0-hybrid|PACid:27249537	Glyma07g14480.1|PACid:26350286, Glyma03g26830.2|PACid:26334293, Glyma12g37026.1|PACid:26292663, Glyma09g00371.1|PACid:26341213	Gorai.003G112700.1|PACid:26799485, Gorai.004G165400.1|PACid:26775937	Lus10009780|PACid:23175358	MDP0000237596|PACid:22662153, MDP0000319634|PACid:22672191, MDP0000552725|PACid:22622433	cassava4.1_022856m|PACid:17988836, cassava4.1_021857m|PACid:17985170	mgv1a012916m|PACid:17684251, mgv1a022833m|PACid:17681418			Medtr8g006470.1|PACid:23037339		LOC_Os04g46384.1|PACid:24103936	Pp1s16_281V6.1|PACid:18055668, Pp1s114_136V6.1|PACid:18037321	ppa020326m|PACid:17657860, ppa016603m|PACid:17665416	Potri.014G054700.1|PACid:27033074, Potri.002G140900.1|PACid:27020989	Pavirv00018278m|PACid:23805346, Pavirv00020433m|PACid:23806669, Pavirv00041069m|PACid:23766092, Pavirv00015512m|PACid:23758311	Phvul.010G053200.1|PACid:27140396, Phvul.011G215300.1|PACid:27152714	30174.m008784|PACid:16822429	Sb07g027160.1|PACid:1976857, Sb06g024510.1|PACid:1973389	Si012032m|PACid:19695356, Si015815m|PACid:19693100	Solyc10g019260.1.1|PACid:27281631, Solyc01g090530.1.1|PACid:27302503	80215|PACid:15403689, 59725|PACid:15412364	PGSC0003DMP400045170|PACid:24423218	Thecc1EG014872t1|PACid:27450119, Thecc1EG005653t1|PACid:27434988	Thhalv10006475m|PACid:20190357		GSVIVT01018234001|PACid:17828246	GRMZM2G046443_T01|PACid:20865582, GRMZM2G105137_T01|PACid:20843408, GRMZM2G311059_T01|PACid:20874999	(Eucgr.E01581.1|PACid-23578281:0.53121,(Cucsa.121070.1|PACid-16961260:0.60201,((ppa020326m|PACid-17657860:0.06360,((MDP0000237596|PACid-22662153:0.03823,MDP0000319634|PACid-22672191:0.10796)1.000:0.18325,(mrna04800.1-v1.0-hybrid|PACid-27249537:0.03123,mrna12261.1-v1.0-hybrid|PACid-27266249:0.04618)1.000:0.14482)0.605:0.02382)1.000:0.21340,(Medtr8g006470.1|PACid-23037339:0.27398,(Phvul.010G053200.…	Solyc01g090530.1.1|PACid:27302503, Si012032m|PACid:19695356, 30174.m008784|PACid:16822429, 59725|PACid:15412364, MDP0000319634|PACid:22672191, LOC_Os04g46384.1|PACid:24103936, Medtr8g006470.1|PACid:23037339, Thecc1EG005653t1|PACid:27434988, ppa020326m|PACid:17657860, GRMZM2G105137_T01|PACid:20843408, Potri.014G054700.1|PACid:27033074, Pp1s16_281V6.1|PACid:18055668, mrna12261.1-v1.0-hybrid|PACid:2…	Glyma09g00371.1|PACid:26341213, Cucsa.094180.1|PACid:16957708, Phvul.011G215300.1|PACid:27152714, Thecc1EG014872t1|PACid:27450119, Glyma12g37026.1|PACid:26292663, ppa016603m|PACid:17665416, Gorai.003G112700.1|PACid:26799485, MDP0000552725|PACid:22622433
MYB superfamily: MYB-related 24	Superset	No	Aquca_044_00135.1|PACid:22060385, Aquca_030_00287.1|PACid:22035898	477109|PACid:16057093	AT1G79430.2|PACid:19650045	Bradi3g05500.1|PACid:21829022, Bradi1g31837.1|PACid:21818056	Bra008411|PACid:22688229, Bra003611|PACid:22702324, Bra035118|PACid:22699588	Ciclev10005192m|PACid:20792238	evm.model.supercontig_32.94|PACid:16417478		Carubv10020551m|PACid:20906668	Cucsa.239950.1|PACid:16970851, Cucsa.118610.1|PACid:16960853	orange1.1g017478m|PACid:18133510		Eucgr.F04475.1|PACid:23585758	mrna19709.1-v1.0-hybrid|PACid:27274015	Glyma15g41740.1|PACid:26331621, Glyma15g29620.1|PACid:26332273, Glyma08g17400.1|PACid:26306956	Gorai.004G268700.1|PACid:26775375, Gorai.013G146200.1|PACid:26789604	Lus10001754|PACid:23159134, Lus10001844|PACid:23142384	MDP0000204956|PACid:22635558, MDP0000229587|PACid:22674427, MDP0000609912|PACid:22679972	cassava4.1_015224m|PACid:17964153, cassava4.1_022585m|PACid:17969220, cassava4.1_025222m|PACid:17964152	mgv1a008004m|PACid:17683722, mgv1a021351m|PACid:17672228					LOC_Os02g07770.1|PACid:24128838, LOC_Os06g45410.1|PACid:24140512		ppa007417m|PACid:17659063	Potri.010G174100.1|PACid:26982139, Potri.011G023600.1|PACid:27002323, Potri.008G081800.1|PACid:27038900	Pavirv00023031m|PACid:23792013, Pavirv00054679m|PACid:23807264, Pavirv00043518m|PACid:23781919, Pavirv00009562m|PACid:23765729	Phvul.011G179300.1|PACid:27150509, Phvul.005G047600.1|PACid:27150072	30017.m000317|PACid:16815692	Sb10g026550.1|PACid:1984626, Sb04g004930.1|PACid:1965475	Si006865m|PACid:19704254, Si017608m|PACid:19686575	Solyc12g017370.1.1|PACid:27307962	438638|PACid:15422621	PGSC0003DMP400017059|PACid:24380783	Thecc1EG002071t1|PACid:27433275, Thecc1EG033672t2|PACid:27445807	Thhalv10018760m|PACid:20191502		GSVIVT01036717001|PACid:17841575, GSVIVT01015900001|PACid:17826498	GRMZM2G081671_T01|PACid:20837938, GRMZM2G052544_T01|PACid:20878775	(((((((Sb04g004930.1|PACid-1965475:0.01731,GRMZM2G052544_T01|PACid-20878775:0.05459)0.989:0.04600,(Si017608m|PACid-19686575:0.04102,(Pavirv00023031m|PACid-23792013:0.02053,Pavirv00054679m|PACid-23807264:0.02623)0.909:0.02146)0.300:0.01308)0.888:0.03793,(LOC_Os02g07770.1|PACid-24128838:0.16466,Bradi3g05500.1|PACid-21829022:0.17376)0.680:0.02090)0.848:0.06329,(Bradi1g31837.1|PACid-21818056:0.17396,…	cassava4.1_022585m|PACid:17969220, Lus10001844|PACid:23142384, orange1.1g017478m|PACid:18133510, ppa007417m|PACid:17659063, Thhalv10018760m|PACid:20191502, Phvul.005G047600.1|PACid:27150072, Ciclev10005192m|PACid:20792238, PGSC0003DMP400017059|PACid:24380783, Glyma15g29620.1|PACid:26332273, Potri.008G081800.1|PACid:27038900, Thecc1EG033672t2|PACid:27445807, Bra035118|PACid:22699588, Pavirv0005467…	LOC_Os06g45410.1|PACid:24140512, Bradi1g31837.1|PACid:21818056, Pavirv00009562m|PACid:23765729, GRMZM2G081671_T01|PACid:20837938, Si006865m|PACid:19704254, Pavirv00043518m|PACid:23781919
MYB superfamily: MYB-related 25	Superset	No	Aquca_007_00503.1|PACid:22048831, Aquca_007_00504.1|PACid:22048241	471072|PACid:16045475	AT1G58220.1|PACid:19650517, AT1G09710.2|PACid:19656358	Bradi3g45450.1|PACid:21827849	Bra027882|PACid:22716996, Bra035457|PACid:22705179, Bra019998|PACid:22695290	Ciclev10000622m|PACid:20785591	evm.model.supercontig_21.26|PACid:16413535		Carubv10010985m|PACid:20891729, Carubv10019784m|PACid:20905673	Cucsa.311930.1|PACid:16976768, Cucsa.160570.1|PACid:16965369	orange1.1g007452m|PACid:18107881		Eucgr.F02154.1|PACid:23582931	mrna06883.1-v1.0-hybrid|PACid:27253197, mrna12179.1-v1.0-hybrid|PACid:27268517	Glyma06g10170.1|PACid:26299003, Glyma04g10185.1|PACid:26304300, Glyma02g37841.1|PACid:26290971	Gorai.002G139000.1|PACid:26794835	Lus10042871|PACid:23181973, Lus10028172|PACid:23166392	MDP0000311848|PACid:22627289, MDP0000506697|PACid:22650399, MDP0000262289|PACid:22623205	cassava4.1_004258m|PACid:17982022, cassava4.1_004108m|PACid:17980652	mgv1a004475m|PACid:17677420, mgv1a003972m|PACid:17697580			Medtr3g100180.1|PACid:23011009, Medtr5g090540.1|PACid:23032310		LOC_Os02g34630.1|PACid:24130220	Pp1s114_137V6.1|PACid:18037301	ppa1027142m|PACid:17665086, ppa002943m|PACid:17662101	Potri.002G106500.1|PACid:27022714	Pavirv00056823m|PACid:23810642, Pavirv00068906m|PACid:23798890	Phvul.009G036300.1|PACid:27148189, Phvul.008G182100.1|PACid:27156310	29908.m006268|PACid:16813081	Sb02g034880.1|PACid:1958851	Si016260m|PACid:19689729	Solyc04g076360.2.1|PACid:27278978, Solyc12g087970.1.1|PACid:27308883		PGSC0003DMP400016501|PACid:24384704, PGSC0003DMP400003662|PACid:24379150	Thecc1EG034516t1|PACid:27459217	Thhalv10024079m|PACid:20201474		GSVIVT01009184001|PACid:17821649	GRMZM2G119133_T01|PACid:20877502, GRMZM2G059167_T02|PACid:20859059	(GSVIVT01009184001|PACid-17821649:0.25864,(Gorai.002G139000.1|PACid-26794835:0.12332,Thecc1EG034516t1|PACid-27459217:0.09946)1.000:0.26711,(((Eucgr.F02154.1|PACid-23582931:0.41027,(Cucsa.160570.1|PACid-16965369:0.43560,Cucsa.311930.1|PACid-16976768:0.55383)0.849:0.08714)0.571:0.04214,(((mrna06883.1-v1.0-hybrid|PACid-27253197:0.28665,mrna12179.1-v1.0-hybrid|PACid-27268517:0.11158)0.997:0.35234,((M…	GSVIVT01009184001|PACid:17821649, Sb02g034880.1|PACid:1958851, 29908.m006268|PACid:16813081, Pavirv00056823m|PACid:23810642, LOC_Os02g34630.1|PACid:24130220, mgv1a004475m|PACid:17677420, Pp1s114_137V6.1|PACid:18037301, cassava4.1_004108m|PACid:17980652, Glyma06g10170.1|PACid:26299003, Lus10042871|PACid:23181973, Cucsa.160570.1|PACid:16965369, PGSC0003DMP400003662|PACid:24379150, AT1G58220.1|PACid…	Glyma02g37841.1|PACid:26290971, Phvul.008G182100.1|PACid:27156310
MYB superfamily: MYB-related 26	Superset	No					Bra009245|PACid:22694014	Ciclev10022991m|PACid:20810025	evm.model.supercontig_1961.1|PACid:16412328, evm.model.supercontig_43.122|PACid:16419932, evm.model.supercontig_29.114|PACid:16416138, evm.model.supercontig_18.16|PACid:16411304, evm.model.supercontig_111.24|PACid:16405847, evm.model.supercontig_1993.2|PACid:16412446		Carubv10010717m|PACid:20889703	Cucsa.148070.1|PACid:16964104	orange1.1g041165m|PACid:18111930			mrna34508.1-v1.0-hybrid|PACid:27268441, mrna24821.1-v1.0-hybrid|PACid:27275790	Glyma10g04250.1|PACid:26343946, Glyma19g24451.1|PACid:26327049, Glyma05g17994.1|PACid:26322282		Lus10030442|PACid:23140750, Lus10000008|PACid:23170262	MDP0000582174|PACid:22663526, MDP0000197417|PACid:22624070	cassava4.1_025437m|PACid:17989416, cassava4.1_027047m|PACid:17974101, cassava4.1_026263m|PACid:17974051, cassava4.1_028002m|PACid:17962397	mgv1a021457m|PACid:17674481, mgv1a017119m|PACid:17675896, mgv1a021981m|PACid:17679744, mgv11b021216m|PACid:17696952			Medtr5g007300.1|PACid:23029655				ppa021145m|PACid:17656629, ppa018086m|PACid:17663195				28448.m000355|PACid:16800847, 29889.m003258|PACid:16812205, 29739.m003608|PACid:16807388, 29706.m001288|PACid:16806301, 30005.m001298|PACid:16815530, 29656.m000479|PACid:16804939, 28161.m000225|PACid:16800109, 29680.m001686|PACid:16805519, 29005.m000265|PACid:16802159, 30027.m000837|PACid:16815930, 30225.m001697|PACid:16824186, 30076.m004682|PACid:16817291			Solyc01g009650.1.1|PACid:27302405	39481|PACid:15418103, 84195|PACid:15414947, 39516|PACid:15418734, 39499|PACid:15418127, 90153|PACid:15410331, 101484|PACid:15403219		Thecc1EG037380t1|PACid:27426615				GRMZM2G129872_T01|PACid:20865367, GRMZM2G014534_T01|PACid:20844738, GRMZM2G016020_T01|PACid:20866795	(Carubv10010717m|PACid-20889703:0.36304,(((Ciclev10022991m|PACid-20810025:0.14441,((Glyma10g04250.1|PACid-26343946:0.27081,30005.m001298|PACid-16815530:0.13860)0.994:0.53886,(cassava4.1_025437m|PACid-17989416:0.19835,29680.m001686|PACid-16805519:0.11726)0.889:0.19253)0.868:0.20009)0.637:0.11738,(ppa018086m|PACid-17663195:0.12789,Cucsa.148070.1|PACid-16964104:0.60108)0.631:0.08506)0.894:0.25182,((…	evm.model.supercontig_18.16|PACid:16411304, cassava4.1_028002m|PACid:17962397, 30076.m004682|PACid:16817291, GRMZM2G016020_T01|PACid:20866795, GRMZM2G129872_T01|PACid:20865367	39499|PACid:15418127, evm.model.supercontig_29.114|PACid:16416138, 29005.m000265|PACid:16802159	29680.m001686|PACid:16805519, cassava4.1_025437m|PACid:17989416
MYB superfamily: MYB-related 27	Superset	No	Aquca_005_00644.1|PACid:22024091	356449|PACid:16044915	AT5G45580.1|PACid:19670694	Bradi5g20520.1|PACid:21824273, Bradi3g52500.1|PACid:21827013	Bra025071|PACid:22695259	Ciclev10002089m|PACid:20785896			Carubv10027834m|PACid:20912113	Cucsa.149820.1|PACid:16964347	orange1.1g023210m|PACid:18092914		Eucgr.D02611.1|PACid:23576545	mrna13545.1-v1.0-hybrid|PACid:27267765	Glyma09g34461.1|PACid:26341012, Glyma01g01300.1|PACid:26325062	Gorai.004G180000.1|PACid:26772610, Gorai.008G221900.1|PACid:26816315	Lus10012142|PACid:23154967, Lus10010404|PACid:23154065	MDP0000920870|PACid:22637759, MDP0000123602|PACid:22665334	cassava4.1_016717m|PACid:17977354	mgv1a020694m|PACid:17670022, mgv1a021476m|PACid:17680457, mgv1a023476m|PACid:17675116, mgv1a012214m|PACid:17675805, mgv1a020416m|PACid:17692568			Medtr5g027440.1|PACid:23030184		LOC_Os04g51130.1|PACid:24103838, LOC_Os02g47190.1|PACid:24134787	Pp1s256_65V6.2|PACid:18051075	ppa009898m|PACid:17662022	Potri.001G133400.1|PACid:27047754, Potri.003G100100.1|PACid:26996446	Pavirv00060665m|PACid:23806091, Pavirv00023730m|PACid:23799178, Pavirv00039543m|PACid:23796552, Pavirv00037118m|PACid:23784717	Phvul.002G132500.1|PACid:27168220	29827.m002675|PACid:16810106	Sb06g027405.1|PACid:1973735, Sb04g030830.1|PACid:1967852	Si018049m|PACid:19687361, Si010794m|PACid:19693763	Solyc06g066180.2.1|PACid:27284807, Solyc08g076010.2.1|PACid:27304965		PGSC0003DMP400016412|PACid:24393354, PGSC0003DMP400035529|PACid:24397635	Thecc1EG016647t1|PACid:27450555	Thhalv10001175m|PACid:20202642		GSVIVT01022645001|PACid:17831410	GRMZM2G125704_T02|PACid:20842409, AC233960.1_FGT003|PACid:20882021	(((((Solyc08g076010.2.1|PACid-27304965:0.03197,PGSC0003DMP400016412|PACid-24393354:0.00979)0.992:0.20724,(Solyc06g066180.2.1|PACid-27284807:0.26488,PGSC0003DMP400035529|PACid-24397635:0.05964)0.997:0.19973)0.982:0.18351,((mgv1a021476m|PACid-17680457:0.21275,(mgv1a020694m|PACid-17670022:0.01439,mgv1a023476m|PACid-17675116:0.00962)0.866:0.02999)0.838:0.02110,(mgv1a012214m|PACid-17675805:0.00010,mgv…	cassava4.1_016717m|PACid:17977354, Si018049m|PACid:19687361, Cucsa.149820.1|PACid:16964347, mgv1a023476m|PACid:17675116, Pavirv00037118m|PACid:23784717, ppa009898m|PACid:17662022, MDP0000920870|PACid:22637759, Aquca_005_00644.1|PACid:22024091, Gorai.004G180000.1|PACid:26772610, mgv1a012214m|PACid:17675805, Solyc08g076010.2.1|PACid:27304965, LOC_Os02g47190.1|PACid:24134787, GSVIVT01022645001|PACid…	Pavirv00039543m|PACid:23796552, Si010794m|PACid:19693763, GRMZM2G125704_T02|PACid:20842409, Bradi5g20520.1|PACid:21824273, Sb06g027405.1|PACid:1973735
MYB superfamily: MYB-related 28	Superset	No				Bradi1g72300.1|PACid:21816084											Glyma14g38311.1|PACid:26286187, Glyma13g11174.1|PACid:26314521, Glyma13g11187.1|PACid:26317980, Glyma14g27770.1|PACid:26286597								Medtr5g027570.1|PACid:23035766						Pavirv00041504m|PACid:23819774, Pavirv00022079m|PACid:23777868, Pavirv00010349m|PACid:23817064, Pavirv00036914m|PACid:23769089, Pavirv00022081m|PACid:23777867, Pavirv00062292m|PACid:23807041, Pavirv00045510m|PACid:23780191, Pavirv00037136m|PACid:23790212, Pavirv00064015m|PACid:23763056, Pavirv00037138m|PACid:23790214, Pavirv00037137m|PACid:23790217	Phvul.003G267300.1|PACid:27142579		Sb01g029290.1|PACid:1952604, Sb09g003350.1|PACid:1979714, Sb09g003300.1|PACid:1979709, Sb09g003310.1|PACid:1979710, Sb10g009580.1|PACid:1983339, Sb09g003290.1|PACid:1979708, Sb10g007420.1|PACid:1983063, Sb09g003360.1|PACid:1979715, Sb09g003390.1|PACid:1979720, Sb10g004995.1|PACid:1982763, Sb10g005020.1|PACid:1982766, Sb10g009660.1|PACid:1983354, Sb10g009650.1|PACid:1983352, Sb10g006570.1|PACid:19…	Si007889m|PACid:19703850, Si008720m|PACid:19703875, Si007022m|PACid:19703589, Si032375m|PACid:19711014, Si032599m|PACid:19710116, Si032172m|PACid:19712514, Si007873m|PACid:19704794, Si025176m|PACid:19699828, Si023710m|PACid:19697944, Si015542m|PACid:19693168			PGSC0003DMP400058566|PACid:24426545					AC232321.1_FGT008|PACid:20857616, GRMZM2G111306_T01|PACid:20850051, GRMZM2G422083_T01|PACid:20875395, GRMZM2G030403_T01|PACid:20875430, GRMZM2G402156_T01|PACid:20838929, AC199820.4_FGT006|PACid:20847366, GRMZM2G121111_T01|PACid:20874081	((Si032375m|PACid-19711014:0.41399,(Si007022m|PACid-19703589:0.20934,((Si007889m|PACid-19703850:0.13948,(Pavirv00036914m|PACid-23769089:0.06246,Pavirv00062292m|PACid-23807041:0.07711)0.997:0.08274)0.894:0.02839,(Si008720m|PACid-19703875:0.17276,Pavirv00064015m|PACid-23763056:0.30861)0.387:0.02828)0.621:0.03428)1.000:0.15833)0.359:0.04446,((((Sb10g009580.1|PACid-1983339:0.08478,Sb10g009650.1|PACid…	Si007873m|PACid:19704794, Pavirv00045510m|PACid:23780191, GRMZM2G402156_T01|PACid:20838929, Sb01g029290.1|PACid:1952604, Sb10g009580.1|PACid:1983339, Sb10g009660.1|PACid:1983354, Sb10g009650.1|PACid:1983352, Sb10g005020.1|PACid:1982766, Sb10g007420.1|PACid:1983063, Pavirv00041504m|PACid:23819774	Pavirv00036914m|PACid:23769089, Pavirv00062292m|PACid:23807041, Bradi1g72300.1|PACid:21816084, Si007889m|PACid:19703850	GRMZM2G111306_T01|PACid:20850051, Sb09g003390.1|PACid:1979720
MYB superfamily: MYB-related 29	Superset	No	Aquca_005_00060.1|PACid:22023492, Aquca_005_00061.1|PACid:22024063, Aquca_012_00145.1|PACid:22037386					Ciclev10017220m|PACid:20818702					orange1.1g037175m|PACid:18094612		Eucgr.K00803.1|PACid:23602268, Eucgr.D01323.1|PACid:23575082, Eucgr.A01720.1|PACid:23563504	mrna23919.1-v1.0-hybrid|PACid:27261226	Glyma12g32130.3|PACid:26293368, Glyma06g45941.1|PACid:26301349, Glyma12g10790.1|PACid:26292727	Gorai.002G083400.1|PACid:26793289, Gorai.008G172400.1|PACid:26818665, Gorai.010G253000.1|PACid:26758105, Gorai.010G252300.1|PACid:26759644	Lus10007643|PACid:23140281, Lus10018366|PACid:23162197	MDP0000270078|PACid:22666497, MDP0000216918|PACid:22669535, MDP0000387366|PACid:22641907, MDP0000499190|PACid:22662336	cassava4.1_026343m|PACid:17991483, cassava4.1_020656m|PACid:17964004, cassava4.1_020639m|PACid:17992898, cassava4.1_020418m|PACid:17972151	mgv1a015917m|PACid:17696141, mgv1a017357m|PACid:17691145			Medtr2g088730.1|PACid:23014271				ppa014728m|PACid:17648071, ppa023926m|PACid:17648079	Potri.017G037000.1|PACid:26984593, Potri.004G015100.1|PACid:26991711, Potri.007G122800.1|PACid:27015593, Potri.011G026300.1|PACid:27001369, Potri.004G021300.1|PACid:26989238		Phvul.011G105600.1|PACid:27151226, Phvul.005G114100.1|PACid:27149743	30086.m000210|PACid:16817494, 29842.m003592|PACid:16810724, 29842.m003644|PACid:16810775			Solyc07g052490.2.1|PACid:27294468			Thecc1EG030224t1|PACid:27437636, Thecc1EG030163t1|PACid:27440380, Thecc1EG011327t1|PACid:27463334, Thecc1EG046858t1|PACid:27444425			GSVIVT01012725001|PACid:17824228, GSVIVT01012633001|PACid:17824159, GSVIVT01030609001|PACid:17837081		((((((Lus10007643|PACid-23140281:0.09687,Lus10018366|PACid-23162197:0.02992)1.000:0.97760,((MDP0000270078|PACid-22666497:0.00014,(MDP0000499190|PACid-22662336:0.01306,ppa023926m|PACid-17648079:0.10579)0.645:0.04512)0.983:0.14279,(Gorai.002G083400.1|PACid-26793289:0.07779,Thecc1EG046858t1|PACid-27444425:0.02400)0.987:0.16040)0.028:0.01122)0.717:0.04483,GSVIVT01012633001|PACid-17824159:0.09250)0.74…	cassava4.1_020639m|PACid:17992898, Eucgr.A01720.1|PACid:23563504, 29842.m003644|PACid:16810775, mrna23919.1-v1.0-hybrid|PACid:27261226, Aquca_005_00061.1|PACid:22024063, mgv1a015917m|PACid:17696141, Ciclev10017220m|PACid:20818702, cassava4.1_026343m|PACid:17991483, cassava4.1_020656m|PACid:17964004, ppa023926m|PACid:17648079, Potri.004G021300.1|PACid:26989238, mgv1a017357m|PACid:17691145, Potri.0…
MYB superfamily: MYB-related 30	Superset	No	Aquca_001_00694.1|PACid:22044118	904629|PACid:16041419	AT2G03500.1|PACid:19638984	Bradi2g04810.1|PACid:21807163	Bra026548|PACid:22688029, Bra025115|PACid:22696472	Ciclev10008096m|PACid:20795641	evm.model.supercontig_127.55|PACid:16407420		Carubv10017308m|PACid:20887957	Cucsa.082250.1|PACid:16956353, Cucsa.116140.1|PACid:16960514	orange1.1g011048m|PACid:18096814		Eucgr.C04155.1|PACid:23573538	mrna30953.1-v1.0-hybrid|PACid:27244146	Glyma17g12720.1|PACid:26310962, Glyma05g08150.1|PACid:26320900, Glyma06g23902.1|PACid:26302600, Glyma04g21680.1|PACid:26304771	Gorai.009G022100.1|PACid:26765893, Gorai.001G002800.1|PACid:26824283, Gorai.010G067300.1|PACid:26759160	Lus10019452|PACid:23181544, Lus10043304|PACid:23167988	MDP0000128135|PACid:22631708, MDP0000231315|PACid:22623212	cassava4.1_028489m|PACid:17980347, cassava4.1_007257m|PACid:17984893	mgv1a005248m|PACid:17680730			Medtr4g113140.1|PACid:23052992		LOC_Os01g08160.1|PACid:24115894	Pp1s83_100V6.1|PACid:18073527, Pp1s24_189V6.1|PACid:18052509, Pp1s166_107V6.1|PACid:18052531	ppa016044m|PACid:17653940	Potri.006G155200.1|PACid:27007659, Potri.018G074200.1|PACid:27010221	Pavirv00053302m|PACid:23795015, Pavirv00064691m|PACid:23775936	Phvul.009G199700.1|PACid:27147676, Phvul.003G159800.1|PACid:27142365	29807.m000474|PACid:16809317	Sb03g004090.1|PACid:1960491	Si001230m|PACid:19678798	Solyc12g006800.1.1|PACid:27307504	402040|PACid:15423493		Thecc1EG037970t1|PACid:27431005	Thhalv10004257m|PACid:20199040		GSVIVT01015462001|PACid:17826222	GRMZM2G348238_T01|PACid:20826637	(((Aquca_001_00694.1|PACid-22044118:0.25310,(Solyc12g006800.1.1|PACid-27307504:0.34288,GSVIVT01015462001|PACid-17826222:0.12307)0.342:0.01190)0.938:0.03386,((Cucsa.116140.1|PACid-16960514:0.32024,(((Bra026548|PACid-22688029:0.07503,((Carubv10017308m|PACid-20887957:0.03505,(904629|PACid-16041419:0.01815,AT2G03500.1|PACid-19638984:0.02590)0.907:0.00989)0.990:0.02941,(Bra025115|PACid-22696472:0.0515…	Lus10043304|PACid:23167988, Gorai.001G002800.1|PACid:26824283, Bra025115|PACid:22696472, Gorai.009G022100.1|PACid:26765893, Pavirv00064691m|PACid:23775936, Carubv10017308m|PACid:20887957, Solyc12g006800.1.1|PACid:27307504, Potri.018G074200.1|PACid:27010221, Glyma05g08150.1|PACid:26320900, Cucsa.082250.1|PACid:16956353, Pp1s24_189V6.1|PACid:18052509, Ciclev10008096m|PACid:20795641, Phvul.009G19970…
MYB superfamily: MYB-related 31	Superset	No	Aquca_002_00628.1|PACid:22052534	476093|PACid:16050300	AT1G69580.2|PACid:19649832	Bradi3g36710.1|PACid:21828307	Bra003993|PACid:22699259, Bra016289|PACid:22721320, Bra004397|PACid:22699503, Bra007867|PACid:22691531	Ciclev10031937m|PACid:20805771	evm.model.supercontig_128.40|PACid:16407465		Carubv10020610m|PACid:20906819	Cucsa.189550.1|PACid:16967887	orange1.1g017978m|PACid:18102854		Eucgr.G02494.1|PACid:23588128		Glyma01g05920.2|PACid:26325415, Glyma07g35700.1|PACid:26349888, Glyma02g12070.1|PACid:26290287, Glyma20g04630.1|PACid:26337931	Gorai.012G187000.1|PACid:26825927, Gorai.005G141900.1|PACid:26804879, Gorai.013G086300.1|PACid:26788187	Lus10037169|PACid:23152606, Lus10036758|PACid:23171170	MDP0000320628|PACid:22657597, MDP0000124053|PACid:22654475	cassava4.1_010425m|PACid:17965177, cassava4.1_010522m|PACid:17965337	mgv1a010781m|PACid:17691470, mgv1a009784m|PACid:17690671			Medtr5g041350.1|PACid:23029086, Medtr4g081710.1|PACid:23046787		LOC_Os08g33750.1|PACid:24101136		ppa006561m|PACid:17663971	Potri.008G087600.1|PACid:27038786, Potri.010G167900.1|PACid:26978324	Pavirv00014344m|PACid:23813094, Pavirv00024430m|PACid:23810608	Phvul.002G170700.1|PACid:27169118, Phvul.002G084100.1|PACid:27168850	29813.m001501|PACid:16809461	Sb07g021290.1|PACid:1976120	Si014218m|PACid:19691718	Solyc05g007890.2.1|PACid:27298297		PGSC0003DMP400032101|PACid:24386689	Thecc1EG011693t1|PACid:27464299	Thhalv10018902m|PACid:20191479, Thhalv10008235m|PACid:20186578		GSVIVT01019971001|PACid:17829492	GRMZM2G117193_T03|PACid:20863927	((((GSVIVT01019971001|PACid-17829492:0.17408,((Solyc05g007890.2.1|PACid-27298297:0.01895,PGSC0003DMP400032101|PACid-24386689:0.03612)1.000:0.46252,(mgv1a009784m|PACid-17690671:0.28789,mgv1a010781m|PACid-17691470:0.27510)0.997:0.20091)0.932:0.11001)0.090:0.01822,((Medtr5g041350.1|PACid-23029086:0.24038,(Phvul.002G084100.1|PACid-27168850:0.05924,(Glyma02g12070.1|PACid-26290287:0.02770,Glyma01g05920…	Medtr4g081710.1|PACid:23046787, Medtr5g041350.1|PACid:23029086, Carubv10020610m|PACid:20906819, MDP0000320628|PACid:22657597, Solyc05g007890.2.1|PACid:27298297, AT1G69580.2|PACid:19649832, Glyma07g35700.1|PACid:26349888, cassava4.1_010425m|PACid:17965177, GSVIVT01019971001|PACid:17829492, evm.model.supercontig_128.40|PACid:16407465, Glyma01g05920.2|PACid:26325415, Gorai.012G187000.1|PACid:2682592…	Pavirv00024430m|PACid:23810608, GRMZM2G117193_T03|PACid:20863927, LOC_Os08g33750.1|PACid:24101136, Si014218m|PACid:19691718, Bradi3g36710.1|PACid:21828307, Sb07g021290.1|PACid:1976120, Pavirv00014344m|PACid:23813094	Thhalv10008235m|PACid:20186578, Bra016289|PACid:22721320
MYB superfamily: MYB-related 32	Neither subset nor superset	No	Aquca_044_00072.1|PACid:22060481	493070|PACid:16050615	AT4G18020.1|PACid:19643993		Bra013278|PACid:22702708, Bra012623|PACid:22711055, Bra013277|PACid:22706009	Ciclev10031120m|PACid:20805432	evm.model.supercontig_6.428|PACid:16423629		Carubv10004540m|PACid:20897050	Cucsa.321580.1|PACid:16977521, Cucsa.313480.1|PACid:16977009	orange1.1g008254m|PACid:18104590		Eucgr.E00308.1|PACid:23577010	mrna10484.1-v1.0-hybrid|PACid:27268339	Glyma11g04441.1|PACid:26295689, Glyma05g06070.2|PACid:26322688, Glyma01g40900.4|PACid:26323815, Glyma17g16360.1|PACid:26310969	Gorai.003G180100.1|PACid:26800891, Gorai.008G228800.1|PACid:26815425, Gorai.004G188300.1|PACid:26772924	Lus10030938|PACid:23166826, Lus10011044|PACid:23148665, Lus10003013|PACid:23176155, Lus10040109|PACid:23173982	MDP0000248863|PACid:22641430, MDP0000237396|PACid:22623232	cassava4.1_004905m|PACid:17970700, cassava4.1_004881m|PACid:17967995				Medtr5g014040.1|PACid:23029563		LOC_Os04g28120.1|PACid:24104889		ppa004161m|PACid:17643877	Potri.001G146200.1|PACid:27045689, Potri.003G087700.1|PACid:26999253		Phvul.005G092900.1|PACid:27149690, Phvul.003G228600.1|PACid:27141818, Phvul.002G004800.1|PACid:27170431, Phvul.003G068200.1|PACid:27143144	30054.m000786|PACid:16816119			Solyc08g077230.2.1|PACid:27304892, Solyc06g061030.2.1|PACid:27283518		PGSC0003DMP400041887|PACid:24392816, PGSC0003DMP400046203|PACid:24397182	Thecc1EG015780t1|PACid:27449925	Thhalv10024919m|PACid:20195144		GSVIVT01013234001|PACid:17824552		(((evm.model.supercontig_6.428|PACid-16423629:0.32320,(Gorai.003G180100.1|PACid-26800891:0.17349,(Thecc1EG015780t1|PACid-27449925:0.06945,(Gorai.008G228800.1|PACid-26815425:0.11207,Gorai.004G188300.1|PACid-26772924:0.10621)0.424:0.00915)0.433:0.01775)1.000:0.09749)0.912:0.03357,((30054.m000786|PACid-16816119:0.11264,(cassava4.1_004881m|PACid-17967995:0.11971,cassava4.1_004905m|PACid-17970700:0.11…	N/A
MYB superfamily: MYB-related 33	Neither subset nor superset	No		478672|PACid:16062487	AT3G13040.1|PACid:19658640	Bradi1g34470.4|PACid:21820965, Bradi3g03538.2|PACid:21829956	Bra039364|PACid:22694730, Bra038033|PACid:22697124, Bra001484|PACid:22709018	Ciclev10030185m|PACid:20813458	evm.model.supercontig_10.14|PACid:16404493		Carubv10013698m|PACid:20897549		orange1.1g011006m|PACid:18111622		Eucgr.F04055.1|PACid:23585298	mrna05518.1-v1.0-hybrid|PACid:27260453		Gorai.011G001500.1|PACid:26810945, Gorai.009G120900.1|PACid:26771451	Lus10037296|PACid:23152367, Lus10035705|PACid:23147387	MDP0000262255|PACid:22654311, MDP0000142146|PACid:22634071, MDP0000814667|PACid:22649917, MDP0000182154|PACid:22647719	cassava4.1_006556m|PACid:17976973						LOC_Os06g49040.1|PACid:24139813, LOC_Os02g04640.1|PACid:24132129		ppa005159m|PACid:17645829	Potri.014G000700.1|PACid:27035279, Potri.007G003200.1|PACid:27014486	Pavirv00035184m|PACid:23771529, Pavirv00003464m|PACid:23778300, Pavirv00027955m|PACid:23807406, Pavirv00042332m|PACid:23796893, Pavirv00042893m|PACid:23806183		30169.m006598|PACid:16821397	Sb04g003140.1|PACid:1965247, Sb10g029200.1|PACid:1984971	Si006354m|PACid:19703749, Si017191m|PACid:19689014				Thecc1EG027630t1|PACid:27440275	Thhalv10020738m|PACid:20182215		GSVIVT01029458001|PACid:17836273	GRMZM2G083472_T01|PACid:20876149, GRMZM2G010920_T01|PACid:20882176	(GSVIVT01029458001|PACid-17836273:0.21952,(((Potri.007G003200.1|PACid-27014486:0.08459,Potri.014G000700.1|PACid-27035279:0.08717)1.000:0.09451,(cassava4.1_006556m|PACid-17976973:0.16201,30169.m006598|PACid-16821397:0.25712)0.942:0.04162)0.997:0.08040,((evm.model.supercontig_10.14|PACid-16404493:0.26655,(Gorai.011G001500.1|PACid-26810945:0.19346,(Gorai.009G120900.1|PACid-26771451:0.16137,Thecc1EG0…	N/A
MYB superfamily: MYB-related 34	Superset	No				Bradi2g45780.1|PACid:21807240, Bradi2g45770.1|PACid:21806090, Bradi2g16120.1|PACid:21808387									Eucgr.I02442.1|PACid:23597215												LOC_Os07g26150.1|PACid:24113285, LOC_Os01g47370.1|PACid:24120647, LOC_Os05g49240.1|PACid:24151107				Pavirv00003507m|PACid:23779435, Pavirv00029177m|PACid:23778271, Pavirv00016914m|PACid:23757650, Pavirv00065710m|PACid:23770421, Pavirv00032151m|PACid:23774281			Sb03g030330.1|PACid:1962750, Sb09g028790.1|PACid:1981886	Si003539m|PACid:19674478, Si003541m|PACid:19674728, Si024486m|PACid:19702475								GRMZM2G049378_T01|PACid:20849811, GRMZM2G158117_T01|PACid:20849694, GRMZM2G121753_T01|PACid:20831070, GRMZM2G117497_T01|PACid:20824574	((Eucgr.I02442.1|PACid-23597215:0.85844,(Bradi2g45770.1|PACid-21806090:0.04690,Bradi2g45780.1|PACid-21807240:0.06519)0.758:0.04577)0.883:0.11093,((LOC_Os07g26150.1|PACid-24113285:0.11734,LOC_Os01g47370.1|PACid-24120647:0.04340)0.961:0.12369,((Pavirv00065710m|PACid-23770421:0.03336,Pavirv00029177m|PACid-23778271:0.02902)0.974:0.10681,(Si003539m|PACid-19674478:0.0,Si003541m|PACid-19674728:0.0):0.07…	GRMZM2G049378_T01|PACid:20849811, LOC_Os01g47370.1|PACid:24120647, Pavirv00065710m|PACid:23770421, Bradi2g45780.1|PACid:21807240, Sb03g030330.1|PACid:1962750, Pavirv00029177m|PACid:23778271, Si003541m|PACid:19674728, GRMZM2G121753_T01|PACid:20831070, Bradi2g45770.1|PACid:21806090, Si003539m|PACid:19674478, LOC_Os07g26150.1|PACid:24113285
MYB superfamily: MYB-related 35	Superset	No																																		Solyc10g050420.1.1|PACid:27280978, Solyc04g051080.1.1|PACid:27277201, Solyc03g083340.1.1|PACid:27290699, Solyc09g010340.1.1|PACid:27311161, Solyc07g009110.1.1|PACid:27294205, Solyc11g019990.1.1|PACid:27296671		PGSC0003DMP400069435|PACid:24413441, PGSC0003DMP400066385|PACid:24419460, PGSC0003DMP400008633|PACid:24396289, PGSC0003DMP400067945|PACid:24399720, PGSC0003DMP400056813|PACid:24381828, PGSC0003DMP400060033|PACid:24426035, PGSC0003DMP400058119|PACid:24419830, PGSC0003DMP400057992|PACid:24417123, PGSC0003DMP400061989|PACid:24403718, PGSC0003DMP400068969|PACid:24422115, PGSC0003DMP400057536|PACid:24…						(((PGSC0003DMP400008633|PACid-24396289:0.28558,(Solyc10g050420.1.1|PACid-27280978:0.12166,PGSC0003DMP400069435|PACid-24413441:0.06721)1.000:0.20937)0.996:0.09290,(PGSC0003DMP400066080|PACid-24378748:0.47085,((Solyc07g009110.1.1|PACid-27294205:0.17232,PGSC0003DMP400057992|PACid-24417123:0.10675)1.000:0.54600,(((PGSC0003DMP400058119|PACid-24419830:0.07953,PGSC0003DMP400057536|PACid-24424230:0.11935…	PGSC0003DMP400057992|PACid:24417123, Solyc07g009110.1.1|PACid:27294205	Solyc11g019990.1.1|PACid:27296671, PGSC0003DMP400060033|PACid:24426035	Solyc09g010340.1.1|PACid:27311161, PGSC0003DMP400067945|PACid:24399720
MYB superfamily: MYB-related 36	Identical	No						Ciclev10019943m|PACid:20811620	evm.model.supercontig_1680.1|PACid:16410520, evm.TU.contig_45270.1|PACid:16432153, evm.TU.contig_25091.1|PACid:16429388, evm.TU.contig_25091.4|PACid:16429391, evm.TU.contig_40576.1|PACid:16431506, evm.model.supercontig_661.1|PACid:16424670			Cucsa.363120.1|PACid:16981029	orange1.1g038156m|PACid:18137695					Gorai.008G116600.1|PACid:26812922		MDP0000304202|PACid:22643550	cassava4.1_028820m|PACid:17963242								ppa020007m|PACid:17654422	Potri.014G077200.1|PACid:27033588, Potri.002G152900.1|PACid:27019947			30174.m008957|PACid:16822600						Thecc1EG005431t1|PACid:27433325					(Cucsa.363120.1|PACid-16981029:0.87489,(MDP0000304202|PACid-22643550:0.26866,ppa020007m|PACid-17654422:0.14832)0.999:0.28673,((((Potri.002G152900.1|PACid-27019947:0.11794,Potri.014G077200.1|PACid-27033588:0.09488)1.000:0.34007,(cassava4.1_028820m|PACid-17963242:0.26005,30174.m008957|PACid-16822600:0.24460)0.974:0.12489)0.995:0.15138,((Ciclev10019943m|PACid-20811620:0.00405,orange1.1g038156m|PACid…	N/A
MYB superfamily: MYB-related 37	Subset	No				Bradi2g07677.1|PACid:21808109, Bradi2g31887.1|PACid:21804996																					LOC_Os01g12860.1|PACid:24118837, LOC_Os12g13570.1|PACid:24146216				Pavirv00068840m|PACid:23774612, Pavirv00052174m|PACid:23804514, Pavirv00036984m|PACid:23785721, Pavirv00037494m|PACid:23778333			Sb09g007380.1|PACid:1980212, Sb03g000930.1|PACid:1960099	Si000349m|PACid:19675025, Si021218m|PACid:19699128								GRMZM2G470307_T01|PACid:20827516, GRMZM2G531738_T01|PACid:20822895	(Pavirv00068840m|PACid-23774612:0.03681,Pavirv00036984m|PACid-23785721:0.02657,(Si000349m|PACid-19675025:0.05759,(((Bradi2g31887.1|PACid-21804996:0.25358,((Sb09g007380.1|PACid-1980212:0.05462,GRMZM2G531738_T01|PACid-20822895:0.12074)0.996:0.04926,(Si021218m|PACid-19699128:0.07073,(Pavirv00037494m|PACid-23778333:0.03435,Pavirv00052174m|PACid-23804514:0.03868)1.000:0.04399)0.946:0.02440)1.000:0.213…	N/A
MYB superfamily: MYB-related 38	Neither subset nor superset	No							evm.model.supercontig_6.354|PACid:16423547																											Solyc09g007600.1.1|PACid:27309820, Solyc09g007580.1.1|PACid:27310811, Solyc09g007570.1.1|PACid:27310977, Solyc11g017360.1.1|PACid:27296471		PGSC0003DMP400003132|PACid:24398882, PGSC0003DMP400003135|PACid:24398904, PGSC0003DMP400063334|PACid:24401788, PGSC0003DMP400016305|PACid:24408511, PGSC0003DMP400060123|PACid:24400115, PGSC0003DMP400067268|PACid:24407264, PGSC0003DMP400003134|PACid:24401106, PGSC0003DMP400023891|PACid:24387693, PGSC0003DMP400011009|PACid:24412370						(((Solyc09g007570.1.1|PACid-27310977:0.26232,PGSC0003DMP400003132|PACid-24398882:0.04573)0.985:0.09900,(PGSC0003DMP400067268|PACid-24407264:0.25925,(Solyc11g017360.1.1|PACid-27296471:0.34829,PGSC0003DMP400016305|PACid-24408511:0.06074)0.700:0.05026)0.993:0.20382)0.765:0.02694,(PGSC0003DMP400011009|PACid-24412370:0.14563,(PGSC0003DMP400003134|PACid-24401106:0.03410,((PGSC0003DMP400060123|PACid-244…	N/A
MYB superfamily: MYB-related 39	Superset	No				Bradi3g32170.1|PACid:21832861																					LOC_Os10g35660.1|PACid:24096033				Pavirv00007600m|PACid:23792774, Pavirv00015461m|PACid:23789194, Pavirv00025370m|PACid:23774690, Pavirv00001607m|PACid:23765765			Sb01g018060.1|PACid:1951489	Si037244m|PACid:19679526								GRMZM2G392823_T01|PACid:20882468	((Si037244m|PACid-19679526:0.08927,((Sb01g018060.1|PACid-1951489:0.07019,GRMZM2G392823_T01|PACid-20882468:0.14699)0.962:0.06983,(Bradi3g32170.1|PACid-21832861:0.43971,LOC_Os10g35660.1|PACid-24096033:0.39808)0.904:0.10691)0.972:0.08125)0.980:0.07046,(Pavirv00001607m|PACid-23765765:0.00562,Pavirv00025370m|PACid-23774690:0.00015)0.975:0.04293,(Pavirv00015461m|PACid-23789194:0.05121,Pavirv00007600m|P…	Pavirv00015461m|PACid:23789194, Sb01g018060.1|PACid:1951489, GRMZM2G392823_T01|PACid:20882468, Si037244m|PACid:19679526, Pavirv00001607m|PACid:23765765, Pavirv00007600m|PACid:23792774, LOC_Os10g35660.1|PACid:24096033
MYB superfamily: MYB-related 40	Subset	No				Bradi2g21880.2|PACid:21802886																					LOC_Os05g40960.1|PACid:24151890				Pavirv00010638m|PACid:23802042, Pavirv00022754m|PACid:23778493			Sb09g023830.1|PACid:1981299	Si022265m|PACid:19701712								GRMZM2G701218_T01|PACid:20824967, AC234155.1_FGT002|PACid:20850787	(AC234155.1_FGT002|PACid-20850787:0.04667,((Bradi2g21880.2|PACid-21802886:0.10384,LOC_Os05g40960.1|PACid-24151890:0.10121)1.000:0.07091,(Si022265m|PACid-19701712:0.03747,(Pavirv00022754m|PACid-23778493:0.01139,Pavirv00010638m|PACid-23802042:0.01952)0.947:0.01777)0.959:0.02125)0.994:0.03498,(Sb09g023830.1|PACid-1981299:0.00504,GRMZM2G701218_T01|PACid-20824967:0.04195)0.833:0.00706);	N/A
MYB superfamily: MYB-related 41	Subset	No				Bradi1g39180.1|PACid:21817379																					LOC_Os06g35140.1|PACid:24143063				Pavirv00045504m|PACid:23824200, Pavirv00009744m|PACid:23805529			Sb10g021360.1|PACid:1983979	Si006312m|PACid:19703876								AC219020.4_FGT002|PACid:20822041, GRMZM2G333083_T01|PACid:20838302	(Sb10g021360.1|PACid-1983979:0.09114,GRMZM2G333083_T01|PACid-20838302:0.15251,(AC219020.4_FGT002|PACid-20822041:0.16630,((Bradi1g39180.1|PACid-21817379:0.44411,LOC_Os06g35140.1|PACid-24143063:0.23349)0.940:0.07220,(Si006312m|PACid-19703876:0.06342,(Pavirv00009744m|PACid-23805529:0.03456,Pavirv00045504m|PACid-23824200:0.06514)0.982:0.03397)0.848:0.03033)1.000:0.12791)0.538:0.01339);	N/A
MYB superfamily: MYB-related 42	Neither subset nor superset	No				Bradi4g30890.1|PACid:21810367																											29278.m000136|PACid:16802604, 29589.m001239|PACid:16803280, 30170.m013654|PACid:16821503, 30078.m002282|PACid:16817393	Sb04g035300.1|PACid:1968389				PGSC0003DMP400014291|PACid:24409147						(30078.m002282|PACid-16817393:0.23738,(30170.m013654|PACid-16821503:0.12674,(Bradi4g30890.1|PACid-21810367:0.70750,Sb04g035300.1|PACid-1968389:0.04602)0.922:0.35376)0.676:0.15325,(29278.m000136|PACid-16802604:0.91375,(29589.m001239|PACid-16803280:0.00014,PGSC0003DMP400014291|PACid-24409147:0.75785)0.555:0.08413)0.457:0.12828);	N/A
MYB superfamily: MYB-related 43	Identical	No				Bradi3g17170.1|PACid:21827193																					LOC_Os08g05510.1|PACid:24098581				Pavirv00050412m|PACid:23775136			Sb07g003330.1|PACid:1974974	Si014031m|PACid:19691883								GRMZM2G157306_T02|PACid:20859862, GRMZM2G108892_T01|PACid:20875449	(GRMZM2G157306_T02|PACid-20859862:0.05378,GRMZM2G108892_T01|PACid-20875449:0.05737,(Sb07g003330.1|PACid-1974974:0.01033,((Bradi3g17170.1|PACid-21827193:0.14668,LOC_Os08g05510.1|PACid-24098581:0.19318)0.995:0.10891,(Pavirv00050412m|PACid-23775136:0.06392,Si014031m|PACid-19691883:0.04018)0.979:0.04330)0.960:0.03357)0.463:0.00863);	N/A
MYB superfamily: MYB-related 44	Superset	No															Glyma04g39975.1|PACid:26305447, Glyma09g32895.1|PACid:26343220, Glyma06g14875.1|PACid:26300933								Medtr8g072990.1|PACid:23037198, Medtr8g073090.1|PACid:23038578, Medtr8g073050.1|PACid:23039725							Phvul.003G271700.1|PACid:27144656												(Glyma09g32895.1|PACid-26343220:0.17610,Phvul.003G271700.1|PACid-27144656:0.76404,((Glyma06g14875.1|PACid-26300933:0.02432,Glyma04g39975.1|PACid-26305447:0.05162)0.995:0.19683,(Medtr8g072990.1|PACid-23037198:0.39522,(Medtr8g073090.1|PACid-23038578:0.71203,Medtr8g073050.1|PACid-23039725:0.08202)0.902:0.17279)0.999:0.39053)0.996:0.29296);	Phvul.003G271700.1|PACid:27144656, Glyma09g32895.1|PACid:26343220, Medtr8g072990.1|PACid:23037198, Glyma06g14875.1|PACid:26300933, Medtr8g073050.1|PACid:23039725, Glyma04g39975.1|PACid:26305447
MYB superfamily: MYB-related 45	Superset	No																Gorai.004G023100.1|PACid:26777379	Lus10028102|PACid:23181168, Lus10040569|PACid:23157617, Lus10040583|PACid:23157673		cassava4.1_034089m|PACid:17968067									Potri.018G151400.1|PACid:27010207									Thecc1EG039819t1|PACid:27428989					(Potri.018G151400.1|PACid-27010207:0.53412,(Lus10028102|PACid-23181168:0.05928,(Lus10040569|PACid-23157617:0.00014,Lus10040583|PACid-23157673:0.00015)0.807:0.03031)1.000:0.63387,(cassava4.1_034089m|PACid-17968067:0.32327,(Gorai.004G023100.1|PACid-26777379:0.38983,Thecc1EG039819t1|PACid-27428989:0.35544)1.000:0.66652)0.516:0.07150);	Gorai.004G023100.1|PACid:26777379, Thecc1EG039819t1|PACid:27428989
MYB superfamily: MYB-related 46	Superset	No																													Pavirv00033649m|PACid:23780484, Pavirv00030244m|PACid:23814201, Pavirv00054680m|PACid:23779863, Pavirv00028728m|PACid:23811731			Sb04g010280.1|PACid:1966146	Si017986m|PACid:19689035, Si017987m|PACid:19686249									(Pavirv00033649m|PACid-23780484:0.02421,(Pavirv00030244m|PACid-23814201:0.06147,(Si017986m|PACid-19689035:0.13763,(Sb04g010280.1|PACid-1966146:0.32614,Si017987m|PACid-19686249:0.51773)0.976:0.15811)0.995:0.10294)0.960:0.03778,(Pavirv00054680m|PACid-23779863:0.01077,Pavirv00028728m|PACid-23811731:0.00014)0.924:0.02157);	Pavirv00030244m|PACid:23814201, Sb04g010280.1|PACid:1966146, Si017986m|PACid:19689035
MYB superfamily: MYB-related 47	Superset	No		319343|PACid:16033776	AT2G06020.1|PACid:19640221		Bra015134|PACid:22702267				Carubv10016382m|PACid:20898776																		ppa025029m|PACid:17656396											Thhalv10002873m|PACid:20196809				(319343|PACid-16033776:0.07123,AT2G06020.1|PACid-19640221:0.13262,((Bra015134|PACid-22702267:0.14208,Thhalv10002873m|PACid-20196809:0.13630)1.000:0.14821,(Carubv10016382m|PACid-20898776:0.13597,ppa025029m|PACid-17656396:1.26527)0.788:0.06659)0.845:0.03037);	Carubv10016382m|PACid:20898776, Thhalv10002873m|PACid:20196809, 319343|PACid:16033776, AT2G06020.1|PACid:19640221, Bra015134|PACid:22702267
MYB superfamily: MYB-related 48	Neither subset nor superset	No		341194|PACid:16054223, 352012|PACid:16040891	AT3G10580.1|PACid:19663775, AT4G09450.1|PACid:19645594						Carubv10015085m|PACid:20899236, Carubv10018856m|PACid:20886304																																	(341194|PACid-16054223:0.16492,AT3G10580.1|PACid-19663775:0.12780,((Carubv10018856m|PACid-20886304:0.25826,Carubv10015085m|PACid-20899236:0.15483)0.986:0.15511,(352012|PACid-16040891:0.24115,AT4G09450.1|PACid-19645594:0.18159)0.994:0.17797)0.887:0.06754);	N/A
MYB superfamily: MYB-related 49	Superset	No		476235|PACid:16046333	AT1G71030.1|PACid:19652040		Bra007957|PACid:22688773, Bra016164|PACid:22702168				Carubv10020983m|PACid:20906473																													Thhalv10019036m|PACid:20192467				(Thhalv10019036m|PACid-20192467:0.12139,(Carubv10020983m|PACid-20906473:0.15260,(476235|PACid-16046333:0.02726,AT1G71030.1|PACid-19652040:0.05025)0.734:0.01439)0.995:0.07999,(Bra007957|PACid-22688773:0.17532,Bra016164|PACid-22702168:0.15501)0.856:0.03160);	Carubv10020983m|PACid:20906473, Thhalv10019036m|PACid:20192467, Bra016164|PACid:22702168, 476235|PACid:16046333, AT1G71030.1|PACid:19652040
MYB superfamily: MYB-related 50	Superset	No		897483|PACid:16066006	AT3G12730.1|PACid:19663193		Bra039340|PACid:22694731, Bra034737|PACid:22684916				Carubv10014526m|PACid:20900566																													Thhalv10021440m|PACid:20182989				(897483|PACid-16066006:0.02587,AT3G12730.1|PACid-19663193:0.02451,(Carubv10014526m|PACid-20900566:0.02540,(Thhalv10021440m|PACid-20182989:0.04128,(Bra034737|PACid-22684916:0.07411,Bra039340|PACid-22694731:0.08182)0.737:0.00507)0.994:0.04302)0.817:0.01028);	Bra039340|PACid:22694731, Thhalv10021440m|PACid:20182989, AT3G12730.1|PACid:19663193, 897483|PACid:16066006, Carubv10014526m|PACid:20900566
MYB superfamily: MYB-related 51	Superset	No						Ciclev10020307m|PACid:20809867, Ciclev10023756m|PACid:20806441	evm.model.supercontig_18.15|PACid:16411293				orange1.1g046093m|PACid:18137725, orange1.1g014829m|PACid:18137286									mgv1a023220m|PACid:17692322																						(Ciclev10020307m|PACid-20809867:0.05408,orange1.1g014829m|PACid-18137286:0.00769,((Ciclev10023756m|PACid-20806441:0.0,orange1.1g046093m|PACid-18137725:0.0):0.42350,(evm.model.supercontig_18.15|PACid-16411293:0.69311,mgv1a023220m|PACid-17692322:1.04750)0.806:0.26119)0.954:0.15786);	Ciclev10023756m|PACid:20806441, orange1.1g046093m|PACid:18137725
MYB superfamily: MYB-related 52	Identical	No								Cre06.g249050.t1.3|PACid:27568719				29579|PACid:27385986									51871|PACid:27339680	60491|PACid:27403136		87504|PACid:27418154															Vocar20002530m|PACid:23131251			(51871|PACid-27339680:0.41993,87504|PACid-27418154:0.61299,(60491|PACid-27403136:0.39161,(29579|PACid-27385986:0.56802,(Cre06.g249050.t1.3|PACid-27568719:0.23899,Vocar20002530m|PACid-23131251:0.29481)0.989:0.35726)1.000:0.50449)0.880:0.17835);	N/A
MYB superfamily: MYB-related 53	Neither subset nor superset	No															Glyma18g08331.1|PACid:26357156															Phvul.004G065400.1|PACid:27157755, Phvul.008G085600.1|PACid:27155031, Phvul.008G085700.1|PACid:27154112, Phvul.004G065500.1|PACid:27156932, Phvul.008G085800.1|PACid:27154588												(Phvul.008G085700.1|PACid-27154112:0.07070,Phvul.004G065500.1|PACid-27156932:0.07637,(Glyma18g08331.1|PACid-26357156:0.81160,(Phvul.008G085800.1|PACid-27154588:0.04607,(Phvul.008G085600.1|PACid-27155031:0.07816,Phvul.004G065400.1|PACid-27157755:0.04167)0.349:0.01733)0.806:0.05537)0.793:0.06455);	N/A
MYB superfamily: MYB-related 54	Identical	No																									LOC_Os10g32600.1|PACid:24093879				Pavirv00055042m|PACid:23766897, Pavirv00016291m|PACid:23785715			Sb01g019980.1|PACid:1951727	Si039992m|PACid:19679892								GRMZM2G379656_T01|PACid:20865630	((LOC_Os10g32600.1|PACid-24093879:0.41897,Si039992m|PACid-19679892:0.04134)0.121:0.01714,(Sb01g019980.1|PACid-1951727:0.04289,GRMZM2G379656_T01|PACid-20865630:0.07558)0.990:0.13061,(Pavirv00055042m|PACid-23766897:0.09260,Pavirv00016291m|PACid-23785715:0.06650)0.296:0.00916);	N/A
MYB superfamily: MYB-related 55	Superset	No		336488|PACid:16036552												mrna10181.1-v1.0-hybrid|PACid:27246131				MDP0000403071|PACid:22649700		mgv11b023747m|PACid:17670152																					GRMZM2G112263_T02|PACid:20866300	(mgv11b023747m|PACid-17670152:0.24530,GRMZM2G112263_T02|PACid-20866300:0.73517,(336488|PACid-16036552:0.00016,(mrna10181.1-v1.0-hybrid|PACid-27246131:0.71701,MDP0000403071|PACid-22649700:0.00014)0.997:0.44574)0.954:0.42858);	MDP0000403071|PACid:22649700, 336488|PACid:16036552
MYB superfamily: MYB-related 56	Subset	No		357174|PACid:16042135	AT5G49240.1|PACid:19666208		Bra037427|PACid:22696127				Carubv10027854m|PACid:20914061																													Thhalv10005377m|PACid:20199105				(Carubv10027854m|PACid-20914061:0.27318,(357174|PACid-16042135:0.12207,AT5G49240.1|PACid-19666208:0.16114)0.989:0.14395,(Bra037427|PACid-22696127:0.34152,Thhalv10005377m|PACid-20199105:0.43645)0.899:0.10975);	N/A
MYB superfamily: MYB-related 57	Identical	No		486765|PACid:16056237	AT3G62670.1|PACid:19662880		Bra041027|PACid:22715326				Carubv10019443m|PACid:20885866																													Thhalv10006452m|PACid:20190085				(Carubv10019443m|PACid-20885866:0.17051,(Bra041027|PACid-22715326:0.29855,Thhalv10006452m|PACid-20190085:0.22716)0.999:0.14807,(486765|PACid-16056237:0.03936,AT3G62670.1|PACid-19662880:0.12972)0.998:0.09375);	N/A
MYB superfamily: MYB-related 58	Identical	No		472119|PACid:16063600	AT1G18960.1|PACid:19656509		Bra016531|PACid:22722322				Carubv10012671m|PACid:20893070																													Thhalv10008283m|PACid:20188490				(472119|PACid-16063600:0.01691,AT1G18960.1|PACid-19656509:0.03733,(Carubv10012671m|PACid-20893070:0.07156,(Bra016531|PACid-22722322:0.07717,Thhalv10008283m|PACid-20188490:0.07876)0.943:0.04139)0.315:0.00759);	N/A
MYB superfamily: MYB-related 59	Identical	No				Bradi3g55120.1|PACid:21828644																									Pavirv00035657m|PACid:23787514, Pavirv00008785m|PACid:23811198			Sb04g036955.1|PACid:1968589									GRMZM2G379167_T01|PACid:20882905	(Sb04g036955.1|PACid-1968589:0.04472,GRMZM2G379167_T01|PACid-20882905:0.15828,(Bradi3g55120.1|PACid-21828644:0.56950,(Pavirv00035657m|PACid-23787514:0.09149,Pavirv00008785m|PACid-23811198:0.03454)0.998:0.11105)0.998:0.12159);	N/A
MYB superfamily: MYB-related 60	Neither subset nor superset	No								Cre12.g522400.t1.3|PACid:27582851				35694|PACid:27389870												43387|PACid:27419958																GSVIVT01024359001|PACid:17832583		(35694|PACid-27389870:0.11736,GSVIVT01024359001|PACid-17832583:0.96851,(Cre12.g522400.t1.3|PACid-27582851:0.37578,43387|PACid-27419958:0.26882)0.701:0.11911);	N/A
MYB superfamily: MYB-related 61	Subset	No														mrna24269.1-v1.0-hybrid|PACid:27257025				MDP0000404396|PACid:22661799, MDP0000269857|PACid:22681906, MDP0000192297|PACid:22648188																								(mrna24269.1-v1.0-hybrid|PACid-27257025:0.84206,MDP0000269857|PACid-22681906:0.17282,(MDP0000192297|PACid-22648188:0.00014,MDP0000404396|PACid-22661799:0.01676)1.000:0.35355);	N/A
MYB superfamily: MYB-related 62	Identical	No															Glyma03g29935.1|PACid:26335968, Glyma19g32841.1|PACid:26326876								Medtr7g093010.1|PACid:23022017							Phvul.001G141700.1|PACid:27162758												(Glyma19g32841.1|PACid-26326876:0.03861,Glyma03g29935.1|PACid-26335968:0.03719,(Medtr7g093010.1|PACid-23022017:0.46005,Phvul.001G141700.1|PACid-27162758:0.10708)0.957:0.05382);	N/A
MYB superfamily: MYB-related 63	Neither subset nor superset	No															Glyma19g24531.1|PACid:26327347		Lus10005243|PACid:23155712								LOC_Os07g25150.1|PACid:24111578, LOC_Os07g30130.3|PACid:24113330																	(Glyma19g24531.1|PACid-26327347:0.30469,Lus10005243|PACid-23155712:0.30644,(LOC_Os07g25150.1|PACid-24111578:0.04517,LOC_Os07g30130.3|PACid-24113330:0.00016)0.926:0.14815);	N/A
MYB superfamily: MYB-related 64	Superset	No																Gorai.009G006200.1|PACid:26766518																					Thecc1EG038943t1|PACid:27425735, Thecc1EG044257t1|PACid:27441750, Thecc1EG044660t1|PACid:27443785					(Thecc1EG044257t1|PACid-27441750:0.14008,Thecc1EG044660t1|PACid-27443785:0.19623,(Thecc1EG038943t1|PACid-27425735:0.07375,Gorai.009G006200.1|PACid-26766518:0.65179)0.757:0.03522);	Thecc1EG038943t1|PACid:27425735, Gorai.009G006200.1|PACid:26766518, Thecc1EG044257t1|PACid:27441750
MYB superfamily: MYB-related 65	Superset	No																Gorai.001G225500.1|PACid:26822487, Gorai.007G163400.1|PACid:26778673												Potri.014G172100.1|PACid:27032522									Thecc1EG002513t1|PACid:27431796					(Gorai.007G163400.1|PACid-26778673:0.37981,Gorai.001G225500.1|PACid-26822487:0.44178,(Potri.014G172100.1|PACid-27032522:1.00337,Thecc1EG002513t1|PACid-27431796:0.14264)0.526:0.06860);	Gorai.001G225500.1|PACid:26822487, Thecc1EG002513t1|PACid:27431796, Gorai.007G163400.1|PACid:26778673
MYB superfamily: MYB-related 66	Identical	No																									LOC_Os02g30700.1|PACid:24130574				Pavirv00069179m|PACid:23823326, Pavirv00050150m|PACid:23759292				Si039462m|PACid:19685924									(Pavirv00050150m|PACid-23759292:0.09727,Pavirv00069179m|PACid-23823326:0.13780,(LOC_Os02g30700.1|PACid-24130574:0.99949,Si039462m|PACid-19685924:0.24308)0.939:0.14928);	N/A
MYB superfamily: MYB-related 67	Neither subset nor superset	No																													Pavirv00046516m|PACid:23763665		29889.m003351|PACid:16812297			Solyc06g005320.1.1|PACid:27285520, Solyc06g075670.1.1|PACid:27285029								(Pavirv00046516m|PACid-23763665:0.00016,29889.m003351|PACid-16812297:0.80957,(Solyc06g075670.1.1|PACid-27285029:0.06699,Solyc06g005320.1.1|PACid-27285520:0.24082)1.000:1.50081);	N/A
MYB superfamily: MYB-related 68	Identical	No																													Pavirv00044343m|PACid:23825208, Pavirv00028374m|PACid:23798259			Sb02g034873.1|PACid:1958849	Si032927m|PACid:19709351									(Pavirv00028374m|PACid-23798259:0.05258,Pavirv00044343m|PACid-23825208:0.03717,(Sb02g034873.1|PACid-1958849:0.34489,Si032927m|PACid-19709351:0.18391)0.989:0.07007);	N/A
MYB superfamily: MYB-related 69	Neither subset nor superset	No																																		Solyc10g019150.1.1|PACid:27280562, Solyc11g050730.1.1|PACid:27295494		PGSC0003DMP400056744|PACid:24407185, PGSC0003DMP400048335|PACid:24408970						(Solyc10g019150.1.1|PACid-27280562:0.03338,Solyc11g050730.1.1|PACid-27295494:0.02583,(PGSC0003DMP400056744|PACid-24407185:0.02930,PGSC0003DMP400048335|PACid-24408970:0.04226)1.000:0.19725);	N/A
MYB superfamily: MYB-related 70	Neither subset nor superset	No											orange1.1g048610m|PACid:18114311								cassava4.1_027922m|PACid:17986904												29933.m001452|PACid:16814179											(orange1.1g048610m|PACid-18114311:0.31225,cassava4.1_027922m|PACid-17986904:0.14856,29933.m001452|PACid-16814179:0.14786);	N/A
MYB superfamily: MYB-related 71	Superset	No															Glyma04g03360.1|PACid:26305686, Glyma06g03460.1|PACid:26301805															Phvul.009G058500.1|PACid:27145832												(Glyma06g03460.1|PACid-26301805:0.03332,Glyma04g03360.1|PACid-26305686:0.01901,Phvul.009G058500.1|PACid-27145832:0.05197);	Glyma04g03360.1|PACid:26305686, Phvul.009G058500.1|PACid:27145832
MYB superfamily: MYB-related 72	Neither subset nor superset	No																		MDP0000899251|PACid:22631777																	127390|PACid:15412188						GRMZM2G111990_T01|PACid:20870231	(MDP0000899251|PACid-22631777:0.38462,127390|PACid-15412188:0.31799,GRMZM2G111990_T01|PACid-20870231:0.17534);	N/A
MYB superfamily: MYB-related 73	Identical	No																			cassava4.1_029103m|PACid:17986785									Potri.001G228500.1|PACid:27040487			30226.m001993|PACid:16824237											(cassava4.1_029103m|PACid-17986785:0.43893,Potri.001G228500.1|PACid-27040487:0.54674,30226.m001993|PACid-16824237:0.25327);	N/A
MYB superfamily: MYB-related 74	Identical	No																																		Solyc02g082390.1.1|PACid:27286036, Solyc02g082380.1.1|PACid:27287781		PGSC0003DMP400063655|PACid:24424843						(Solyc02g082390.1.1|PACid-27286036:0.00380,Solyc02g082380.1.1|PACid-27287781:0.00452,PGSC0003DMP400063655|PACid-24424843:0.14486);	N/A
MYB superfamily: MYB-related 75	Identical	No																																		Solyc05g013420.1.1|PACid:27299610		PGSC0003DMP400058316|PACid:24388648, PGSC0003DMP400032443|PACid:24389161						(Solyc05g013420.1.1|PACid-27299610:0.19034,PGSC0003DMP400058316|PACid-24388648:0.09215,PGSC0003DMP400032443|PACid-24389161:0.07335);	N/A
MYB superfamily: MYB-related 76	Neither subset nor superset	No	Aquca_005_00363.1|PACid:22024391																										ppa025217m|PACid:17651649															(Aquca_005_00363.1|PACid-22024391:0.57782,ppa025217m|PACid-17651649:0.57782);	N/A
MYB superfamily: MYB-related 77	Neither subset nor superset	No		317859|PACid:16055611	AT3G10585.1|PACid:19662154																																							(317859|PACid-16055611:0.12482,AT3G10585.1|PACid-19662154:0.12482);	N/A
MYB superfamily: MYB-related 78	Identical	No				Bradi1g13422.1|PACid:21821603																													Si040114m|PACid:19683152									(Bradi1g13422.1|PACid-21821603:0.22089,Si040114m|PACid-19683152:0.22089);	N/A
MYB superfamily: MYB-related 79	Subset	No						Ciclev10013828m|PACid:20798049					orange1.1g048224m|PACid:18115179																															(Ciclev10013828m|PACid-20798049:0.00007,orange1.1g048224m|PACid-18115179:0.00007);	N/A
MYB superfamily: MYB-related 80	Identical	No						Ciclev10026557m|PACid:20800806					orange1.1g048452m|PACid:18124676																															(Ciclev10026557m|PACid-20800806:0.00246,orange1.1g048452m|PACid-18124676:0.00246);	N/A
MYB superfamily: MYB-related 81	Identical	No						Ciclev10027480m|PACid:20801341					orange1.1g040653m|PACid:18133018																															(Ciclev10027480m|PACid-20801341:0.00723,orange1.1g040653m|PACid-18133018:0.00723);	N/A
MYB superfamily: MYB-related 82	Identical	No						Ciclev10027194m|PACid:20801391					orange1.1g037352m|PACid:18098983																															(Ciclev10027194m|PACid-20801391:0.12899,orange1.1g037352m|PACid-18098983:0.12899);	N/A
MYB superfamily: MYB-related 83	Identical	No						Ciclev10026578m|PACid:20801713					orange1.1g020197m|PACid:18139355																															(Ciclev10026578m|PACid-20801713:0.00007,orange1.1g020197m|PACid-18139355:0.00007);	N/A
MYB superfamily: MYB-related 84	Subset	No						Ciclev10033388m|PACid:20802416					orange1.1g035950m|PACid:18106396																															(Ciclev10033388m|PACid-20802416:0.03898,orange1.1g035950m|PACid-18106396:0.03898);	N/A
MYB superfamily: MYB-related 85	Neither subset nor superset	No						Ciclev10024103m|PACid:20807203												MDP0000581761|PACid:22631778																								(Ciclev10024103m|PACid-20807203:0.64606,MDP0000581761|PACid-22631778:0.64606);	N/A
MYB superfamily: MYB-related 86	Identical	No								Cre14.g609350.t1.3|PACid:27565699																															Vocar20011881m|PACid:23132390			(Cre14.g609350.t1.3|PACid-27565699:0.70244,Vocar20011881m|PACid-23132390:0.70244);	N/A
MYB superfamily: MYB-related 87	Neither subset nor superset	No										Cucsa.096800.1|PACid:16958099																			Pavirv00011414m|PACid:23818261													(Cucsa.096800.1|PACid-16958099:0.61362,Pavirv00011414m|PACid-23818261:0.61362);	N/A
MYB superfamily: MYB-related 88	Neither subset nor superset	No																		MDP0000558105|PACid:22649328													27782.m000013|PACid:16799182											(MDP0000558105|PACid-22649328:0.11308,27782.m000013|PACid-16799182:0.11308);	N/A
MYB superfamily: MYB-related 89	Identical	No																		MDP0000228719|PACid:22672802									ppa026574m|PACid:17643014															(MDP0000228719|PACid-22672802:0.26720,ppa026574m|PACid-17643014:0.26720);	N/A
MYB superfamily: MYB-related 90	Identical	No																			cassava4.1_030909m|PACid:17977634												29822.m003439|PACid:16809808											(cassava4.1_030909m|PACid-17977634:0.18916,29822.m003439|PACid-16809808:0.18916);	N/A
MYB superfamily: MYB-related 91	Identical	No																																Sb01g000670.1|PACid:1949359									GRMZM2G023557_T01|PACid:20869316	(Sb01g000670.1|PACid-1949359:0.23207,GRMZM2G023557_T01|PACid-20869316:0.23207);	N/A
MYB superfamily: MYB-related 92	Identical	No																																		Solyc06g075660.2.1|PACid:27283141		PGSC0003DMP400052906|PACid:24395553						(Solyc06g075660.2.1|PACid-27283141:0.03376,PGSC0003DMP400052906|PACid-24395553:0.03376);	N/A
MYB superfamily: MYB-related 93	Identical	No																																		Solyc07g045000.2.1|PACid:27292538		PGSC0003DMP400001751|PACid:24415294						(Solyc07g045000.2.1|PACid-27292538:0.05813,PGSC0003DMP400001751|PACid-24415294:0.05813);	N/A
MYB superfamily: MYB-related 94	Identical	No																																		Solyc11g071500.1.1|PACid:27296608		PGSC0003DMP400032599|PACid:24407354						(Solyc11g071500.1.1|PACid-27296608:0.06039,PGSC0003DMP400032599|PACid-24407354:0.06039);	N/A
MYB superfamily: MYB-related 95	Subset	No																																		Solyc12g089170.1.1|PACid:27307548		PGSC0003DMP400027092|PACid:24379870						(Solyc12g089170.1.1|PACid-27307548:0.15977,PGSC0003DMP400027092|PACid-24379870:0.15977);	N/A
AP2/ERF: ERF 1	Superset	Yes	Aquca_015_00069.1|PACid:22042297, Aquca_037_00045.1|PACid:22040594, Aquca_020_00575.1|PACid:22025799, Aquca_013_00162.1|PACid:22058539, Aquca_003_00658.1|PACid:22049399, Aquca_043_00039.1|PACid:22045128, Aquca_076_00008.1|PACid:22031079, Aquca_023_00168.1|PACid:22023150, Aquca_013_00161.1|PACid:22059391	488151|PACid:16041864, 486651|PACid:16050786, 892441|PACid:16050440, 492491|PACid:16041216, 489952|PACid:16057422, 476245|PACid:16039336, 895088|PACid:16049306, 482320|PACid:16042591, 496690|PACid:16051749, 472549|PACid:16053776, 897996|PACid:16064098, 897690|PACid:16058993, 912950|PACid:16035789, 483933|PACid:16063451, 919438|PACid:16054384, 918406|PACid:16053234, 487556|PACid:16046948, 483781|P…	AT3G14230.1|PACid:19660399, AT1G71130.1|PACid:19656513, AT4G27950.1|PACid:19644450, AT5G53290.1|PACid:19667175, AT2G46310.1|PACid:19640302, AT4G34410.1|PACid:19647059, AT5G64750.1|PACid:19671031, AT1G72360.2|PACid:19656876, AT3G16770.1|PACid:19664048, AT1G53910.1|PACid:19655896, AT5G07310.1|PACid:19668706, AT5G13330.1|PACid:19673199, AT4G23750.1|PACid:19647002, AT2G47520.1|PACid:19638561, AT2G337…	Bradi5g08380.1|PACid:21826289, Bradi2g11890.1|PACid:21807716, Bradi4g31040.1|PACid:21813832, Bradi3g38140.1|PACid:21833289, Bradi1g46690.3|PACid:21816283, Bradi2g24170.1|PACid:21803174, Bradi3g41543.1|PACid:21828536, Bradi1g72457.1|PACid:21816589, Bradi2g07357.1|PACid:21807601, Bradi2g27920.1|PACid:21807961, Bradi3g58015.1|PACid:21831846, Bradi2g56140.1|PACid:21809614, Bradi3g60120.3|PACid:218297…	Bra037794|PACid:22716210, Bra016063|PACid:22700779, Bra010389|PACid:22722293, Bra012352|PACid:22702244, Bra022176|PACid:22684565, Bra024325|PACid:22694792, Bra006195|PACid:22707534, Bra005480|PACid:22686816, Bra022643|PACid:22688792, Bra013730|PACid:22705123, Bra003936|PACid:22702181, Bra029302|PACid:22691170, Bra031903|PACid:22691582, Bra019622|PACid:22696942, Bra008835|PACid:22693915, Bra019270…	Ciclev10001138m|PACid:20789290, Ciclev10021059m|PACid:20806334, Ciclev10021422m|PACid:20811996, Ciclev10028930m|PACid:20813868, Ciclev10002183m|PACid:20788687, Ciclev10005787m|PACid:20789893, Ciclev10025816m|PACid:20799384, Ciclev10005701m|PACid:20792340, Ciclev10026032m|PACid:20800127, Ciclev10033631m|PACid:20803697, Ciclev10018158m|PACid:20818190, Ciclev10027548m|PACid:20800517, Ciclev10026052m…	evm.model.supercontig_62.11|PACid:16423906, evm.model.supercontig_3.43|PACid:16416735, evm.model.supercontig_194.13|PACid:16412241, evm.model.supercontig_151.30|PACid:16409548, evm.model.supercontig_38.79|PACid:16418918, evm.model.supercontig_72.47|PACid:16425548, evm.model.supercontig_151.27|PACid:16409544, evm.model.supercontig_151.29|PACid:16409546, evm.model.supercontig_49.94|PACid:16421168, …	g16127.t1|PACid:27566750	Carubv10009538m|PACid:20891757, Carubv10023769m|PACid:20902399, Carubv10002723m|PACid:20910030, Carubv10021118m|PACid:20906503, Carubv10026682m|PACid:20913821, Carubv10005160m|PACid:20894892, Carubv10025511m|PACid:20902747, Carubv10013925m|PACid:20899167, Carubv10001831m|PACid:20907563, Carubv10014563m|PACid:20899339, Carubv10010478m|PACid:20890116, Carubv10007825m|PACid:20894580, Carubv10026540m…	Cucsa.364910.1|PACid:16981336, Cucsa.069280.1|PACid:16955425, Cucsa.102400.1|PACid:16958870, Cucsa.219890.1|PACid:16969873, Cucsa.149280.1|PACid:16964248, Cucsa.201950.1|PACid:16968912, Cucsa.303720.1|PACid:16975947, Cucsa.244290.1|PACid:16971285, Cucsa.101370.1|PACid:16958691, Cucsa.349200.1|PACid:16979736, Cucsa.359880.1|PACid:16980650, Cucsa.012850.1|PACid:16951574, Cucsa.156890.1|PACid:169649…	orange1.1g045014m|PACid:18100212, orange1.1g020391m|PACid:18121069, orange1.1g039390m|PACid:18096175, orange1.1g019887m|PACid:18135933, orange1.1g013225m|PACid:18091813, orange1.1g047455m|PACid:18126893, orange1.1g025382m|PACid:18109755, orange1.1g043184m|PACid:18116033, orange1.1g036963m|PACid:18133845, orange1.1g020801m|PACid:18096159, orange1.1g045963m|PACid:18124637, orange1.1g043400m|PACid:1…		Eucgr.A02669.1|PACid:23564627, Eucgr.K02780.1|PACid:23604411, Eucgr.I02155.1|PACid:23596881, Eucgr.H04892.1|PACid:23594247, Eucgr.I00292.1|PACid:23594828, Eucgr.G01970.1|PACid:23587547, Eucgr.H03965.1|PACid:23593231, Eucgr.H01659.1|PACid:23591112, Eucgr.K00321.1|PACid:23601782, Eucgr.K02193.1|PACid:23603727, Eucgr.E00834.1|PACid:23577561, Eucgr.H01085.1|PACid:23590497, Eucgr.B03559.1|PACid:235689…	mrna21091.1-v1.0-hybrid|PACid:27246030, mrna32020.1-v1.0-hybrid|PACid:27268499, mrna18922.1-v1.0-hybrid|PACid:27247745, mrna28067.1-v1.0-hybrid|PACid:27275415, mrna28574.1-v1.0-hybrid|PACid:27273896, mrna32028.1-v1.0-hybrid|PACid:27271549, mrna27604.1-v1.0-hybrid|PACid:27263402, mrna06407.1-v1.0-hybrid|PACid:27270426, mrna05448.1-v1.0-hybrid|PACid:27260007, mrna13118.1-v1.0-hybrid|PACid:27249824,…	Glyma03g42450.1|PACid:26335216, Glyma02g14940.1|PACid:26290729, Glyma05g37120.1|PACid:26320006, Glyma03g41640.1|PACid:26336168, Glyma14g38610.1|PACid:26286508, Glyma05g32040.1|PACid:26321279, Glyma01g43350.2|PACid:26324862, Glyma18g51680.1|PACid:26354209, Glyma02g40320.1|PACid:26288682, Glyma10g02080.1|PACid:26344436, Glyma08g28835.1|PACid:26310200, Glyma09g04630.1|PACid:26340601, Glyma08g15350.1…	Gorai.009G355700.1|PACid:26765484, Gorai.011G193600.1|PACid:26812026, Gorai.007G105600.1|PACid:26784734, Gorai.008G271200.1|PACid:26813157, Gorai.001G156900.1|PACid:26820617, Gorai.007G045100.1|PACid:26785679, Gorai.003G023200.1|PACid:26799158, Gorai.007G105700.1|PACid:26779014, Gorai.010G131500.1|PACid:26757969, Gorai.004G135700.1|PACid:26777037, Gorai.008G210600.1|PACid:26812767, Gorai.003G0822…	Lus10005149|PACid:23141931, Lus10033938|PACid:23154681, Lus10039324|PACid:23175538, Lus10016827|PACid:23179057, Lus10014054|PACid:23156806, Lus10037487|PACid:23167358, Lus10032353|PACid:23168614, Lus10006796|PACid:23150757, Lus10003601|PACid:23159184, Lus10022426|PACid:23171668, Lus10013186|PACid:23164165, Lus10028679|PACid:23164484, Lus10037448|PACid:23167171, Lus10038826|PACid:23150272, Lus1001…	MDP0000317932|PACid:22640677, MDP0000300149|PACid:22682959, MDP0000289945|PACid:22631039, MDP0000783818|PACid:22648272, MDP0000190237|PACid:22676842, MDP0000894895|PACid:22632513, MDP0000259085|PACid:22633134, MDP0000668122|PACid:22633135, MDP0000654314|PACid:22649072, MDP0000308922|PACid:22653029, MDP0000308379|PACid:22620138, MDP0000288465|PACid:22675530, MDP0000279943|PACid:22656415, MDP000012…	cassava4.1_007457m|PACid:17960054, cassava4.1_009652m|PACid:17973127, cassava4.1_029125m|PACid:17992953, cassava4.1_011246m|PACid:17989934, cassava4.1_014137m|PACid:17968843, cassava4.1_009529m|PACid:17970181, cassava4.1_014632m|PACid:17977803, cassava4.1_012390m|PACid:17981546, cassava4.1_023883m|PACid:17975716, cassava4.1_014267m|PACid:17979628, cassava4.1_013880m|PACid:17961871, cassava4.1_027…	mgv1a025449m|PACid:17696522, mgv1a012435m|PACid:17680670, mgv1a020102m|PACid:17690673, mgv1a024534m|PACid:17690603, mgv1a009492m|PACid:17687076, mgv1a009975m|PACid:17676062, mgv1a010618m|PACid:17678871, mgv1a023604m|PACid:17695302, mgv1a018883m|PACid:17669607, mgv1a019113m|PACid:17691149, mgv1a008553m|PACid:17693717, mgv1a008130m|PACid:17693135, mgv1a024979m|PACid:17691711, mgv1a023814m|PACid:176…		62515|PACid:27405286	Medtr7g021010.1|PACid:23022384, Medtr4g086220.1|PACid:23049504, Medtr3g090760.1|PACid:23009110, Medtr5g075570.1|PACid:23033227, Medtr7g020980.1|PACid:23020433, Medtr6g025490.1|PACid:23027728, Medtr5g009620.1|PACid:23034091, CU571152_1013.1|PACid:23053272, Medtr4g086160.1|PACid:23051973, Medtr8g022820.1|PACid:23040268, Medtr3g062440.1|PACid:23009597, AC233655_51.1|PACid:23046316, Medtr3g095190.1|P…	9237|PACid:27415596	LOC_Os02g54160.2|PACid:24134953, LOC_Os07g47790.1|PACid:24111781, LOC_Os01g64790.1|PACid:24120995, LOC_Os03g08470.1|PACid:24124447, LOC_Os09g26420.5|PACid:24135511, LOC_Os08g36920.1|PACid:24098419, LOC_Os01g21120.1|PACid:24121122, LOC_Os04g32620.1|PACid:24102306, LOC_Os07g42510.1|PACid:24111482, LOC_Os05g29810.1|PACid:24150162, LOC_Os01g46870.1|PACid:24120389, LOC_Os02g32140.1|PACid:24131490, LOC…	Pp1s21_247V6.1|PACid:18039448, Pp1s160_12V6.1|PACid:18068336, Pp1s67_144V6.1|PACid:18050828, Pp1s31_112V6.1|PACid:18071532, Pp1s126_33V6.1|PACid:18061074, Pp1s7_472V6.1|PACid:18051910, Pp1s136_219V6.1|PACid:18036788, Pp1s30_284V6.1|PACid:18038791, Pp1s259_104V6.1|PACid:18060245, Pp1s21_239V6.1|PACid:18039427, Pp1s7_481V6.1|PACid:18051877, Pp1s293_60V6.1|PACid:18059374, Pp1s126_30V6.1|PACid:180611…	ppa018978m|PACid:17644786, ppa008563m|PACid:17657398, ppa023736m|PACid:17662012, ppa008730m|PACid:17657884, ppa025495m|PACid:17643783, ppa008720m|PACid:17660645, ppa015392m|PACid:17663507, ppa006366m|PACid:17646546, ppa006595m|PACid:17651304, ppa022995m|PACid:17643593, ppa017002m|PACid:17643638, ppa023235m|PACid:17654677, ppa025804m|PACid:17661117, ppa011097m|PACid:17660355, ppa008772m|PACid:1765…	Potri.015G023200.1|PACid:27019482, Potri.002G065600.1|PACid:27020073, Potri.005G195000.1|PACid:27029848, Potri.007G043400.1|PACid:27015072, Potri.008G210900.1|PACid:27037396, Potri.009G101900.1|PACid:26986350, Potri.003G136300.1|PACid:26996759, Potri.013G158500.1|PACid:26994522, Potri.002G201600.1|PACid:27022701, Potri.001G163700.1|PACid:27045121, Potri.003G071700.1|PACid:26999873, Potri.005G0872…	Pavirv00016484m|PACid:23801421, Pavirv00031839m|PACid:23784881, Pavirv00034580m|PACid:23819063, Pavirv00035924m|PACid:23798945, Pavirv00030328m|PACid:23794740, Pavirv00052859m|PACid:23803146, Pavirv00053297m|PACid:23807970, Pavirv00010037m|PACid:23803614, Pavirv00022320m|PACid:23802332, Pavirv00048806m|PACid:23784230, Pavirv00013751m|PACid:23797065, Pavirv00038654m|PACid:23777830, Pavirv00029623m…	Phvul.003G107900.1|PACid:27144290, Phvul.009G137900.1|PACid:27148196, Phvul.006G110200.1|PACid:27165423, Phvul.004G092100.1|PACid:27157916, Phvul.002G267800.1|PACid:27169881, Phvul.008G159400.1|PACid:27154638, Phvul.009G262200.1|PACid:27146023, Phvul.009G161000.1|PACid:27146728, Phvul.003G292400.1|PACid:27142827, Phvul.010G035200.1|PACid:27141300, Phvul.009G137000.1|PACid:27148129, Phvul.006G0800…	30190.m010791|PACid:16823159, 28641.m000082|PACid:16801345, 29726.m004094|PACid:16806804, 30115.m001193|PACid:16817973, 30131.m006971|PACid:16818796, 29986.m001656|PACid:16815154, 29801.m003186|PACid:16809036, 27585.m000144|PACid:16798755, 30128.m008556|PACid:16818146, 30147.m014403|PACid:16820414, 30169.m006542|PACid:16821342, 27965.m000108|PACid:16799657, 29863.m001066|PACid:16811688, 28049.m00…	Sb09g017950.1|PACid:1980556, Sb05g004170.1|PACid:1969319, Sb02g042760.1|PACid:1959825, Sb03g001296.1|PACid:1960147, Sb03g012890.1|PACid:1961582, Sb04g035160.1|PACid:1968374, Sb09g021540.1|PACid:1981020, Sb02g026630.1|PACid:1957830, Sb04g021160.1|PACid:1966634, Sb02g039300.1|PACid:1959403, Sb01g045060.1|PACid:1954542, Sb10g006260.1|PACid:1982914, Sb02g029550.1|PACid:1958197, Sb02g025530.1|PACid:19…	Si026709m|PACid:19707925, Si002010m|PACid:19673999, Si004029m|PACid:19676313, Si030856m|PACid:19713093, Si010967m|PACid:19694816, Si018144m|PACid:19688657, Si031957m|PACid:19711564, Si030810m|PACid:19712903, Si002845m|PACid:19677151, Si030088m|PACid:19710483, Si031079m|PACid:19712009, Si003867m|PACid:19674380, Si023329m|PACid:19699626, Si022663m|PACid:19701300, Si030514m|PACid:19712772, Si014237m…	Solyc01g014720.1.1|PACid:27300595, Solyc02g090800.1.1|PACid:27285921, Solyc12g056590.1.1|PACid:27306444, Solyc03g118190.2.1|PACid:27291512, Solyc06g068830.1.1|PACid:27284963, Solyc06g082590.1.1|PACid:27284967, Solyc03g123500.2.1|PACid:27290235, Solyc06g051840.1.1|PACid:27285495, Solyc02g090790.1.1|PACid:27287600, Solyc01g108240.2.1|PACid:27301438, Solyc03g007460.1.1|PACid:27292159, Solyc08g081960…	131245|PACid:15423167, 415574|PACid:15421062, 73854|PACid:15410043, 73134|PACid:15404502, 73138|PACid:15404506, 73177|PACid:15404605	PGSC0003DMP400058597|PACid:24406011, PGSC0003DMP400044718|PACid:24420271, PGSC0003DMP400021774|PACid:24391524, PGSC0003DMP400014495|PACid:24413796, PGSC0003DMP400034226|PACid:24386390, PGSC0003DMP400008715|PACid:24398085, PGSC0003DMP400014476|PACid:24412919, PGSC0003DMP400044345|PACid:24397769, PGSC0003DMP400014497|PACid:24411151, PGSC0003DMP400061053|PACid:24422325, PGSC0003DMP400062960|PACid:24…	Thecc1EG015336t1|PACid:27447251, Thecc1EG005203t1|PACid:27432489, Thecc1EG004712t1|PACid:27437054, Thecc1EG004717t1|PACid:27432719, Thecc1EG032408t1|PACid:27446574, Thecc1EG017352t2|PACid:27454342, Thecc1EG001301t1|PACid:27435802, Thecc1EG042300t1|PACid:27429606, Thecc1EG035671t1|PACid:27457562, Thecc1EG008334t1|PACid:27463537, Thecc1EG004710t1|PACid:27432529, Thecc1EG014762t1|PACid:27448990, The…	Thhalv10026857m|PACid:20195907, Thhalv10029132m|PACid:20198041, Thhalv10014575m|PACid:20203633, Thhalv10001561m|PACid:20189284, Thhalv10017235m|PACid:20181235, Thhalv10013898m|PACid:20205820, Thhalv10006118m|PACid:20190127, Thhalv10008928m|PACid:20185415, Thhalv10025693m|PACid:20194615, Thhalv10027524m|PACid:20195390, Thhalv10004333m|PACid:20199737, Thhalv10005416m|PACid:20199879, Thhalv10015583m…	Vocar20001722m|PACid:23132078	GSVIVT01032983001|PACid:17838820, GSVIVT01035098001|PACid:17840354, GSVIVT01028050001|PACid:17835278, GSVIVT01034563001|PACid:17839994, GSVIVT01031747001|PACid:17837857, GSVIVT01001089001|PACid:17817354, GSVIVT01022277001|PACid:17831162, GSVIVT01008649001|PACid:17821221, GSVIVT01016684001|PACid:17827053	GRMZM2G016434_T01|PACid:20877721, GRMZM2G125460_T01|PACid:20842400, GRMZM2G149756_T01|PACid:20829410, GRMZM2G110333_T01|PACid:20877636, GRMZM2G053503_T02|PACid:20854336, AC203278.4_FGT004|PACid:20881639, GRMZM2G052667_T01|PACid:20835803, GRMZM2G142179_T01|PACid:20825619, GRMZM2G025062_T01|PACid:20833341, GRMZM2G173771_T01|PACid:20861227, GRMZM2G173579_T04|PACid:20840234, GRMZM2G103085_T01|PACid:2…	(((LOC_Os01g46870.1|PACid-24120389:1.02496,(Bradi2g07357.1|PACid-21807601:0.23663,(LOC_Os01g12440.1|PACid-24121353:0.27915,(((GRMZM2G142179_T01|PACid-20825619:0.17850,(Sb03g001296.1|PACid-1960147:0.06702,GRMZM2G044077_T01|PACid-20850849:0.23191)0.903:0.03446)0.950:0.04854,Si002247m|PACid-19677960:0.06564)0.665:0.02408,(Pavirv00049579m|PACid-23769727:0.03720,Pavirv00018306m|PACid-23772389:0.02738)…	mrna28574.1-v1.0-hybrid|PACid:27273896, MDP0000267651|PACid:22629159, Ciclev10028930m|PACid:20813868, Pavirv00054468m|PACid:23765194, Eucgr.I01153.1|PACid:23595683, Lus10014054|PACid:23156806, mrna24044.1-v1.0-hybrid|PACid:27255764, Aquca_015_00069.1|PACid:22042297, 912950|PACid:16035789, orange1.1g042755m|PACid:18123360, Potri.009G101900.1|PACid:26986350, Thhalv10027524m|PACid:20195390, 30115.m0…	LOC_Os02g54160.2|PACid:24134953, evm.model.supercontig_481.1|PACid:16420969, Glyma07g04950.6|PACid:26349852, Medtr8g022820.1|PACid:23040268, Phvul.010G124700.1|PACid:27141088, Bra021543|PACid:22702772, Pavirv00035924m|PACid:23798945, Cucsa.359880.1|PACid:16980650, Phvul.009G262200.1|PACid:27146023, mgv1a008553m|PACid:17693717, Solyc03g123500.2.1|PACid:27290235, Eucgr.I02155.1|PACid:23596881, Sb04…	Ciclev10005787m|PACid:20789893, Pavirv00013739m|PACid:23799136, Thecc1EG008334t1|PACid:27463537, Bra008835|PACid:22693915, Gorai.005G197100.1|PACid:26801459, orange1.1g043184m|PACid:18116033, Bra006195|PACid:22707534, Eucgr.B03559.1|PACid:23568912, Pp1s117_32V6.1|PACid:18074861, Medtr7g021010.1|PACid:23022384, Aquca_043_00039.1|PACid:22045128, LOC_Os04g32620.1|PACid:24102306, Potri.003G162500.1|P…	Cucsa.096930.1|PACid:16958119, orange1.1g019887m|PACid:18135933, PGSC0003DMP400055026|PACid:24398855, Ciclev10021059m|PACid:20806334, mrna11086.1-v1.0-hybrid|PACid:27263920, Lus10008214|PACid:23164927, Carubv10025530m|PACid:20901136, MDP0000288465|PACid:22675530, evm.model.supercontig_151.27|PACid:16409544, mgv1a012435m|PACid:17680670, evm.model.supercontig_151.29|PACid:16409546, evm.model.superc…	Lus10033938|PACid:23154681, Carubv10005160m|PACid:20894892, Gorai.003G082200.1|PACid:26798441, Cucsa.107190.1|PACid:16959566, Bra013730|PACid:22705123, mgv1a019113m|PACid:17691149, Thecc1EG016396t1|PACid:27447829, orange1.1g036154m|PACid:18118939, MDP0000783818|PACid:22648272, evm.model.supercontig_122.27|PACid:16407074, 492491|PACid:16041216, ppa025804m|PACid:17661117, PGSC0003DMP400021774|PACid…
[truncated: 676 more rows]
[truncated: 46 more columns]
