# Supplementary material for: OrthoFinder: solving fundamental biases in whole genome comparisons dramatically improves orthogroup inference accuracy
Source: Genome Biol. 2015 Aug 6;16(1):157. doi: 10.1186/s13059-015-0721-2 (PMC4531804; doi:10.1186/s13059-015-0721-2)
Supplement: Additional file 7: Table S3. — Results of the gene tree species tree reconciliation analysis. This table contains a summary of the full dataset presented in Additional file 1: Table S1. LCA is the last common ancestor of all the species being analysed. OG is orthogroup. (XLSX 10 kb) [file 13059_2015_721_MOESM7_ESM.xlsx]

## Sheet: Sheet1
Category	OrthoFinder	OrthoMCL
Number of transcription factor Orthogroups (OGs)	897	3024
Number of OrthoFinder OGs that do not have duplications prior to LCA	858	-
Number of OrthoFinder OGs that do have duplication prior to LCA	39	-
Number of OrthoFinder OGs that are identical to OrthoMCL Ogs	210	210
Number of OrthoFinder OGs that are a strict subset of an OrthoMCL OG (and the corresponding number of OrthoMCL OGs that are the supersets)	90	76
Number of OrthoFinder OGs that are a strict superset of an OrthoMCL OG (and the corresponding number of of OrthoMCL OGs that are the subsets)	471	2271
Number of OrthoFinder OGs that are neither identical to, superset or subset of any OrthoMCL OG (and vice versa)	126	467
Number of Superset OrthoFinder OGs (row 7) that do not contain duplication prior to LCA (and the corresponding number of OrthoMCL OGs that are the supersets)	432	1727
Number of Superset OrthoFinder OGs (row 7) that contain duplication prior to LCA (and the corresponding number of OrthoMCL OGs that are the supersets)	39	544
